# Supplementary material for: Temperature‐dependent lifespan extension is achieved in miR‐80‐deleted Caenorhabditis elegans by NLP‐45 to modulate endoplasmic reticulum unfolded protein responses
Source: Aging Cell. 2024 Sep 25;24(1):e14345. doi: 10.1111/acel.14345 (PMC11709106; doi:10.1111/acel.14345)
Supplement: Supplementary file 3 — Table S1. [file ACEL-24-e14345-s003.xlsx]

## Sheet: Sheet1
	Table S1 Summary of lifespan assays
	Lifespan experiment	Trial	Genotype	Lifespan	Individuals	Lifespan Change	Log-rank test p value	Additional statistical results
		(figure panel)		(Mean ± s.e.)	Total (censor)
	Exp 1	#1 (1a)	N2 20℃	16.25 ± 0.98	100 (28)	Control	/
			miR-80(Δ) 20℃	19.00 ± 1.16	100 (36)	0.169	<0.001
		#2	N2 20℃	15.36 ± 0.47	100 (17)	Control	/
			miR-80(Δ) 20℃	19.26 ± 0.56	100 (17)	0.254	<0.001
	Exp 2	#1 (1b)	N2 25℃	11.50 ± 0.41	100 (19)	Control	/
			miR-80(Δ) 25℃	10.14 ± 0.36	100 (26)	-0.118	<0.001
		#2	N2 25℃	10.49 ± 0.33	100 (08)	Control	/
			miR-80(Δ) 25℃	8.33 ± 0.26	100 (13)	-0.206	<0.001
	Exp 3	#1 (1g)	N2 20℃	16.25 ± 0.98	100 (28)	Control	/
			miR-58(Δ) 20℃	12.67 ± 0.71	100 (06)	-0.22	<0.001
		#2	N2 20℃	15.36 ± 0.47	100 (17)	Control	/
			miR-58(Δ) 20℃	11.35 ± 0.37	100 (30)	-0.261	<0.001
	Exp 4	#1 (1h)	N2 25℃	11.50 ± 0.41	100 (19)	Control	/
			miR-58(Δ) 25℃	9.52 ± 0.34	100 (12)	-0.172	<0.001
	Exp 5	#1 (1i)	N2 20℃	16.25 ± 0.98	100 (28)	Control	/
			miR-81/82(Δ) 20℃	14.18 ± 0.84	100 (18)	-0.127	<0.01
	Exp 6	#1 (1j)	N2 25℃	11.50 ± 0.41	100 (19)	Control	/
			miR-81/82(Δ) 25℃	9.28 ± 0.33	100 (16)	-0.193	<0.001
	Exp 7	#1 (S1c)	N2 20℃	16.25 ± 0.98	100 (28)	Control	/
			miR-80(Δ); miR-58(Δ) 20℃	10.32 ± 0.66	100 (37)	-0.365	<0.001
	Exp 8	#1 (S1d)	N2 20℃	16.25 ± 0.98	100 (28)	Control	/
			miR-80(Δ); miR-81/82(Δ) 20℃	12.03 ± 0.66	100 (05)	-0.26	<0.001
	Exp 9	#1 (S1e)	N2 20℃	16.25 ± 0.98	100 (28)	Control	/
			miR-80(Δ); miR-58(Δ); miR-81/82(Δ) 20℃	9.55 ± 0.60	100 (41)	-0.412	<0.001
	Exp 10	#1 (S1f)	N2 25℃	11.50 ± 0.41	100 (19)	Control	/
			miR-80(Δ); miR-58(Δ) 25℃	7.90 ± 0.24	100 (37)	-0.313	<0.001
	Exp 11	#1 (S1g)	N2 25℃	11.50 ± 0.41	100 (19)	Control	/
			miR-80(Δ); miR-81/82(Δ) 25℃	8.25 ± 0.25	100 (32)	-0.282	<0.001
	Exp 12	#1 (S1h)	N2 25℃	11.50 ± 0.41	100 (19)	Control	/
			miR-80(Δ); miR-58(Δ); miR-81/82(Δ) 25℃	6.65 ± 0.20	100 (20)	-0.422	<0.001
	Exp 13	#1(2d)	N2 20℃	18.28 ± 0.58	100 (01)	Control	/	Lifespan change = 0.5%, p > 0.05 for egl-3(lf) vs egl-3(lf); miR-80(Δ)
			miR-80(Δ) 20℃	20.64 ± 0.65	100 (00)	0.129	<0.01
			egl-3(lf) 20 ℃	20.60 ± 0.65	100 (02)	0.129	<0.01
			egl-3(lf); miR-80(Δ) 20℃	20.71 ± 0.65	100 (01)	0.133	<0.01
		#2	N2 20℃	14.94 ± 0.48	100 (29)	Control	/	Lifespan change = -8.8%, p > 0.05 for egl-3(lf) vs egl-3(lf); miR-80(Δ)
			miR-80(Δ) 20℃	17.51 ± 0.55	100 (34)	0.175	<0.05
			egl-3(lf) 20 ℃	18.88 ± 0.51	100 (25)	0.264	<0.01
			egl-3(lf); miR-80(Δ) 20℃	17.22 ± 0.35	100 (21)	0.153	<0.05
	Exp 14	#1(2e)	N2 20℃	18.28 ± 0.58	100 (01)	Control	/	Lifespan change = 0.4%, p > 0.05 for unc-31(lf) vs unc-31(lf); miR-80(Δ)
			miR-80(Δ) 20℃	20.64 ± 0.65	100 (00)	0.129	<0.01
			unc-31(lf) 20 ℃	20.38 ± 0.64	100 (01)	0.115	<0.01
			unc-31(lf); miR-80(Δ) 20℃	20.46 ± 0.65	100 (00)	0.119	<0.01
		#2	N2 20℃	14.94 ± 0.48	100 (29)	Control	/	Lifespan change = 4.8%, p > 0.05 for unc-31(lf) vs unc-31(lf); miR-80(Δ)
			miR-80(Δ) 20℃	17.51 ± 0.55	100 (34)	0.175	<0.05
			unc-31(lf) 20 ℃	14.47 ± 0.44	100 (26)	-0.031	>0.05
			unc-31(lf); miR-80(Δ) 20℃	15.17 ± 0.43	100 (26)	0.015	>0.05
	Exp 15	#1 (S2a)	N2 20℃	18.94 ± 0.60	100 (15)	Control	/	Lifespan change = -3.1%, p > 0.05 for nlp-45(lf) vs nlp-45(lf); miR-80(Δ)
			miR-80(Δ) 20℃	21.48 ± 0.67	100 (27)	0.1341	< 0.01
			nlp-45(lf) 20 ℃	17.31 ± 0.55	100 (09)	-0.086	< 0.05
			nlp-45(lf); miR-80(Δ) 20℃	16.76 ± 0.55	100 (22)	-0.115	< 0.05
		#2	N2 20℃	19.75 ± 0.62	100 (10)	Control	/	Lifespan change = 0.5%, p > 0.05 for nlp-45(lf) vs nlp-45(lf); miR-80(Δ)
			miR-80(Δ) 20℃	22.46 ± 0.55	100 (19)	0.197	< 0.01
			nlp-45(lf) 20 ℃	17.98 ± 0.65	100 (21)	-0.09	< 0.05
			nlp-45(lf); miR-80(Δ) 20℃	18.01 ± 0.71	100 (18)	-0.088	< 0.05
	Exp 16	#1 (S2b)	N2 20℃	14.46 ± 0.47	100 (24)	Control	/	Lifespan change = 3.8%, p < 0.05 for nlp-67(lf) vs nlp-67(lf); miR-80(Δ)
			miR-80(Δ) 20℃	17.75 ± 0.56	100 (28)	0.228	<0.001
			nlp-67(lf) 20 ℃	15.70 ± 0.48	100 (11)	0.086	>0.05
			nlp-67(lf); miR-80(Δ) 20℃	16.29 ± 0.52	100 (23)	0.127	<0.05
		#2	N2 20℃	14.75 ± 0.47	100 (23)	Control	/	Lifespan change = 0.5%, p > 0.05 for nlp-67(lf) vs nlp-67(lf); miR-80(Δ)
			miR-80(Δ) 20℃	17.73 ± 0.56	100 (26)	0.202	<0.001
			nlp-67(lf) 20 ℃	15.83 ± 0.49	100 (12)	0.073	>0.05
			nlp-67(lf); miR-80(Δ) 20℃	15.91 ± 0.51	100 (22)	0.079	<0.05
	Exp 17	#1 (3c)	miR-80(Δ) 20℃	21.82 ± 0.67	100 (22)	Control	/	Lifespan change = 17.2%, p < 0.001 for miR-80(Δ); nlp-45(lf) vs miR-80(Δ); nlp-45(lf); yyuEx70[nlp-45p::NLP-45(cDNA)]
			miR-80(Δ); nlp-45(lf) 20℃	17.45 ± 0.56	100 (09)	-0.2	<0.001
			miR-80(Δ); nlp-45(lf); yyuEx70[nlp-45p::NLP-45(cDNA)] 20 ℃	20.45 ± 0.64	100 (27)	-0.063	> 0.05
		#2	miR-80(Δ) 20℃	23.19 ± 0.72	100 (21)	Control	/	Lifespan change = 14.0%, p < 0.001 for miR-80(Δ); nlp-45(lf) vs miR-80(Δ); nlp-45(lf); yyuEx70[nlp-45p::NLP-45(cDNA)]
			miR-80(Δ); nlp-45(lf) 20℃	19.59 ± 0.62	100 (24)	-0.155	<0.001
			miR-80(Δ); nlp-45(lf); yyuEx70[nlp-45p::NLP-45(cDNA)] 20 ℃	22.33 ± 0.69	100 (09)	-0.037	> 0.05
	Exp 18	#1 (3d)	miR-80(Δ) 25℃	9.42 ± 0.30	100 (08)	Control	/	Lifespan change = 23.2%, p < 0.001 for miR-80(Δ); nlp-45(lf) vs miR-80(Δ); nlp-45(lf); yyuEx70[nlp-45p::NLP-45(cDNA)]
			miR-80(Δ); nlp-45(lf) 25℃	9.46 ± 0.30	100 (09)	0.004	> 0.05
			miR-80(Δ); nlp-45(lf); yyuEx70[nlp-45p::NLP-45(cDNA)] 25 ℃	11.65 ± 0.36	100 (04)	0.237	<0.001
		#2	miR-80(Δ) 25℃	8.51 ± 0.27	100 (04)	Control	/	Lifespan change = 28.1%, p < 0.001 for miR-80(Δ); nlp-45(lf) vs miR-80(Δ); nlp-45(lf); yyuEx70[nlp-45p::NLP-45(cDNA)]
			miR-80(Δ); nlp-45(lf) 25℃	8.79 ± 0.28	100 (04)	0.033	> 0.05
			miR-80(Δ); nlp-45(lf); yyuEx70[nlp-45p::NLP-45(cDNA)] 25 ℃	10.90 ± 0.34	100 (04)	0.281	<0.001
	Exp 19	#1 (3e)	N2 20℃	20.13 ± 0.62	100 (24)	Control	/	Lifespan change = 9.9%, p < 0.01 for nlp-45(lf) vs nlp-45(lf); yyuEx70[nlp-45p::NLP-45(cDNA)]
			nlp-45(lf) 20℃	18.02 ± 0.65	100 (07)	-0.105	< 0.01
			nlp-45(lf); yyuEx70[nlp-45p::NLP-45(cDNA)] 20 ℃	20.00 ± 0.62	100 (01)	-0.006	> 0.05
		#2	N2 20℃	19.49 ± 0.62	100 (22)	Control	/	Lifespan change = 22.3%, p < 0.01 for nlp-45(lf) vs nlp-45(lf); yyuEx70[nlp-45p::NLP-45(cDNA)]
			nlp-45(lf) 20℃	18.29 ± 0.58	100 (07)	-0.062	< 0.01
			nlp-45(lf); yyuEx70[nlp-45p::NLP-45(cDNA)] 20 ℃	22.37 ± 0.69	100 (12)	0.111	> 0.05
	Exp 20	#1 (3f)	N2 25℃	11.63 ± 0.35	100 (02)	Control	/	Lifespan change = 20.4%, p < 0.01 for nlp-45(lf) vs nlp-45(lf); yyuEx70[nlp-45p::NLP-45(cDNA)]
			nlp-45(lf) 25℃	9.86 ± 0.31	100 (02)	-0.152	< 0.01
			nlp-45(lf); yyuEx70[nlp-45p::NLP-45(cDNA)] 25 ℃	11.87 ± 0.36	100 (01)	0.021	> 0.05
		#2	N2 25℃	10.41 ± 0.32	100 (03)	Control	/	Lifespan change = 26.7%, p < 0.001 for nlp-45(lf) vs nlp-45(lf); yyuEx70[nlp-45p::NLP-45(cDNA)]
			nlp-45(lf) 25℃	8.5 ± 0.27	100 (03)	-0.183
			nlp-45(lf); yyuEx70[nlp-45p::NLP-45(cDNA)] 25 ℃	10.77 ± 0.33	100 (02)	0.035
	Exp 21	#1 (3g)	N2 20℃	16.87 ± 0.55	100 (01)	Control	/	Lifespan change = 0.3%, p > 0.05 for miR-80(Δ) vs miR-80(Δ); yyuEx70[nlp-45p::NLP-45(cDNA)]
			miR-80(Δ) 20℃	20.52 ± 0.65	100 (00)	0.216	< 0.001
			yyuEx70[nlp-45p::NLP-45(cDNA)] 20 ℃	19.59 ± 0.63	100 (01)	0.161	< 0.001
			miR-80(Δ); yyuEx70[nlp-45p::NLP-45(cDNA)] 20℃	20.59 ± 0.65	100 (01)	0.221	< 0.001
		#2	N2 20℃	16.07 ± 0.52	100 (04)	Control	/	Lifespan change = 0.2%, p > 0.05 for miR-80(Δ) vs miR-80(Δ); yyuEx70[nlp-45p::NLP-45(cDNA)]
			miR-80(Δ) 20℃	18.75 ± 0.60	100 (01)	0.167	< 0.001
			yyuEx70[nlp-45p::NLP-45(cDNA)] 20 ℃	18.44 ± 0.59	100 (02)	0.147	< 0.001
			miR-80(Δ); yyuEx70[nlp-45p::NLP-45(cDNA)] 20℃	18.79 ± 0.61	100 (04)	0.199	< 0.001
	Exp 22	#1 (3h)	N2 25℃	11.87 ± 0.37	100 (11)	Control	/	Lifespan change = 31.9%, p < 0.001 for miR-80(Δ) vs miR-80(Δ); yyuEx70[nlp-45p::NLP-45(cDNA)]
			miR-80(Δ) 25℃	10.35 ± 0.33	100 (01)	-0.128	< 0.01
			yyuEx70[nlp-45p::NLP-45(cDNA)] 25 ℃	13.68 ± 0.42	100 (02)	0.152	< 0.001
			miR-80(Δ); yyuEx70[nlp-45p::NLP-45(cDNA)] 25℃	13.64 ± 0.43	100 (07)	0.149	< 0.001
		#2	N2 25℃	10.23 ± 0.32	100 (00)	Control	/	Lifespan change = 26.4%, p < 0.001 for miR-80(Δ) vs miR-80(Δ); yyuEx70[nlp-45p::NLP-45(cDNA)]
			miR-80(Δ) 25℃	8.83 ± 0.28	100 (00)	-0.137	< 0.001
			yyuEx70[nlp-45p::NLP-45(cDNA)] 25 ℃	11.00 ± 0.34	100 (00)	0.075	< 0.001
			miR-80(Δ); yyuEx70[nlp-45p::NLP-45(cDNA)] 25℃	11.16 ± 0.35	100 (05)	0.091	< 0.001
	Exp 23	#1 (4b)	nlp-45(lf); yyuEx89[nlp-45p::NLP-45(gDNA)] 20℃	18.01 ± 0.56	100 (21)	Control	/
			miR-80(Δ); nlp-45(lf); yyuEx89[nlp-45p::NLP-45(gDNA)] 20℃	20.09 ± 0.63	100 (09)	0.115	< 0.001
		#2	nlp-45(lf); yyuEx89[nlp-45p::NLP-45(gDNA)] 20℃	18.75 ± 0.61	100 (01)	Control	/
			miR-80(Δ); nlp-45(lf); yyuEx89[nlp-45p::NLP-45(gDNA)] 20℃	20.95 ± 0.67	100 (02)	0.117	< 0.01
	Exp 24	#1 (4c)	nlp-45(lf); yyuEx73[nlp-45p::NLP-45(gDNA)] 20℃	15.92 ± 0.53	100 (05)	Control	/
			miR-80(Δ); nlp-45(lf); yyuEx73[nlp-45p::NLP-45(-32bp)] 20℃	17.02 ± 0.57	100 (06)	0.069	> 0.05
		#2	nlp-45(lf); yyuEx73[nlp-45p::NLP-45(gDNA)] 20℃	19.13 ± 0.58	100 (06)	Control	/
			miR-80(Δ); nlp-45(lf); yyuEx73[nlp-45p::NLP-45(-32bp)] 20℃	19.00 ± 0.59	100 (14)	-0.007	> 0.05
	Exp 25	#1 (4d)	nlp-45(lf); yyuEx83 [nlp-45p::NLP-45(gDNA)] 20℃	17.30 ± 0.58	100 (03)	Control	/
			miR-80(Δ); nlp-45(lf); yyuEx83[nlp-45p::(-19bp)NLP-45] 20℃	19.08 ± 0.64	100 (07)	0.103	> 0.05
		#2	nlp-45(lf); yyuEx83[nlp-45p::NLP-45(gDNA)] 20℃	16.08 ± 0.54	100 (06)	Control	/
			miR-80(Δ); nlp-45(lf); yyuEx83[nlp-45p::(-19bp)NLP-45] 20℃	16.41 ± 0.55	100 (07)	0.021	> 0.05
	Exp 26	#1 (4e)	nlp-45(lf); yyuEx77[nlp-45p::NLP-45(gDNA)] 20℃	13.28 ± 0.46	100 (01)	Control	/
			miR-80(Δ); nlp-45(lf); yyuEx77[nlp-45p::(-19bp)NLP-45(-32bp)] 20℃	12.95 ± 0.45	100 (01)	-0.025	> 0.05
		#2	nlp-45(lf); yyuEx77[nlp-45p::NLP-45(gDNA)] 20℃	14.68 ± 0.46	100 (08)	Control	/
			miR-80(Δ); nlp-45(lf); yyuEx77[nlp-45p::(-19bp)NLP-45(-32bp)] 20℃	14.84 ± 0.50	100 (04)	0.011	> 0.05
	Exp 27	#1 (4f)	miR-80(Δ) 20℃	21.82 ± 0.67	100 (26)	Control	/	Lifespan change = 16.0%, p < 0.01 for miR-80(Δ); nlp-45(lf) vs miR-80(Δ); nlp-45(lf); yyuEx67 [unc-119p::NLP-45(cDNA)]
			miR-80(Δ); nlp-45(lf) 20℃	17.45 ± 0.46	100 (11)	-0.2	< 0.001
			miR-80(Δ); nlp-45(lf); yyuEx67[unc-119p::NLP-45(cDNA)] 20℃	20.24 ± 0.62	100 (11)	-0.072	> 0.05
		#2	miR-80(Δ) 20℃	20.93 ± 0.48	100 (14)	Control	/	Lifespan change = 17.2%, p < 0.01 for miR-80(Δ); nlp-45(lf) vs miR-80(Δ); nlp-45(lf); yyuEx67 [unc-119p::NLP-45(cDNA)]
			miR-80(Δ); nlp-45(lf) 20℃	16.92 ± 0.47	100 (13)	-0.192	< 0.001
			miR-80(Δ); nlp-45(lf); yyuEx67 [unc-119p::NLP-45(cDNA)] 20℃	19.83 ± 0.57	100 (14)	-0.053	> 0.05
	Exp 28	#1 (4g)	N2 20℃	20.14 ± 0.63	100 (26)	Control	/	Lifespan change = 11.1%, p < 0.01 for nlp-45(lf) vs nlp-45(lf); yyuEx67 [unc-119p::NLP-45(cDNA)]
			nlp-45(lf) 20℃	18.02 ± 0.57	100 (11)	-0.105	< 0.01
			nlp-45(lf); yyuEx67[unc-119p::NLP-45(cDNA)] 20℃	20.02 ± 0.62	100 (11)	-0.006	> 0.05
		#2	N2 20℃	19.86 ± 0.56	100 (24)	Control	/	Lifespan change = 8.3%, p < 0.01 for nlp-45(lf) vs nlp-45(lf); yyuEx67 [unc-119p::NLP-45(cDNA)]
			nlp-45(lf) 20℃	17.42 ± 0.52	100 (11)	-0.123	< 0.01
			nlp-45(lf); yyuEx67[unc-119p::NLP-45(cDNA)] 20℃	18.86 ± 0.47	100 (10)	-0.05	> 0.05
	Exp 29	#1 (S4c)	miR-80(Δ) 20℃	20.12 ± 0.63	100 (17)	Control	/	Lifespan change = 13.5%, p < 0.05 for miR-80(Δ); nlp-45(lf) vs miR-80(Δ); nlp-45(lf); otEx7681[RIAp::NLP-45]
			miR-80(Δ); nlp-45(lf) 20℃	13.53 ± 0.45	100 (15)	-0.328	< 0.001
			miR-80(Δ); nlp-45(lf); otEx7681[RIAp::NLP-45] 20℃	15.36 ± 0.51	100 (14)	-0.237	< 0.001
		#2	miR-80(Δ) 20℃	18.93 ± 0.58	100 (24)	Control	/	Lifespan change = 12.9%, p < 0.05 for miR-80(Δ); nlp-45(lf) vs miR-80(Δ); nlp-45(lf); otEx7681[RIAp::NLP-45]
			miR-80(Δ); nlp-45(lf) 20℃	14.02 ± 0.47	100 (14)	-0.26	< 0.001
			miR-80(Δ); nlp-45(lf); otEx7681[RIAp::NLP-45] 20℃	15.83 ± 0.50	100 (13)	-0.164	< 0.01
	Exp 30	#1 (S4d)	N2 20℃	17.22 ± 0.55	100 (13)	Control	/	Lifespan change = 8.2%, p > 0.05 for nlp-45(lf) vs nlp-45(lf); otEx7681[RIAp::NLP-45]
			nlp-45(lf) 20℃	14.46 ± 0.48	100 (08)	-0.16	< 0.001
			nlp-45(lf); otEx7681[RIAp::NLP-45] 20 ℃	15.64 ± 0.51	100 (10)	-0.092	> 0.05
		#2	N2 20℃	16.43 ± 0.51	100 (12)	Control	/	Lifespan change = 6.0%, p > 0.05 for nlp-45(lf) vs nlp-45(lf); otEx7681[RIAp::NLP-45]
			nlp-45(lf) 20℃	14.91 ± 0.47	100 (09)	-0.093	< 0.001
			nlp-45(lf); otEx7681[RIAp::NLP-45] 20℃	15.81 ± 0.49	100 (12)	-0.038	> 0.05
	Exp 31	#1 (5h)	N2 20℃ EV	17.39 ± 0.56	100 (01)	Control	/
			miR-80(Δ) 20℃ EV	19.46 ± 0.62	100 (00)	0.119	< 0.01
			nlp-45(lf) 20℃ EV	12.85 ± 0.42	100 (02)	-0.261	< 0.001
			miR-80(Δ); nlp-45(lf) 20℃ EV	12.75 ± 0.42	100 (01)	-0.267	< 0.001	Lifespan change = -26.7%, p < 0.001 for miR-80(Δ) vs miR-80(Δ); nlp-45(lf) || Lifespan change = -0.8%, p > 0.05 for nlp-45(lf) vs miR-80(Δ); nlp-45(lf)
			yyuEx70[nlp-45p::NLP-45(cDNA)] 20℃ EV	19.09 ± 0.61	100 (01)	0.098	< 0.05
			miR-80(Δ); yyuEx70[nlp-45p::NLP-45(cDNA)] 20℃ EV	19.73 ± 0.63	100 (00)	0.135		Lifespan change = 3.4%, p > 0.05 for yyuEx70 vs miR-80(Δ); yyuEx70 || Lifespan change = 1.4%, p > 0.05 for miR-80(Δ) vs miR-80(Δ); yyuEx70
			nlp-45(lf); yyuEx70[nlp-45p::NLP-45(cDNA)] 20℃ EV	18.09 ± 0.58	100 (02)	0.04		Lifespan change = 5.2%, p > 0.05 for yyuEx70 vs nlp-45(lf); yyuEx70 || Lifespan change = 40.8%, p < 0.001 for nlp-45(lf) vs nlp-45(lf); yyuEx70
			nlp-45(lf); miR-80(Δ); yyuEx70[nlp-45p::NLP-45(cDNA)] 20℃ EV	18.62 ± 0.60	100 (02)	0.071		Lifespan change = -2.5%, p > 0.05 for yyuEx70 vs nlp-45(lf); miR-80(Δ); yyuEx70 || Lifespan change = -5.6%, p > 0.05 for miR-80(Δ); yyuEx70 vs nlp-45(lf); miR-80(Δ); yyuEx70 || Lifespan change = 2.9%, p > 0.05 for nlp-45(lf); yyuEx70 vs nlp-45(lf); miR-80(Δ); yyuEx70 || Lifespan change = 46%, p < 0.001 for miR-80(Δ); nlp-45(lf) vs nlp-45(lf); miR-80(Δ); yyuEx70
		#2	N2 20℃ EV	18.00 ± 0.57	100 (03)	Control	/
			miR-80(Δ) 20℃ EV	19.74 ± 0.62	100 (00)	0.097	< 0.01
			nlp-45(lf) 20℃ EV	14.12 ± 0.45	100 (00)	-0.216	< 0.001
			miR-80(Δ); nlp-45(lf) 20℃ EV	14.17 ± 0.45	100 (01)	-0.213	< 0.001	Lifespan change = -21.3%, p < 0.001 for miR-80(Δ) vs miR-80(Δ); nlp-45(lf) || Lifespan change = 0.4%, p > 0.05 for nlp-45(lf) vs miR-80(Δ); nlp-45(lf)
			yyuEx70[nlp-45p::NLP-45(cDNA)] 20℃ EV	19.05 ± 0.60	100 (00)	0.058	< 0.05
			miR-80(Δ); yyuEx70[nlp-45p::NLP-45(cDNA)] 20℃ EV	19.53 ± 0.62	100 (00)	0.085		Lifespan change = 2.5%, p > 0.05 for yyuEx70 vs miR-80(Δ); yyuEx70 || Lifespan change = -1.1%, p > 0.05 for miR-80(Δ) vs miR-80(Δ); yyuEx70
			nlp-45(lf); yyuEx70[nlp-45p::NLP-45(cDNA)] 20℃ EV	18.21 ± 0.59	100 (00)	0.012		Lifespan change = 4.3%, p > 0.05 for yyuEx70 vs nlp-45(lf); yyuEx70 || Lifespan change = 29.0%, p < 0.001 for nlp-45(lf) vs nlp-45(lf); yyuEx70
			nlp-45(lf); miR-80(Δ); yyuEx70[nlp-45p::NLP-45(cDNA)] 20℃ EV	18.45 ± 0.59	100 (00)	0.025		Lifespan change = -3.1%, p > 0.05 for yyuEx70 vs nlp-45(lf); miR-80(Δ); yyuEx70 || Lifespan change = -5.5%, p > 0.05 for miR-80(Δ); yyuEx70 vs nlp-45(lf); miR-80(Δ); yyuEx70 || Lifespan change = 1.3%, p > 0.05 for nlp-45(lf); yyuEx70 vs nlp-45(lf); miR-80(Δ); yyuEx70 || Lifespan change = 30.2%, p < 0.001 for miR-80(Δ); nlp-45(lf) vs nlp-45(lf); miR-80(Δ); yyuEx70
	Exp 32	#1 (5i)	N2 20℃ abu-1i	12.98 ± 0.42	100 (02)	Control	/
			miR-80(Δ) 20℃ abu-1i	12.89 ± 0.42	100 (01)	-0.007	> 0.05
			nlp-45(lf) 20℃ abu-1i	11.60 ± 0.38	100 (03)	-0.106	> 0.05
			miR-80(Δ); nlp-45(lf) 20℃ abu-1i	11.99 ± 0.40	100 (01)	-0.076	> 0.05	Lifespan change = -7.6%, p > 0.05 for miR-80(Δ) vs miR-80(Δ); nlp-45(lf) || Lifespan change = 3.4%, p > 0.05 for nlp-45(lf) vs miR-80(Δ); nlp-45(lf)
			yyuEx70[nlp-45p::NLP-45(cDNA)] 20℃ abu-1i	13.35 ± 0.43	100 (00)	0.029	> 0.05
			miR-80(Δ); yyuEx70[nlp-45p::NLP-45(cDNA)] 20℃ abu-1i	13.32 ± 0.42	100 (03)	0.026		Lifespan change = -0.2%, p > 0.05 for yyuEx70 vs miR-80(Δ); yyuEx70 || Lifespan change = 3.3%, p > 0.05 for miR-80(Δ) vs miR-80(Δ); yyuEx70
			nlp-45(lf); yyuEx70[nlp-45p::NLP-45(cDNA)] 20℃ abu-1i	13.09 ± 0.42	100 (00)	0.008		Lifespan change = -1.9%, p > 0.05 for yyuEx70 vs nlp-45(lf); yyuEx70 || Lifespan change = 12.8%, p < 0.05 for nlp-45(lf) vs nlp-45(lf); yyuEx70
			nlp-45(lf); miR-80(Δ); yyuEx70[nlp-45p::NLP-45(cDNA)] 20℃ abu-1i	12.85 ± 0.41	100 (01)	-0.01		Lifespan change = -3.7%, p > 0.05 for yyuEx70 vs nlp-45(lf); miR-80(Δ); yyuEx70 || Lifespan change = -3.5%, p > 0.05 for miR-80(Δ); yyuEx70 vs nlp-45(lf); miR-80(Δ); yyuEx70 || Lifespan change = -1.8%, p > 0.05 for nlp-45(lf); yyuEx70 vs nlp-45(lf); miR-80(Δ); yyuEx70 || Lifespan change = 7.1%, p > 0.05 for miR-80(Δ); nlp-45(lf) vs nlp-45(lf); miR-80(Δ); yyuEx70
		#2	N2 20℃ abu-1i	14.72 ± 0.47	100 (00)	Control	/
			miR-80(Δ) 20℃ abu-1i	15.20 ± 0.48	100 (01)	0.033	> 0.05
			nlp-45(lf) 20℃ abu-1i	13.26 ± 0.42	100 (00)	-0.099	> 0.05
			miR-80(Δ); nlp-45(lf) 20℃ abu-1i	13.14 ± 0.42	100 (00)	-0.107	> 0.05	Lifespan change = -13.55%, p < 0.05 for miR-80(Δ) vs miR-80(Δ); nlp-45(lf) || Lifespan change = -0.9%, p > 0.05 for nlp-45(lf) vs miR-80(Δ); nlp-45(lf)
			yyuEx70[nlp-45p::NLP-45(cDNA)] 20℃ abu-1i	13.74 ± 0.44	100 (01)	-0.067	> 0.05
			miR-80(Δ); yyuEx70[nlp-45p::NLP-45(cDNA)] 20℃ abu-1i	14.80 ± 0.47	100 (02)	0.005		Lifespan change = 7.7%, p > 0.05 for yyuEx70 vs miR-80(Δ); yyuEx70 || Lifespan change = -9,6%, p > 0.05 for miR-80(Δ) vs miR-80(Δ); yyuEx70
			nlp-45(lf); yyuEx70[nlp-45p::NLP-45(cDNA)] 20℃ abu-1i	14.56 ± 0.47	100 (00)	-0.011		Lifespan change = 6.0%, p > 0.05 for yyuEx70 vs nlp-45(lf); yyuEx70 || Lifespan change = 9.8%, p < 0.05 for nlp-45(lf) vs nlp-45(lf); yyuEx70
			nlp-45(lf); miR-80(Δ); yyuEx70[nlp-45p::NLP-45(cDNA)] 20℃ abu-1i	14.59 ± 0.47	100 (02)	-0.009		Lifespan change = 6.2%, p > 0.05 for yyuEx70 vs nlp-45(lf); miR-80(Δ); yyuEx70 || Lifespan change = -1.4%, p > 0.05 for miR-80(Δ); yyuEx70 vs nlp-45(lf); miR-80(Δ); yyuEx70 || Lifespan change = 0.2%, p > 0.05 for nlp-45(lf); yyuEx70 vs nlp-45(lf); miR-80(Δ); yyuEx70 || Lifespan change = 11.0%, p < 0.05 for miR-80(Δ); nlp-45(lf) vs nlp-45(lf); miR-80(Δ); yyuEx70
	Exp 33	#1 (5j)	N2 20℃ abu-11i	14.28 ± 0.46	100 (01)	Control	/
			miR-80(Δ) 20℃ abu-11i	14.76 ± 0.47	100 (01)	0.034	> 0.05
			nlp-45(lf) 20℃ abu-11i	12.78 ± 0.41	100 (02)	-0.105	< 0.05
			miR-80(Δ); nlp-45(lf) 20℃ abu-11i	12.78 ± 0.42	100 (02)	-0.105	< 0.05	Lifespan change = -13.4%, p < 0.01 for miR-80(Δ) vs miR-80(Δ); nlp-45(lf) || Lifespan change = 0.0%, p > 0.05 for nlp-45(lf) vs miR-80(Δ); nlp-45(lf)
			yyuEx70[nlp-45p::NLP-45(cDNA)] 20℃ abu-11i	14.17 ± 0.46	100 (00)	-0.008	> 0.05
			miR-80(Δ); yyuEx70[nlp-45p::NLP-45(cDNA)] 20℃ abu-11i	14.21 ± 0.46	100 (03)	-0.005		Lifespan change = 0.3%, p > 0.05 for yyuEx70 vs miR-80(Δ); yyuEx70 || Lifespan change = -3.7%, p > 0.05 for miR-80(Δ) vs miR-80(Δ); yyuEx70
			nlp-45(lf); yyuEx70[nlp-45p::NLP-45(cDNA)] 20℃ abu-11i	13.69 ± 0.44	100 (03)	-0.041		Lifespan change = -3.4%, p > 0.05 for yyuEx70 vs nlp-45(lf); yyuEx70 || Lifespan change = 7.1%, p > 0.05 for nlp-45(lf) vs nlp-45(lf); yyuEx70
			nlp-45(lf); miR-80(Δ); yyuEx70[nlp-45p::NLP-45(cDNA)] 20℃ abu-11i	13.95 ± 0.45	100 (00)	-0.023		Lifespan change = -1.6%, p > 0.05 for yyuEx70 vs nlp-45(lf); miR-80(Δ); yyuEx70 || Lifespan change = -1.8%, p > 0.05 for miR-80(Δ); yyuEx70 vs nlp-45(lf); miR-80(Δ); yyuEx70 || Lifespan change = 1.9%, p > 0.05 for nlp-45(lf); yyuEx70 vs nlp-45(lf); miR-80(Δ); yyuEx70 || Lifespan change = 9.2%, p > 0.05 for miR-80(Δ); nlp-45(lf) vs nlp-45(lf); miR-80(Δ); yyuEx70
		#2	N2 20℃ abu-11i	16.41 ± 0.51	100 (01)	Control	/
			miR-80(Δ) 20℃ abu-11i	16.64 ± 0.52	100 (00)	0.014	> 0.05
			nlp-45(lf) 20℃ abu-11i	14.66 ± 0.46	100 (00)	-0.107	< 0.05
			miR-80(Δ); nlp-45(lf) 20℃ abu-11i	14.40 ± 0.46	100 (00)	-0.122	< 0.05	Lifespan change = -13.5%, p < 0.01 for miR-80(Δ) vs miR-80(Δ); nlp-45(lf); Lifespan change = -1.8%, p > 0.05 for nlp-45(lf) vs miR-80(Δ); nlp-45(lf)
			yyuEx70[nlp-45p::NLP-45(cDNA)] 20℃ abu-11i	16.06 ± 0.51	100 (00)	-0.021	> 0.05
			miR-80(Δ); yyuEx70[nlp-45p::NLP-45(cDNA)] 20℃ abu-11i	16.28 ± 0.52	100 (00)	-0.008		Lifespan change = 1.4%, p > 0.05 for yyuEx70 vs miR-80(Δ); yyuEx70 || Lifespan change = -2.2%, p > 0.05 for miR-80(Δ) vs miR-80(Δ); yyuEx70
			nlp-45(lf); yyuEx70[nlp-45p::NLP-45(cDNA)] 20℃ abu-11i	15.65 ± 0.50	100 (02)	-0.046		Lifespan change = -2.6%, p > 0.05 for yyuEx70 vs nlp-45(lf); yyuEx70 || Lifespan change = 6.8%, p > 0.05 for nlp-45(lf) vs nlp-45(lf); yyuEx70
			nlp-45(lf); miR-80(Δ); yyuEx70[nlp-45p::NLP-45(cDNA)] 20℃ abu-11i	15.80 ± 0.50	100 (00)	-0.037		Lifespan change = -1.6%, p > 0.05 for yyuEx70 vs nlp-45(lf); miR-80(Δ); yyuEx70 || Lifespan change = -2.9%, p > 0.05 for miR-80(Δ); yyuEx70 vs nlp-45(lf); miR-80(Δ); yyuEx70 || Lifespan change = 1.0%, p > 0.05 for nlp-45(lf); yyuEx70 vs nlp-45(lf); miR-80(Δ); yyuEx70 || Lifespan change = 9.7%, p > 0.05 for miR-80(Δ); nlp-45(lf) vs nlp-45(lf); miR-80(Δ); yyuEx70
	Exp 34	#1 (5k)	N2 20℃ abu-1i&abu-11i	12.99 ± 0.42	100 (01)	Control	/
			miR-80(Δ) 20℃ abu-1i&abu-11i	13.11 ± 0.42	100 (02)	0.009	> 0.05
			nlp-45(lf) 20℃ abu-1i&abu-11i	11.68 ± 0.38	100 (02)	-0.101	> 0.05
			miR-80(Δ); nlp-45(lf) 20℃ abu-1i&abu-11i	11.69 ± 0.38	100 (01)	-0.1	> 0.05	Lifespan change = -10.8%, p < 0.05 for miR-80(Δ) vs miR-80(Δ); nlp-45(lf) || Lifespan change = 0.1%, p > 0.05 for nlp-45(lf) vs miR-80(Δ); nlp-45(lf)
			yyuEx70[nlp-45p::NLP-45(cDNA)] 20℃ abu-1i&abu-11i	12.96 ± 0.41	100 (04)	-0.002	> 0.05
			miR-80(Δ); yyuEx70[nlp-45p::NLP-45(cDNA)] 20℃ abu-1i&abu-11i	13.11 ± 0.42	100 (01)	0.009		Lifespan change = 1.2%, p > 0.05 for yyuEx70 vs miR-80(Δ); yyuEx70 || Lifespan change = 0.0%, p > 0.05 for miR-80(Δ) vs miR-80(Δ); yyuEx70
			nlp-45(lf); yyuEx70[nlp-45p::NLP-45(cDNA)] 20℃ abu-1i&abu-11i	12.76 ± 0.41	100 (01)	-0.018		Lifespan change = -1.5%, p > 0.05 for yyuEx70 vs nlp-45(lf); yyuEx70 || Lifespan change = 9.2%, p > 0.05 for nlp-45(lf) vs nlp-45(lf); yyuEx70
			nlp-45(lf); miR-80(Δ); yyuEx70[nlp-45p::NLP-45(cDNA)] 20℃ abu-1i&abu-11i	12.69 ± 0.41	100 (01)	-0.023		Lifespan change = -2.1%, p > 0.05 for yyuEx70 vs nlp-45(lf); miR-80(Δ); yyuEx70 || Lifespan change = -3.2%, p > 0.05 for miR-80(Δ); yyuEx70 vs nlp-45(lf); miR-80(Δ); yyuEx70 || Lifespan change = -0.5%, p > 0.05 for nlp-45(lf); yyuEx70 vs nlp-45(lf); miR-80(Δ); yyuEx70 || Lifespan change = 8.6%, p > 0.05 for miR-80(Δ); nlp-45(lf) vs nlp-45(lf); miR-80(Δ); yyuEx70
		#2	N2 20℃ abu-1i&abu-11i	14.50 ± 0.45	100 (00)	Control	/
			miR-80(Δ) 20℃ abu-1i&abu-11i	14.52 ± 0.46	100 (01)	0.001	> 0.05
			nlp-45(lf) 20℃ abu-1i&abu-11i	13.32 ± 0.42	100 (00)	-0.081	> 0.05
			miR-80(Δ); nlp-45(lf) 20℃ abu-1i&abu-11i	13.06 ± 0.42	100 (00)	-0.099	> 0.05	Lifespan change = -10.1%, p < 0.05 for miR-80(Δ) vs miR-80(Δ); nlp-45(lf) || Lifespan change = -2.0%, p > 0.05 for nlp-45(lf) vs miR-80(Δ); nlp-45(lf)
			yyuEx70[nlp-45p::NLP-45(cDNA)] 20℃ abu-1i&abu-11i	14.23 ± 0.45	100 (01)	-0.019	> 0.05
			miR-80(Δ); yyuEx70[nlp-45p::NLP-45(cDNA)] 20℃ abu-1i&abu-11i	14.20 ± 0.45	100 (00)	-0.021		Lifespan change = -0.2%, p > 0.05 for yyuEx70 vs miR-80(Δ); yyuEx70 || Lifespan change = -2.2%, p > 0.05 for miR-80(Δ) vs miR-80(Δ); yyuEx70
			nlp-45(lf); yyuEx70[nlp-45p::NLP-45(cDNA)] 20℃ abu-1i&abu-11i	14.00 ± 0.44	100 (00)	-0.034		Lifespan change = -1.6%, p > 0.05 for yyuEx70 vs nlp-45(lf); yyuEx70 || Lifespan change = 5.1%, p > 0.05 for nlp-45(lf) vs nlp-45(lf); yyuEx70
			nlp-45(lf); miR-80(Δ); yyuEx70[nlp-45p::NLP-45(cDNA)] 20℃ abu-1i&abu-11i	13.72 ± 0.44	100 (00)	-0.054		Lifespan change = -3.6%, p > 0.05 for yyuEx70 vs nlp-45(lf); miR-80(Δ); yyuEx70 || Lifespan change = -3.4%, p > 0.05 for miR-80(Δ); yyuEx70 vs nlp-45(lf); miR-80(Δ); yyuEx70 || Lifespan change = -2%, p > 0.05 for nlp-45(lf); yyuEx70 vs nlp-45(lf); miR-80(Δ); yyuEx70 || Lifespan change = 5.1%, p > 0.05 for miR-80(Δ); nlp-45(lf) vs nlp-45(lf); miR-80(Δ); yyuEx70
	Exp 35	#1 (6b)	N2 20℃ Heat-killed OP50	16.82 ± 0.53	100 (01)	Control	/
			miR-80(Δ) 20℃ Heat-killed OP50	16.73 ± 0.53	100 (00)	0.005	> 0.05
			nlp-45(lf) 20℃ Heat-killed OP50	13.65 ± 0.43	100 (01)	-0.188	< 0.001
			miR-80(Δ); nlp-45(lf) 20℃ Heat-killed OP50	13.62 ± 0.43	100 (00)	-0.19		Lifespan change = -18.6%, p < 0.001 for miR-80(Δ) vs miR-80(Δ); nlp-45(lf) || Lifespan change = -0.2%, p > 0.05 for nlp-45(lf) vs miR-80(Δ); nlp-45(lf)
			nlp-45(lf); yyuEx70[nlp-45p::NLP-45(cDNA)] 20℃ Heat-killed OP50	16.27 ± 0.52	100 (00)	-0.033	> 0.05	Lifespan change = 19.2%, p < 0.001 for nlp-45(lf) vs nlp-45(lf); yyuEx70
			miR-80(Δ); nlp-45(lf); yyuEx70[nlp-45p::NLP-45(cDNA)] 20℃ Heat-killed OP50	16.48 ± 0.53	100 (00)	-0.02		Lifespan change = -1.5%, p > 0.05 for miR-80(Δ) vs miR-80(Δ); nlp-45(lf); yyuEx70 || Lifespan change = 21%, p < 0.001 for miR-80(Δ); nlp-45(lf) vs miR-80(Δ); nlp-45(lf); yyuEx70 || Lifespan change = 1.3%, p > 0.05 for nlp-45(lf); yyuEx70 vs miR-80(Δ); nlp-45(lf); yyuEx70
		#2	N2 20℃ Heat-killed OP50	16.77 ± 0.54	100 (00)	Control	/
			miR-80(Δ) 20℃ Heat-killed OP50	17.37 ± 0.56	100 (01)	0.036	> 0.05
			nlp-45(lf) 20℃ Heat-killed OP50	11.72 ± 0.38	100 (01)	-0.301	< 0.001
			miR-80(Δ); nlp-45(lf) 20℃ Heat-killed OP50	11.79 ± 0.39	100 (03)	-0.297		Lifespan change = -32.1%, p < 0.001 for miR-80(Δ) vs miR-80(Δ); nlp-45(lf) || Lifespan change = 0.6%, p > 0.05 for nlp-45(lf) vs miR-80(Δ); nlp-45(lf)
			nlp-45(lf); yyuEx70[nlp-45p::NLP-45(cDNA)] 20℃ Heat-killed OP50	16.39 ± 0.53	100 (00)	-0.023	> 0.05	Lifespan change = 39.8%, p < 0.001 for nlp-45(lf) vs nlp-45(lf); yyuEx70
			miR-80(Δ); nlp-45(lf); yyuEx70[nlp-45p::NLP-45(cDNA)] 20℃ Heat-killed OP50	16.57 ± 0.54	100 (00)	-0.012		Lifespan change = -4.6%, p > 0.05 for miR-80(Δ) vs miR-80(Δ); nlp-45(lf); yyuEx70 || Lifespan change = 40.5%, p < 0.001 for miR-80(Δ); nlp-45(lf) vs miR-80(Δ); nlp-45(lf); yyuEx70 || Lifespan change = 1.1%, p > 0.05 for nlp-45(lf); yyuEx70 vs miR-80(Δ); nlp-45(lf); yyuEx70
	Exp 36	#1	N2 20℃ Heat-killed OP50	22.31 ± 0.72	100 (00)	Control	/
			miR-80(Δ) 20℃ Heat-killed OP50	22.44 ± 0.71	100 (00)	0.006	> 0.05
			yyuEx70[nlp-45p::NLP-45(cDNA)] 20℃ Heat-killed OP50	22.50 ± 0.73	100 (01)	0.009	> 0.05	Lifespan change = 0.8%, p > 0.05 for N2 vs yyuEx70
			miR-80(Δ); yyuEx70[nlp-45p::NLP-45(cDNA)] 20℃ Heat-killed OP50	21.06 ± 0.68	100 (05)	-0.056	> 0.05	Lifespan change = -6.4%, p > 0.05 for yyuEx70 vs miR-80(Δ); yyuEx70 || Lifespan change = -6.1%, p > 0.05 for miR-80(Δ) vs miR-80(Δ); yyuEx70
		#2	N2 20℃ Heat-killed OP50	20.54 ± 0.65	100 (02)	Control	/
			miR-80(Δ) 20℃ Heat-killed OP50	20.36 ± 0.65	100 (04)	-0.009	> 0.05
			yyuEx70[nlp-45p::NLP-45(cDNA)] 20℃ Heat-killed OP50	20.26 ± 0.65	100 (01)	-0.014	> 0.05	Lifespan change = -1.4%, p > 0.05 for N2 vs yyuEx70
			miR-80(Δ); yyuEx70[nlp-45p::NLP-45(cDNA)] 20℃ Heat-killed OP50	20.63 ± 0.66	100 (01)	0.004	> 0.05	Lifespan change = 1.8%, p > 0.05 for yyuEx70 vs miR-80(Δ); yyuEx70 || Lifespan change = 1.3%, p > 0.05 for miR-80(Δ) vs miR-80(Δ); yyuEx70
	Exp 37	#1 (6c)	N2 20℃ OP50	14.78 ± 0.47	100 (03)	Control	/
			miR-80(Δ) 20℃ OP50	16.56 ± 0.52	100 (02)	0.12	< 0.05
			nlp-45(lf) 20℃ OP50	11.94 ± 0.39	100 (00)	-0.192	< 0.001
			miR-80(Δ); nlp-45(lf) 20℃ OP50	12.00 ± 0.40	100 (00)	-0.188		Lifespan change = -27.5%, p < 0.001 for miR-80(Δ) vs miR-80(Δ); nlp-45(lf) || Lifespan change = 0.5%, p > 0.05 for nlp-45(lf) vs miR-80(Δ); nlp-45(lf)
			nlp-45(lf); yyuEx70[nlp-45p::NLP-45(cDNA)] 20℃ OP50	16.17 ± 0.51	100 (02)	0.094	< 0.05	Lifespan change = 35.4%, p < 0.001 for nlp-45(lf) vs nlp-45(lf); yyuEx70
			miR-80(Δ); nlp-45(lf); yyuEx70[nlp-45p::NLP-45(cDNA)] 20℃ OP50	16.78 ± 0.53	100 (01)	0.135		Lifespan change = 1.3%, p > 0.05 for miR-80(Δ) vs miR-80(Δ); nlp-45(lf); yyuEx70 || Lifespan change = 39.8%, p < 0.001 for miR-80(Δ); nlp-45(lf) vs miR-80(Δ); nlp-45(lf); yyuEx70 || Lifespan change = 3.8%, p > 0.05 for nlp-45(lf); yyuEx70 vs miR-80(Δ); nlp-45(lf); yyuEx70
		#2	N2 20℃ OP50	13.79 ± 0.45	100 (03)	Control	/
			miR-80(Δ) 20℃ OP50	16.18 ± 0.52	100 (02)	0.173	< 0.05
			nlp-45(lf) 20℃ OP50	11.38 ± 0.37	100 (04)	-0.175	< 0.001
			miR-80(Δ); nlp-45(lf) 20℃ OP50	11.23 ± 0.38	100 (04)	-0.186		Lifespan change = -30.6%, p < 0.001 for miR-80(Δ) vs miR-80(Δ); nlp-45(lf) || Lifespan change = -1.3%, p > 0.05 for nlp-45(lf) vs miR-80(Δ); nlp-45(lf)
			nlp-45(lf); yyuEx70[nlp-45p::NLP-45(cDNA)] 20℃ OP50	15.57 ± 0.51	100 (00)	0.129	< 0.05	Lifespan change = 36.8%, p < 0.001 for nlp-45(lf) vs nlp-45(lf); yyuEx70
			miR-80(Δ); nlp-45(lf); yyuEx70[nlp-45p::NLP-45(cDNA)] 20℃ OP50	16.29 ± 0.53	100 (01)	0.181		Lifespan change = 0.7%, p > 0.05 for miR-80(Δ) vs miR-80(Δ); nlp-45(lf); yyuEx70 || Lifespan change = 45.1%, p < 0.001 for miR-80(Δ); nlp-45(lf) vs miR-80(Δ); nlp-45(lf); yyuEx70 || Lifespan change = 4.6%, p > 0.05 for nlp-45(lf); yyuEx70 vs miR-80(Δ); nlp-45(lf); yyuEx70
	Exp 38	#1 (6d)	N2 20℃ Heat-killed SL1344	16.02 ± 0.51	100 (00)	Control	/
			miR-80(Δ) 20℃ Heat-killed SL1344	16.11 ± 0.51	100 (00)	0.006	> 0.05
			nlp-45(lf) 20℃ Heat-killed SL1344	12.88 ± 0.41	100 (00)	-0.196	< 0.001
			miR-80(Δ); nlp-45(lf) 20℃ Heat-killed SL1344	13.13 ± 0.42	100 (00)	-0.18		Lifespan change = -18.5%, p < 0.001 for miR-80(Δ) vs miR-80(Δ); nlp-45(lf) || Lifespan change = 1.9%, p > 0.05 for nlp-45(lf) vs miR-80(Δ); nlp-45(lf)
			nlp-45(lf); yyuEx70[nlp-45p::NLP-45(cDNA)] 20℃ Heat-killed SL1344	15.88 ± 0.51	100 (02)	-0.009	> 0.05	Lifespan change = 23.3%, p < 0.001 for nlp-45(lf) vs nlp-45(lf); yyuEx70
			miR-80(Δ); nlp-45(lf); yyuEx70[nlp-45p::NLP-45(cDNA)] 20℃ Heat-killed SL1344	16.58 ± 0.53	100 (03)	0.035		Lifespan change = 2.9%, p > 0.05 for miR-80(Δ) vs miR-80(Δ); nlp-45(lf); yyuEx70 || Lifespan change = 26.3%, p < 0.001 for miR-80(Δ); nlp-45(lf) vs miR-80(Δ); nlp-45(lf); yyuEx70 || Lifespan change = 4.4%, p > 0.05 for nlp-45(lf); yyuEx70 vs miR-80(Δ); nlp-45(lf); yyuEx70
		#2	N2 20℃ Heat-killed SL1344	15.89 ± 0.51	100 (03)	Control	/
			miR-80(Δ) 20℃ Heat-killed SL1344	16.28 ± 0.53	100 (00)	0.025	> 0.05
			nlp-45(lf) 20℃ Heat-killed SL1344	11.75 ± 0.38	100 (00)	-0.261	< 0.001
			miR-80(Δ); nlp-45(lf) 20℃ Heat-killed SL1344	11.58 ± 0.38	100 (01)	-0.271		Lifespan change = -28.9%, p < 0.001 for miR-80(Δ) vs miR-80(Δ); nlp-45(lf) || Lifespan change = -1.4%, p > 0.05 for nlp-45(lf) vs miR-80(Δ); nlp-45(lf)
			nlp-45(lf); yyuEx70[nlp-45p::NLP-45(cDNA)] 20℃ Heat-killed SL1344	15.85 ± 0.51	100 (00)	-0.003	> 0.05	Lifespan change = 34.9%, p < 0.001 for nlp-45(lf) vs nlp-45(lf); yyuEx70
			miR-80(Δ); nlp-45(lf); yyuEx70[nlp-45p::NLP-45(cDNA)] 20℃ Heat-killed SL1344	15.83 ± 0.52	100 (00)	-0.004		Lifespan change = -2.8%, p > 0.05 for miR-80(Δ) vs miR-80(Δ); nlp-45(lf); yyuEx70 || Lifespan change = 36.7%, p < 0.001 for miR-80(Δ); nlp-45(lf) vs miR-80(Δ); nlp-45(lf); yyuEx70 || Lifespan change = -0.1%, p > 0.05 for nlp-45(lf); yyuEx70 vs miR-80(Δ); nlp-45(lf); yyuEx70
	Exp 39	#1	N2 20℃ Heat-killed SL1344	19.92 ± 0.66	100 (01)	Control	/
			miR-80(Δ) 20℃ Heat-killed SL1344	19.48 ± 0.63	100 (02)	-0.022	> 0.05
			yyuEx70[nlp-45p::NLP-45(cDNA)] 20℃ Heat-killed SL1344	18.75 ± 0.62	100 (00)	-0.059	> 0.05	Lifespan change = -5.9%, p > 0.05 for N2 vs yyuEx70
			miR-80(Δ); yyuEx70[nlp-45p::NLP-45(cDNA)] 20℃ Heat-killed SL1344	19.72 ± 0.65	100 (03)	-0.01	> 0.05	Lifespan change = 5.2%, p > 0.05 for yyuEx70 vs miR-80(Δ); yyuEx70 || Lifespan change = 1.2%, p > 0.05 for miR-80(Δ) vs miR-80(Δ); yyuEx70
		#2	N2 20℃ Heat-killed SL1344	20.00 ± 0.63	100 (00)	Control	/
			miR-80(Δ) 20℃ Heat-killed SL1344	20.08 ± 0.64	100 (02)	0.004	> 0.05
			yyuEx70[nlp-45p::NLP-45(cDNA)] 20℃ Heat-killed SL1344	19.85 ± 0.63	100 (02)	-0.0075	> 0.05	Lifespan change = -0.8%, p > 0.05 for N2 vs yyuEx70[nlp-45p::NLP-45(cDNA)] 20℃
			miR-80(Δ); yyuEx70[nlp-45p::NLP-45(cDNA)] 20℃ Heat-killed SL1344	19.59 ± 0.63	100 (00)	-0.021	> 0.05	Lifespan change = -1.3%, p > 0.05 for yyuEx70 vs miR-80(Δ); yyuEx70 || Lifespan change = -2.4%, p > 0.05 for miR-80(Δ) vs miR-80(Δ); yyuEx70
	Exp 40	#1 (6e)	N2 20℃ SL1344	9.37 ± 0.31	100 (02)	Control	/
			miR-80(Δ) 20℃ SL1344	11.34 ± 0.38	100 (03)	0.21	< 0.01
			nlp-45(lf) 20℃ SL1344	7.59 ± 0.26	100 (05)	-0.19	< 0.001
			miR-80(Δ); nlp-45(lf) 20℃ SL1344	7.43 ± 0.25	100 (04)	-0.207		Lifespan change = -34.5%, p < 0.001 for miR-80(Δ) vs miR-80(Δ); nlp-45(lf) || Lifespan change = -2.1%, p > 0.05 for nlp-45(lf) vs miR-80(Δ); nlp-45(lf)
			nlp-45(lf); yyuEx70[nlp-45p::NLP-45(cDNA)] 20℃ SL1344	11.45 ± 0.39	100 (00)	0.222	< 0.01	Lifespan change = 50.9%, p < 0.001 for nlp-45(lf) vs nlp-45(lf); yyuEx70
			miR-80(Δ); nlp-45(lf); yyuEx70[nlp-45p::NLP-45(cDNA)] 20℃ SL1344	12.72 ± 0.43	100 (01)	0.358		Lifespan change = 12.2%, p < 0.05 for miR-80(Δ) vs miR-80(Δ); nlp-45(lf); yyuEx70 || Lifespan change = 71.2%, p < 0.001 for miR-80(Δ); nlp-45(lf) vs miR-80(Δ); nlp-45(lf); yyuEx70 || Lifespan change = 11.1%, p > 0.05 for nlp-45(lf); yyuEx70 vs miR-80(Δ); nlp-45(lf); yyuEx70
		#2	N2 20℃ SL1344	9.94 ± 0.32	100 (01)	Control	/
			miR-80(Δ) 20℃ SL1344	12.71 ± 0.42	100 (02)	0.279	< 0.01
			nlp-45(lf) 20℃ SL1344	9.16 ± 0.30	100 (02)	-0.078	< 0.001
			miR-80(Δ); nlp-45(lf) 20℃ SL1344	8.92 ± 0.29	100 (02)	-0.103		Lifespan change = -29.8%, p < 0.001 for miR-80(Δ) vs miR-80(Δ); nlp-45(lf) || Lifespan change = -2.6%, p > 0.05 for nlp-45(lf) vs miR-80(Δ); nlp-45(lf)
			nlp-45(lf); yyuEx70[nlp-45p::NLP-45(cDNA)] 20℃ SL1344	11.49 ± 0.38	100 (01)	0.156	< 0.01	Lifespan change = 25.4%, p < 0.001 for nlp-45(lf) vs nlp-45(lf); yyuEx70
			miR-80(Δ); nlp-45(lf); yyuEx70[nlp-45p::NLP-45(cDNA)] 20℃ SL1344	11.86 ± 0.39	100 (00)	0.193		Lifespan change = -6.7%, p > 0.05 for miR-80(Δ) vs miR-80(Δ); nlp-45(lf); yyuEx70 || Lifespan change = 33.0%, p < 0.001 for miR-80(Δ); nlp-45(lf) vs miR-80(Δ); nlp-45(lf); yyuEx70 || Lifespan change = 3.2%, p > 0.05 for nlp-45(lf); yyuEx70 vs miR-80(Δ); nlp-45(lf); yyuEx70
	Exp 41	#1	N2 20℃ SL1344	12.14 ± 0.41	100 (00)	Control	/
			miR-80(Δ) 20℃ SL1344	14.25 ± 0.48	100 (00)	0.174	< 0.001
			yyuEx70[nlp-45p::NLP-45(cDNA)] 20℃ SL1344	14.08 ± 0.47	100 (00)	0.16	< 0.001	Lifespan change = 16%, p < 0.001 for N2 OP50 vs yyuEx70
			miR-80(Δ); yyuEx70[nlp-45p::NLP-45(cDNA)] 20℃ SL1344	14.79 ± 0.49	100 (01)	0.218	< 0.001	Lifespan change = 0.5%, p > 0.05 for yyuEx70 vs miR-80(Δ); yyuEx70 || Lifespan change = 3.8%, p > 0.05 for miR-80(Δ) vs miR-80(Δ); yyuEx70
			N2 OP50 20℃	16.87 ± 0.55	100 (02)	0.39	< 0.001
		#2	N2 20℃ SL1344	13.00 ± 0.41	100 (05)	Control	/
			miR-80(Δ) 20℃ SL1344	15.88 ± 0.50	100 (02)	0.222	< 0.001
			yyuEx70[nlp-45p::NLP-45(cDNA)] 20℃ SL1344	15.55 ± 0.50	100 (00)	0.196	< 0.001	Lifespan change = 19.6%, p < 0.001 for N2 OP50 vs yyuEx70
			miR-80(Δ); yyuEx70[nlp-45p::NLP-45(cDNA)] 20℃ SL1344	15.60 ± 0.50	100 (01)	0.2	< 0.001	Lifespan change = 0.3%, p > 0.05 for yyuEx70 vs miR-80(Δ); yyuEx70 || Lifespan change = -1.8%, p > 0.05 for miR-80(Δ) vs miR-80(Δ); yyuEx70
			N2 OP50 20℃	15.64 ± 0.48	100 (02)	0.203	< 0.001
	Exp 42	#1 (6f)	N2 20℃ EV	19.17 ± 0.60	100 (17)	Control	/
			N2 20℃ ire-1i	15.74 ± 0.51	100 (07)	-0.179	< 0.001
			N2 20℃ xbp-1i	14.18 ± 0.47	100 (15)	-0.26	< 0.001
			miR-80(Δ) 20℃ EV	21.33 ± 0.65	100 (15)	0.113	< 0.001
			miR-80(Δ) 20℃ ire-1i	15.78 ± 0.52	100 (02)	-0.177		Lifespan change = 0.3%, p > 0.05 for N2 ire-1i vs miR-80(Δ) ire-1i || Lifespan change = -26.0%, p< 0.001 for miR-80(Δ) EV vs miR-80(Δ) ire-1i
			miR-80(Δ) 20℃ xbp-1i	14.57 ± 0.48	100 (07)	-0.24		Lifespan change = 2.8%, p > 0.05 for N2 xbp-1i vs miR-80(Δ) xbp-1i || Lifespan change = -31.7%, p< 0.001 for miR-80(Δ) EV vs miR-80(Δ) xbp-1i
		#2	N2 20℃ EV	18.77 ± 0.68	100 (14)	Control	/
			N2 20℃ ire-1i	15.04 ± 0.51	100 (11)	-0.199	< 0.001
			N2 20℃ xbp-1i	14.03 ± 0.43	100 (12)	-0.253	< 0.001
			miR-80(Δ) 20℃ EV	20.19 ± 0.73	100 (05)	0.076	< 0.001
			miR-80(Δ) 20℃ ire-1i	15.81 ± 0.55	100 (01)	-0.158		Lifespan change = 5.1%, p > 0.05 for N2 ire-1i vs miR-80(Δ) ire-1i || Lifespan change = -21.7%, p< 0.001 for miR-80(Δ) EV vs miR-80(Δ) ire-1i
			miR-80(Δ) 20℃ xbp-1i	14.33 ± 0.45	100 (09)	-0.237		Lifespan change = 2.1%, p > 0.05 for N2 xbp-1i vs miR-80(Δ) xbp-1i || Lifespan change = -29.0%, p< 0.001 for miR-80(Δ) EV vs miR-80(Δ) xbp-1i
	Exp 43	#1 (6h)	N2 25℃ EV	12.07 ± 0.39	100 (11)	Control	/
			N2 25℃ ire-1i	9.60 ± 0.32	100 (07)	-0.205	< 0.001
			N2 25℃ xbp-1i	9.36 ± 0.31	100 (06)	-0.225	< 0.001
			miR-80(Δ) 25℃ EV	8.90 ± 0.30	100 (10)	-0.263	< 0.001
			miR-80(Δ) 25℃ ire-1i	8.28 ± 0.28	100 (10)	-0.314		Lifespan change = -13.8%, p< 0.05 for N2 ire-1i vs miR-80(Δ) ire-1i || Lifespan change = -7.0%, p> 0.05 for miR-80(Δ) EV vs miR-80(Δ) ire-1i
			miR-80(Δ) 25℃ xbp-1i	8.50 ± 0.28	100 (00)	-0.296		Lifespan change = -9.2%, p > 0.05 for N2 xbp-1i vs miR-80(Δ) xbp-1i || Lifespan change = -4.5%, p> 0.05 for miR-80(Δ) EV vs miR-80(Δ) xbp-1i
		#2	N2 25℃ EV	10.54 ± 0.33	100 (05)	Control	/
			N2 25℃ ire-1i	8.25 ± 0.27	100 (08)	-0.217	< 0.001
			N2 25℃ xbp-1i	8.01 ± 0.26	100 (05)	-0.24	< 0.001
			miR-80(Δ) 25℃ EV	8.41 ± 0.27	100 (01)	-0.2	< 0.001
			miR-80(Δ) 25℃ ire-1i	7.25 ± 0.24	100 (12)	-0.312		Lifespan change = -12.1%, p > 0.05 for N2 ire-1i vs miR-80(Δ) ire-1i || Lifespan change = -13.8%, p> 0.05 for miR-80(Δ) EV vs miR-80(Δ) ire-1i
			miR-80(Δ) 25℃ xbp-1i	7.03 ± 0.23	100 (07)	-0.333		Lifespan change = -12.2%, p > 0.05 for N2 xbp-1i vs miR-80(Δ) xbp-1i || Lifespan change = -16.4%, p> 0.05 for miR-80(Δ) EV vs miR-80(Δ) xbp-1i
	Exp 44	#1 (S6e)	N2 20℃ Tunicamycin	11.33 ± 0.37	100 (02)	Control	/
			miR-80(Δ) 20℃ Tunicamycin	13.99 ± 0.45	100 (01)	0.235	< 0.001
			nlp-45(lf) 20℃ Tunicamycin	8.71 ± 0.29	100 (09)	-0.231	< 0.001
			miR-80(Δ); nlp-45(lf) 20℃ Tunicamycin	8.60 ± 0.29	100 (12)	-0.241		Lifespan change = -38.5%, p < 0.001 for miR-80(Δ) vs miR-80(Δ); nlp-45(lf) || Lifespan change = -1.3%, p > 0.05 for nlp-45(lf) vs miR-80(Δ); nlp-45(lf)
			nlp-45(lf); yyuEx70[nlp-45p::NLP-45(cDNA)] 20℃ Tunicamycin	13.84 ± 0.44	100 (03)	-0.222	< 0.01
			nlp-45(lf); miR-80(Δ); yyuEx70[nlp-45p::NLP-45(cDNA)] 20℃ Tunicamycin	14.34 ± 0.46	100 (02)	0.266		Lifespan change = 2.5%, p > 0.05 for miR-80(Δ) vs miR-80(Δ); nlp-45(lf); yyuEx70 || Lifespan change = 66.7%, p < 0.001 for miR-80(Δ); nlp-45(lf) vs miR-80(Δ); nlp-45(lf); yyuEx70 || Lifespan change = 3.6%, p > 0.05 for nlp-45(lf); yyuEx70 vs miR-80(Δ); nlp-45(lf); yyuEx70
		#2	N2 20℃ Tunicamycin	10.69 ± 0.35	100 (04)	Control	/
			miR-80(Δ) 20℃ Tunicamycin	13.13 ± 0.42	100 (01)	0.228	< 0.001
			nlp-45(lf) 20℃ Tunicamycin	9.21 ± 0.30	100 (04)	-0.138	< 0.001
			miR-80(Δ); nlp-45(lf) 20℃ Tunicamycin	9.20 ± 0.30	100 (02)	-0.139		Lifespan change = -29.9%, p < 0.001 for miR-80(Δ) vs miR-80(Δ); nlp-45(lf) || Lifespan change = -0.1%, p > 0.05 for nlp-45(lf) vs miR-80(Δ); nlp-45(lf)
			nlp-45(lf); yyuEx70[nlp-45p::NLP-45(cDNA)] 20℃ Tunicamycin	12.23 ± 0.40	100 (06)	0.144	< 0.01
			nlp-45(lf); miR-80(Δ); yyuEx70[nlp-45p::NLP-45(cDNA)] 20℃ Tunicamycin	12.80 ± 0.43	100 (05)	0.197		Lifespan change = -2.5%, p > 0.05 for miR-80(Δ) vs miR-80(Δ); nlp-45(lf); yyuEx70 || Lifespan change = 39.1%, p < 0.001 for miR-80(Δ); nlp-45(lf) vs miR-80(Δ); nlp-45(lf); yyuEx70 || Lifespan change = 4.7%, p > 0.05 for nlp-45(lf); yyuEx70 vs miR-80(Δ); nlp-45(lf); yyuEx70
	Exp 45	#1	N2 20℃ Tunicamycin	13.61 ± 0.45	100 (00)	Control	/
			miR-80(Δ) 20℃ Tunicamycin	16.76 ± 0.55	100 (00)	0.231	< 0.001
			yyuEx70[nlp-45p::NLP-45(cDNA)] 20℃ Tunicamycin	17.01 ± 0.55	100 (00)	0.223	< 0.001	Lifespan change = 25%, p < 0.001 for N2 vs yyuEx70
			miR-80(Δ); yyuEx70[nlp-45p::NLP-45(cDNA)] 20℃ Tunicamycin	17.37 ± 0.56	100 (01)	0.276	< 0.001	Lifespan change = 2.1%, p > 0.05 for yyuEx70 vs miR-80(Δ); yyuEx70 || Lifespan change = 3.6%, p > 0.05 for miR-80(Δ) vs miR-80(Δ); yyuEx70
			N2 20℃	16.87 ± 0.55	100 (02)	0.24	< 0.001
		#2	N2 20℃ Tunicamycin	12.88 ± 0.41	100 (03)	Control	/
			miR-80(Δ) 20℃ Tunicamycin	15.48 ± 0.49	100 (03)	0.202	< 0.001
			yyuEx70[nlp-45p::NLP-45(cDNA)] 20℃ Tunicamycin	15.80 ± 0.50	100 (01)	0.227	< 0.001	Lifespan change = 22.7%, p < 0.001 for N2 vs yyuEx70
			miR-80(Δ); yyuEx70[nlp-45p::NLP-45(cDNA)] 20℃ Tunicamycin	15.88 ± 0.50	100 (03)	0.232	< 0.001	Lifespan change = 0.5%, p > 0.05 for yyuEx70 vs miR-80(Δ); yyuEx70 || Lifespan change = 2.6%, p > 0.05 for miR-80(Δ) vs miR-80(Δ); yyuEx70
			N2 20℃	15.64 ± 0.48	100 (02)	0.214	< 0.001
	Exp 46	#1 (S6f)	N2 20℃ Tunicamycin	14.82 ± 0.46	100 (00)	Control	/
			miR-80(Δ) 20℃ Tunicamycin	17.67 ± 0.56	100 (00)	0.192	< 0.001
			nlp-45(lf) 20℃ Tunicamycin	13.15 ± 0.42	100 (00)	-0.113	< 0.01
			miR-80(Δ); nlp-45(lf) 20℃ Tunicamycin	13.47 ± 0.42	100 (06)	-0.091		Lifespan change = -23.8%, p < 0.001 for miR-80(Δ) vs miR-80(Δ); nlp-45(lf) || Lifespan change = 2.4%, p > 0.05 for nlp-45(lf) vs miR-80(Δ); nlp-45(lf)
			nlp-45(lf); yyuEx67[unc-119p::NLP-45(cDNA)] 20℃ Tunicamycin	15.03 ± 0.47	100 (01)	0.014	> 0.05
			nlp-45(lf); miR-80(Δ); yyuEx67[unc-119p::NLP-45(cDNA)] 20℃ Tunicamycin	16.19 ± 0.51	100 (03)	0.092		Lifespan change = -8.4%, p < 0.05 for miR-80(Δ) vs miR-80(Δ); nlp-45(lf); yyuEx67 || Lifespan change = 20.2%, p < 0.01 for miR-80(Δ); nlp-45(lf) vs miR-80(Δ); nlp-45(lf); yyuEx67 || Lifespan change = 7.7%, p > 0.05 for nlp-45(lf); yyuEx67 vs miR-80(Δ); nlp-45(lf); yyuEx67
		#2	N2 20℃ Tunicamycin	14.01 ± 0.45	100 (01)	Control	/
			miR-80(Δ) 20℃ Tunicamycin	16.34 ± 0.52	100 (00)	0.166	< 0.001
			nlp-45(lf) 20℃ Tunicamycin	12.24 ± 0.39	100 (02)	-0.126	< 0.01
			miR-80(Δ); nlp-45(lf) 20℃ Tunicamycin	12.02 ± 0.38	100 (00)	-0.142		Lifespan change = -25.1%, p < 0.001 for miR-80(Δ) vs miR-80(Δ); nlp-45(lf) || Lifespan change = -1.8%, p > 0.05 for nlp-45(lf) vs miR-80(Δ); nlp-45(lf)
			nlp-45(lf); yyuEx67[unc-119p::NLP-45(cDNA)] 20℃ Tunicamycin	15.08 ± 0.48	100 (00)	0.076	> 0.05
			nlp-45(lf); miR-80(Δ); yyuEx67[unc-119p::NLP-45(cDNA)] 20℃ Tunicamycin	15.10 ± 0.48	100 (00)	0.078		Lifespan change = -7.6%, p > 0.05 for miR-80(Δ) vs miR-80(Δ); nlp-45(lf); yyuEx67 || Lifespan change = 25.6%, p < 0.001 for miR-80(Δ); nlp-45(lf) vs miR-80(Δ); nlp-45(lf); yyuEx67 || Lifespan change = 0.1%, p > 0.05 for nlp-45(lf); yyuEx67 vs miR-80(Δ); nlp-45(lf); yyuEx67
