# Supplementary material for: Temperature‐dependent lifespan extension is achieved in miR‐80‐deleted Caenorhabditis elegans by NLP‐45 to modulate endoplasmic reticulum unfolded protein responses
Source: Aging Cell. 2024 Sep 25;24(1):e14345. doi: 10.1111/acel.14345 (PMC11709106; doi:10.1111/acel.14345)
Supplement: Supplementary file 4 — Table S2. [file ACEL-24-e14345-s001.xlsx]

## Sheet: Primers
	Supplementary Table2 List of qPCR primer sequences and primers for plasmid construction
		Oligo Name	Sequence (5' to 3')
	qPCR primers	abu-1-F	AGCCACAGGATTGGCGTTTA
		abu-1-R	TGCCGAAGTACGTTTCTTATCAC
		abu-4-F	ACACTATTCTTTTTCCAGGCAACG
		abu-4-R	TTGTTGGCATGAGCAGCTTG
		abu-6-F	TGAGCAGTTTGGCAGGAGTT
		abu-6-R	GTGCTCCACAATGCGAACAG
		abu-7-F	GGGACACTGATGGAGAAGCC
		abu-7-R	AGTTCATTAACATATTCGCAAACCA
		abu-8-F	GGGACACTGATGGAGAAGCC
		abu-8-R	GGTACAGCCTATTAACAAACTCGC
		abu-10-F	GGCTCAGGTAAATCACACTCCA
		abu-10-R	TTTTGCTGAACAACTGGGGC
		abu-11-F	AGCGCGGAGGAACTGAAAAA
		abu-11-R	CTAAGTTCTCCTCTGCCGCTT
		abu-15-F	AGTTCATTAACATATTCGCAAACCA
		abu-15-R	GGGACACTGATGGAGAAGCC
		cbp-3-F	CATTGCCCGATGTGATCAGT
		cbp-3-R	CTGACATTGCCGAAGATCCA
		cht-1-F	TTGGGCTGGAGAAGGAATGT
		cht-1-R	ACTCCATCCTCCGAACGAGA
		hsp-4-F	CATCTCGTGGAATCAACCCT
		hsp-4-R	TGACGTCAAGAAGGACAACA
		aexr-1-F	GCGGCTAACAGCATATCGTC
		aexr-1-R	CATACACGGCATGTTTTTCAAATTA
		flp-17-F	CCGGCTTGCTGTTGATTGTT
		flp-17-R	CAGCATCATTCCCGGAGCTAT
		gnrr-3-F	AACTCCCCTTCTGGAAACCG
		gnrr-3-R	TCGACAACTGACGCCATCTC
		nlp-4-F	TTGGCAGCAGGGACATCATC
		nlp-4-R	AAGTTTTCCCATTCAGCTAGTTGTT
		nlp-16-F	AATGCAGCCAAAATTCAGGACC
		nlp-16-R	TAGGTACGCCTGTCTTGTGC
		nlp-25-F	TTGGACCAGAATTGTCTTGTTTT
		nlp-25-R	CAAATGGGTACACCAAATAGGAA
		nlp-30-F	GACGCCCATACGGAGGATAC
		nlp-30-R	ACGCACAGGTTCATAAGGCA
		nlp-34-F	ATCCCCATGGGCGGTAGTA
		nlp-34-R	GCAATTTTTCGATTCAGACCGC
		nlp-45-F	TGAACAGGAAGCATCTGGACT
		nlp-45-R	AGTTAACTTGTTAAAACCGCCG
		nlp-56-F	CCGTCCCCAAAAATTCACCC
		nlp-56-R	TTGACCATCACTTCCCGAGC
		nlp-67-F	AGCGTTACGATCGAGCCATT
		nlp-67-R	ACACAAGTATTCTCGAATTTTCCAA
		tkr-3-F	CGGGGTTTGATAAACTGCAGAG
		tkr-3-R	GCAGAGCCTCTTCAGGGAC
		act-1-F	GCTGGACGTGATCTTACTGATTACC
		act-1-R	GTAGCAGAGCTTCTCCTTGATGTC
		U18-F	GGCAGTGATGATCACAAATC
		U18-R	TGGCTCAGCCGGTTTTCTAT
		miR-58-F	GCGCTGAGATCGTTCAGTA
		miR-58-RT	GTCGTATCCAGTGCAGGGTCCGAGGTATTCGCACTGGATACGACATTGCC
		miR-80-F	GCGCTGAGATCATTAGTTGAA
		miR-80-RT	GTCGTATCCAGTGCAGGGTCCGAGGTATTCGCACTGGATACGACTCGGCT
		miR-81-82-F	CGCTGAGATCATCGTGAAA
		miR-81-RT	GTCGTATCCAGTGCAGGGTCCGAGGTATTCGCACTGGATACGACACTAGC
		miR-82-RT	GTCGTATCCAGTGCAGGGTCCGAGGTATTCGCACTGGATACGACACTGGC
		miR-R(common reverse primer)	GTGCAGGGTCCGAGGT
	Plasmid construction primers	yyuEx67[unc-119p::nlp-45 cDNA::SL2::GFP]-F	CAGGAGGACCCTTGGATGAGAGCAGTTACAATTCT
		yyuEx67[unc-119p::nlp-45 cDNA::SL2::GFP]-R	ATGAGACAGCggtacTTATTGAAGAACATCGTCAT
		yyuEx70[nlp-45p::nlp-45 cDNA::SL2 GFP]-F	CGCCAAGCTTGCATGACACCGAATCTTTGTGAG
		yyuEx70[nlp-45p::nlp-45 cDNA::SL2 GFP]-R	GATCATTTTTgctagGACTTTAAAGAGGAGGAAGTACTTT
		yyuEx73[nlp-45p::nlp-45 gDNA::3‘UTR(-32bp)::SL2 GFP]-F	CGCCAAGCTTGCATGACACCGAATCTTTGTGAG
		yyuEx73[nlp-45p::nlp-45 gDNA::3‘UTR(-32bp)::SL2 GFP]-R	ATGAGACAGCggtacAGGGGGTATAAACTACTTTT
		yyuEx77[nlp-45p::5‘UTR(-19bp)::nlp-45 gDNA::3‘UTR(-32bp)::SL2 GFP]-F1	CGCCAAGCTTGCATGACACCGAATCTTTGTGAG
		yyuEx77[nlp-45p::5‘UTR(-19bp)::nlp-45 gDNA::3‘UTR(-32bp)::SL2 GFP]-F2	aaatcctccgtaaccAAAGTACTTCCTCCTCTTTAA
		yyuEx77[nlp-45p::5‘UTR(-19bp)::nlp-45 gDNA::3‘UTR(-32bp)::SL2 GFP]-R1	aggaggaagtactttGGTTACGGAGGATTTGA
		yyuEx77[nlp-45p::5‘UTR(-19bp)::nlp-45 gDNA::3‘UTR(-32bp)::SL2 GFP]-R2	ATGAGACAGCggtacAGGGGGTATAAACTACTTTT
		yyuEx83[nlp-45p::5‘UTR(-19bp)::nlp-45 gDNA::3‘UTR::SL2 GFP]-F1	CGCCAAGCTTGCATGACACCGAATCTTTGTGAG
		yyuEx83[nlp-45p::5‘UTR(-19bp)::nlp-45 gDNA::3‘UTR::SL2 GFP]-F2	aaatcctccgtaaccAAAGTACTTCCTCCTCTTTAA
		yyuEx83[nlp-45p::5‘UTR(-19bp)::nlp-45 gDNA::3‘UTR::SL2 GFP]-R1	aggaggaagtactttGGTTACGGAGGATTTGA
		yyuEx83[nlp-45p::5‘UTR(-19bp)::nlp-45 gDNA::3‘UTR::SL2 GFP]-R2	ATGAGACAGCggtacGAAGAATCAAGGCTACGA
		yyuEx89[nlp-45p::5’UTR::nlp-45 gDNA::3‘UTR::SL2 GFP]-F	CGCCAAGCTTGCATGACACCGAATCTTTGTGAG
		yyuEx89[nlp-45p::5’UTR::nlp-45 gDNA::3‘UTR::SL2 GFP]-R	ATGAGACAGCggtacGAAGAATCAAGGCTACGA
