# Supplementary material for: Temperature‐dependent lifespan extension is achieved in miR‐80‐deleted Caenorhabditis elegans by NLP‐45 to modulate endoplasmic reticulum unfolded protein responses
Source: Aging Cell. 2024 Sep 25;24(1):e14345. doi: 10.1111/acel.14345 (PMC11709106; doi:10.1111/acel.14345)
Supplement: Supplementary file 5 — Table S3. [file ACEL-24-e14345-s002.xlsx]

## Sheet: i - RNAseq_20 CelsiusDegrees
	Supplementary Table 3. Part i, RNA-seq data and gene lists of Venn diagrams, part I: gene expression levels of miR-80(Δ) at 20℃ comparing to the wildtype (Bristol N2) at 20℃
		Wildtype_1	Wildtype_2	Wildtype_3	Wildtype_4	miR-80(delta)_1	miR-80(delta)_2	miR-80(delta)_3	miR-80(delta)_4	log2FoldChange	logCPM	p value	FDR
	WBGene00000001	45.8915	47.9196	54.9004	50.0443	46.6864	64.4845	30.9495	36.2882	-0.157922	5.57449	0.455844	0.648154
	WBGene00000002	4.46995	3.89346	5.76115	5.56048	8.31401	8.74915	12.4989	5.10303	0.818314	2.89077	0.00365639	0.0195257
	WBGene00000003	9.2379	8.08643	6.77782	5.21295	7.67447	14.5819	13.094	13.0411	0.709692	3.38063	0.00284047	0.0158402
	WBGene00000004	11.9199	13.4774	11.5223	11.4685	12.7908	13.6098	9.22534	10.2061	-0.0887358	3.63045	0.702033	0.843475
	WBGene00000005	7.44992	8.68542	5.76115	10.4259	10.2326	6.80489	10.7133	9.63905	0.215473	3.22597	0.372556	0.569624
	WBGene00000006	11.9199	13.4774	20.3335	22.5895	15.3489	12.6377	12.2013	15.0256	-0.294429	3.99701	0.173327	0.34308
	WBGene00000007	19.9658	17.0713	17.6223	17.724	17.2676	17.8223	18.1531	21.8296	0.0549934	4.2546	0.768395	0.890383
	WBGene00000008	2.08598	2.09648	2.37224	1.04259	2.55816	1.62021	2.67833	1.13401	0.0514799	1.36488	1	1
	WBGene00000009	0.297997	0.898492	0.338891	0	0.959309	1.94425	2.38073	1.98451	2.09387	0.810205	0.00124517	0.0081011
	WBGene00000010	36.6536	33.2442	36.9391	31.6252	34.8549	37.913	29.7592	36.0047	-0.00135499	5.13939	1	1
	WBGene00000016	2.08598	3.29447	1.35556	2.08518	1.59885	1.62021	0	0.567003	-1.24758	1.12905	0.0217018	0.0767032
	WBGene00000017	6.55593	5.69045	5.08337	4.51789	2.23839	4.53659	0.595183	3.11852	-1.06966	2.21681	0.00133551	0.0085892
	WBGene00000018	20.5618	29.0512	25.0779	19.4617	34.8549	27.5436	32.7351	37.4222	0.492237	4.86053	0.00332419	0.0180004
	WBGene00000019	19.9658	21.2643	26.4335	18.0716	20.4652	25.5994	27.9736	31.4687	0.303957	4.61976	0.0918526	0.223011
	WBGene00000020	31.2897	35.9397	40.328	32.6678	41.57	33.0523	34.223	35.1542	0.0389325	5.17533	0.805046	0.913811
	WBGene00000021	2.38397	1.49749	2.37224	1.73765	1.59885	1.29617	1.48796	2.26801	-0.245535	1.29754	0.576771	0.74789
	WBGene00000022	56.3214	61.9959	82.3506	66.3782	67.4714	67.7249	69.6365	76.5454	0.0790468	6.11175	0.578411	0.748947
	WBGene00000023	14.0058	16.4723	19.3168	20.1567	23.9827	26.8955	22.617	27.4997	0.537433	4.45945	0.00143993	0.00913909
	WBGene00000024	13.7079	17.3708	34.9058	21.1993	73.547	91.0559	90.7655	68.0404	1.89543	5.70165	5.35267e-15	3.73196e-13
	WBGene00000027	0	0.598995	0.338891	1.04259	2.23839	2.2683	1.19037	1.13401	1.73047	0.780704	0.00477767	0.0240324
	WBGene00000029	18.1778	18.8683	38.9725	25.0222	80.5819	76.7981	62.7919	62.0868	1.4858	5.60188	3.34527e-11	1.23046e-09
	WBGene00000030	25.3297	31.7467	44.0559	44.4838	88.2564	103.37	91.6582	81.932	1.33093	6.01175	1.05032e-13	6.03243e-12
	WBGene00000031	36.0576	46.4221	79.9783	66.0307	169.478	186.324	161.89	175.204	1.60322	6.85667	5.8569e-14	3.58422e-12
	WBGene00000033	23.5417	32.9447	57.6115	40.661	95.6111	101.749	68.4461	79.3804	1.1596	5.97959	1.35695e-06	2.13427e-05
	WBGene00000034	36.9516	36.8382	77.945	53.5196	163.082	148.735	138.678	142.885	1.53411	6.65148	3.46149e-12	1.54982e-10
	WBGene00000035	11.6219	7.78693	9.15006	5.21295	9.91286	7.45298	11.9037	9.07205	0.174153	3.27661	0.465929	0.657887
	WBGene00000036	20.8598	22.7618	20.6724	22.937	24.3025	20.4147	27.676	27.4997	0.1999	4.58848	0.218709	0.403374
	WBGene00000037	3.27796	0.598995	1.69446	2.08518	2.23839	0.972127	1.48796	3.11852	0.0469811	1.3637	1	1
	WBGene00000038	2.68197	2.09648	1.01667	0.69506	1.27908	1.29617	2.38073	1.13401	-0.128573	1.15161	0.87985	0.957125
	WBGene00000039	15.1978	12.8784	17.2834	18.7666	42.8491	39.2091	131.536	72.8599	2.15985	5.48497	4.49215e-10	1.36262e-08
	WBGene00000040	335.544	317.467	301.274	346.14	236.629	226.83	292.83	237.574	-0.38745	8.16678	0.000370093	0.00293686
	WBGene00000041	1029.88	1003.02	922.801	1078.04	756.255	741.733	909.738	898.416	-0.286714	9.84251	0.00600047	0.0286243
	WBGene00000046	0.297997	0.598995	2.37224	0.34753	0.639539	1.94425	2.38073	0.850505	0.697019	0.844776	0.217614	0.402647
	WBGene00000047	2.68197	0.898492	1.35556	2.43271	2.87793	6.15681	1.78555	4.53603	1.04095	1.79575	0.0106888	0.0446744
	WBGene00000048	0.297997	1.49749	0.677782	0.34753	0.639539	2.2683	0.595183	1.41751	0.735775	0.67758	0.242656	0.433215
	WBGene00000050	0.297997	2.09648	1.01667	1.04259	1.59885	1.94425	0.892775	2.55151	0.632914	1.04749	0.261308	0.45417
	WBGene00000051	4.46995	5.98995	3.7278	3.12777	1.91862	4.21255	0.892775	4.53603	-0.587949	2.08744	0.0999484	0.235725
	WBGene00000054	2.38397	4.19296	3.05002	0.34753	4.157	2.59234	5.35665	1.98451	0.460751	1.873	0.23007	0.417817
	WBGene00000055	3.87396	2.39598	6.43893	3.12777	2.55816	3.88851	5.65424	4.25252	0.0681498	2.21561	0.93019	0.98658
	WBGene00000057	8.04591	6.88844	4.40559	8.34072	2.87793	3.88851	2.38073	4.81953	-0.976438	2.54055	0.00121287	0.00793887
	WBGene00000063	476.795	518.43	547.987	485.847	413.462	439.078	445.792	484.221	-0.186368	8.89803	0.0313048	0.100968
	WBGene00000064	1377.34	1140.19	1311.85	1521.83	1088.82	1079.39	1223.1	1107.92	-0.249993	10.2666	0.020001	0.0722407
	WBGene00000065	477.689	492.074	511.726	461.172	560.556	642.576	528.523	551.127	0.232429	9.04661	0.00914422	0.0396005
	WBGene00000066	3346.21	3446.61	4062.63	3898.24	3948.51	3846.38	3428.26	3358.08	-0.0169399	11.8405	0.868514	0.952115
	WBGene00000067	1073.09	1116.53	1243.39	1203.15	1267.57	1290.66	1276.37	1300.71	0.147843	10.2551	0.0378239	0.116446
	WBGene00000068	15.4958	14.3759	14.9112	19.8092	20.1455	19.7666	17.2603	26.3656	0.378678	4.26064	0.0427021	0.127515
	WBGene00000069	0.595994	1.49749	1.01667	0.69506	2.23839	1.62021	2.67833	0.850505	0.90939	1.02071	0.0755664	0.193954
	WBGene00000070	20.5618	19.1678	18.639	9.03578	20.4652	16.8502	26.1881	24.0976	0.373015	4.3307	0.104969	0.243388
	WBGene00000071	9.2379	11.0814	11.8612	10.0784	9.27332	17.1743	7.1422	13.0411	0.139761	3.55073	0.58648	0.755201
	WBGene00000072	11.0259	12.8784	13.5556	14.9438	11.8315	11.3415	13.3916	18.9946	0.0984733	3.82213	0.683353	0.829826
	WBGene00000073	13.1119	13.4774	13.8945	22.937	10.5524	9.39723	12.2013	9.92255	-0.579814	3.7785	0.00754289	0.0340768
	WBGene00000074	20.5618	22.4623	20.3335	21.1993	16.3082	17.8223	35.4134	27.7832	0.207111	4.55157	0.370456	0.567758
	WBGene00000075	12.5159	13.7769	11.1834	18.0716	10.8722	10.3694	15.1772	13.8916	-0.131732	3.79223	0.532474	0.711474
	WBGene00000079	95.955	92.8442	72.8616	94.5282	69.39	57.0315	93.7414	94.973	-0.175248	6.40288	0.326884	0.524362
	WBGene00000080	59.3014	65.8894	58.2893	66.7258	68.1109	55.7353	53.5665	52.7313	-0.12212	5.92191	0.343823	0.540561
	WBGene00000081	309.619	284.522	306.358	261.69	270.845	268.307	279.736	361.748	0.0230968	8.19746	0.857249	0.946689
	WBGene00000082	21.1578	22.7618	38.6336	32.3203	107.443	73.8817	113.68	113.401	1.83471	6.04954	1.0264e-17	1.23952e-15
	WBGene00000083	54.2354	51.214	49.4781	51.782	51.1631	42.1255	60.4111	63.7879	0.075938	5.74736	0.617755	0.78
	WBGene00000084	11.3239	10.4824	15.9279	7.99319	13.1106	15.554	19.0459	9.92255	0.331209	3.75966	0.171297	0.340662
	WBGene00000085	1.48998	0.299497	0.338891	1.04259	1.27908	1.29617	0.892775	0	0.0718513	0.53087	1	1
	WBGene00000086	11.6219	14.0764	13.5556	15.2913	10.2326	11.0174	16.6651	18.9946	0.074275	3.86768	0.763234	0.886234
	WBGene00000088	17.8798	18.8683	14.2334	19.1142	16.628	20.4147	12.2013	11.6236	-0.213489	4.08287	0.319016	0.516083
	WBGene00000089	7.15192	6.88844	9.15006	8.68825	5.75585	5.18468	8.33257	6.80404	-0.271837	2.97291	0.273272	0.467885
	WBGene00000090	73.6052	60.7979	66.7616	59.0801	62.6748	52.4949	53.2689	52.7313	-0.23694	5.92563	0.0569514	0.158231
	WBGene00000092	35.4616	27.2543	31.178	30.9302	26.8606	27.8677	23.8073	23.8141	-0.289306	4.85707	0.0531633	0.150359
	WBGene00000093	17.8798	21.5638	14.2334	18.4191	19.1862	9.07319	13.9868	11.9071	-0.416526	4.03549	0.0590098	0.162023
	WBGene00000094	16.9858	15.2744	16.6057	15.6389	16.3082	14.5819	9.22534	13.6081	-0.26835	3.9418	0.170908	0.340166
	WBGene00000095	11.3239	10.1829	7.7945	11.816	7.03493	5.50872	9.52293	12.4741	-0.237969	3.33944	0.349086	0.546786
	WBGene00000097	109.067	138.068	124.034	153.608	167.559	132.857	135.107	98.6585	0.0253453	7.05419	0.88591	0.960236
	WBGene00000098	148.104	163.526	168.768	141.445	149.972	154.892	107.431	120.205	-0.22503	7.17835	0.110775	0.252959
	WBGene00000099	53.0434	50.9145	50.4948	51.4344	38.6921	46.014	37.4966	32.3192	-0.418008	5.51113	0.00168925	0.0104379
	WBGene00000100	147.21	168.317	169.107	169.942	236.31	242.384	280.034	260.821	0.640474	7.71413	4.61864e-11	1.65116e-09
	WBGene00000101	207.108	206.653	198.251	197.745	179.71	183.408	142.844	151.106	-0.302928	7.52289	0.00505768	0.0251788
	WBGene00000102	126.351	110.814	110.14	110.167	114.477	143.551	104.157	94.1225	-0.00574264	6.84309	0.979142	1
	WBGene00000103	21.4558	15.2744	14.5723	19.8092	14.0699	11.0174	13.094	18.9946	-0.308234	4.06012	0.135828	0.291533
	WBGene00000105	64.0693	64.0924	71.1671	62.9029	79.3028	79.3904	95.2293	93.272	0.407143	6.26448	0.00037743	0.00297524
	WBGene00000106	69.1352	53.9095	52.5281	49.6968	31.0176	47.9583	47.3171	51.5973	-0.340443	5.67429	0.0546352	0.153387
	WBGene00000107	356.106	333.34	313.474	331.891	275.002	245.948	321.994	326.594	-0.190212	8.29327	0.09699	0.230845
	WBGene00000109	106.683	115.007	110.479	120.593	103.925	94.9444	131.536	119.071	-0.00856314	6.82565	0.944824	0.996525
	WBGene00000110	244.059	221.328	231.802	265.165	204.652	190.213	198.494	236.157	-0.213056	7.8111	0.0431676	0.128412
	WBGene00000111	7.15192	8.68542	10.8445	11.816	9.27332	11.3415	15.7724	14.1751	0.410346	3.55747	0.0814984	0.205085
	WBGene00000112	210.088	189.881	189.44	198.787	144.856	132.533	145.522	156.776	-0.442401	7.42273	8.27784e-07	1.36157e-05
	WBGene00000113	55.7254	48.8181	49.4781	52.477	40.6107	36.6168	54.7569	59.2518	-0.107225	5.65537	0.516524	0.698507
	WBGene00000114	1473.3	1326.77	1452.15	1477.35	1224.4	1336.03	1335.29	1206.87	-0.167158	10.4036	0.0252006	0.0856357
	WBGene00000115	195.784	176.703	172.834	213.731	105.204	89.7598	105.943	125.024	-0.831607	7.21581	8.26648e-11	2.81181e-09
	WBGene00000116	18.1778	13.7769	8.47228	14.2487	13.1106	10.0453	16.9627	14.7421	0.00262156	3.8465	1	1
	WBGene00000117	39.6336	38.9346	45.4114	43.0937	42.8491	50.2266	48.805	44.5097	0.160051	5.48526	0.208165	0.390578
	WBGene00000118	80.7571	80.2653	83.7061	91.4004	88.2564	93.6483	113.382	113.968	0.286807	6.55237	0.0198585	0.071879
	WBGene00000120	7.15192	5.69045	6.10004	6.60307	12.1512	6.48085	19.3435	8.78855	0.871181	3.28166	0.00358357	0.019212
	WBGene00000121	143.932	122.195	134.879	130.671	104.884	98.833	99.9908	104.045	-0.382656	6.88277	3.80656e-05	0.00041225
	WBGene00000122	185.056	177.003	165.718	184.538	139.42	149.708	138.975	157.343	-0.282711	7.34717	0.00141087	0.00899953
	WBGene00000123	382.032	350.711	346.686	373.942	269.566	249.837	284.498	347.289	-0.335541	8.34961	0.00433035	0.022221
	WBGene00000133	7.74792	10.4824	5.08337	8.68825	1.27908	3.24042	2.97592	3.40202	-1.53802	2.57883	5.76226e-07	9.76449e-06
	WBGene00000134	0.297997	0	1.69446	0.34753	0	0.972127	1.48796	1.13401	0.671649	0.449843	0.370073	0.567605
	WBGene00000135	1.19199	1.79698	1.35556	1.73765	1.59885	0.972127	2.38073	1.41751	0.0764584	1.12761	1	1
	WBGene00000136	37.8456	37.7367	32.1947	34.753	30.3781	19.1185	26.1881	35.4377	-0.356224	5.01635	0.0430385	0.128192
	WBGene00000137	8.04591	7.48743	8.81117	6.9506	4.79654	3.88851	6.24943	6.23703	-0.549626	2.84418	0.0332958	0.106071
	WBGene00000138	45.2955	47.0211	46.4281	52.1295	59.7969	72.5855	64.875	83.3495	0.558512	5.89817	3.96998e-05	0.000425943
	WBGene00000139	5.36394	5.39095	6.43893	5.56048	7.03493	4.53659	5.95183	4.53603	-0.0445163	2.63475	0.880565	0.957275
	WBGene00000140	124.861	135.373	168.09	144.225	206.891	202.203	131.536	135.514	0.239571	7.29101	0.183315	0.356406
	WBGene00000142	75.0952	96.4381	66.7616	109.472	73.8668	83.2789	77.0763	75.6949	-0.165811	6.37133	0.303765	0.50002
	WBGene00000143	67.0493	75.4733	65.0671	72.9813	62.9946	69.9932	46.7219	60.1023	-0.228321	6.03613	0.103659	0.241428
	WBGene00000144	25.3297	14.9749	26.7724	17.724	20.1455	22.0349	19.3435	18.7111	-0.0804518	4.40773	0.691764	0.836424
	WBGene00000145	15.1978	14.6754	18.639	11.121	12.1512	16.2021	12.7964	11.6236	-0.181475	3.87319	0.372016	0.569089
	WBGene00000146	137.079	126.987	118.951	106.344	129.187	117.627	102.669	102.061	-0.118696	6.88554	0.350337	0.548072
	WBGene00000147	18.4758	26.6553	14.9112	18.4191	20.4652	23.007	18.7483	17.8606	0.0198841	4.35513	0.904561	0.97123
	WBGene00000148	32.1837	48.5186	39.3114	42.0511	44.448	49.5785	29.4616	35.1542	-0.0334713	5.34524	0.868294	0.952115
	WBGene00000149	267.899	244.09	260.607	283.585	301.543	322.746	410.379	367.418	0.409416	8.26675	0.00058847	0.00432223
	WBGene00000150	38.1436	43.7266	52.1892	50.0443	63.3144	62.2162	75.2907	67.7569	0.549655	5.83914	4.97678e-05	0.000515625
	WBGene00000151	50.0635	43.4271	49.817	46.2215	47.3259	63.1883	40.1749	42.8087	0.0272019	5.59852	0.869245	0.952115
	WBGene00000155	176.712	185.089	167.751	175.503	168.519	157.161	160.402	150.823	-0.147918	7.39535	0.071498	0.186413
	WBGene00000156	71.8172	57.5035	52.867	49.3493	64.5934	69.021	52.9713	47.3448	0.00995702	5.87807	0.953223	1
	WBGene00000157	8.04591	12.8784	6.43893	10.4259	8.63378	10.6934	15.1772	9.63905	0.220895	3.44688	0.386047	0.583169
	WBGene00000158	132.907	118.002	148.773	131.714	121.193	143.875	159.509	129.277	0.0606485	7.09029	0.628572	0.787837
	WBGene00000159	36.0576	45.5236	38.2947	35.7956	34.8549	40.5053	36.9014	38.5562	-0.047927	5.28364	0.742053	0.872044
	WBGene00000160	117.709	116.504	106.751	127.196	109.041	109.202	127.964	118.504	-0.00947184	6.87342	0.929465	0.986334
	WBGene00000161	39.6336	43.7266	37.278	43.0937	37.7328	39.8572	55.3521	53.8653	0.193123	5.47643	0.225587	0.411691
	WBGene00000162	69.1352	67.6864	68.456	60.1227	60.7562	62.8642	62.4943	64.6384	-0.0829575	6.02589	0.434925	0.630648
	WBGene00000163	70.0292	90.4482	73.5394	65.6832	77.0645	77.7702	76.4811	69.1744	0.000936231	6.24166	0.994681	1
	WBGene00000164	6.85393	9.28442	5.08337	8.34072	9.91286	9.39723	12.4989	11.6236	0.552434	3.29344	0.0177715	0.0660611
	WBGene00000165	36.0576	35.6402	33.5502	30.9302	29.4188	34.9966	32.1399	33.4532	-0.0695583	5.08394	0.612128	0.775162
	WBGene00000166	2.08598	0.598995	1.69446	0.69506	0.639539	0.972127	1.48796	1.98451	0.020277	0.933954	1	1
	WBGene00000168	112.643	109.017	106.412	90.3578	76.1051	91.38	44.3412	58.4013	-0.632993	6.43644	0.00162611	0.0101326
	WBGene00000169	57.2154	62.8944	66.0838	55.9523	39.0119	39.8572	39.5797	44.5097	-0.569183	5.67847	2.10218e-06	3.19796e-05
	WBGene00000170	66.4533	56.3055	67.1005	65.6832	58.8376	67.4008	77.0763	60.6693	0.048268	6.03467	0.712187	0.850643
	WBGene00000172	23.2437	25.1578	28.4669	18.0716	30.0583	28.1917	35.4134	37.7057	0.469469	4.85824	0.00553811	0.0269576
	WBGene00000174	1.19199	1.79698	0.677782	0	0	0.324042	1.48796	1.70101	-0.0623816	0.639631	1	1
	WBGene00000175	367.728	334.239	334.486	372.205	250.38	284.509	241.942	231.337	-0.48314	8.24141	5.49031e-07	9.36024e-06
	WBGene00000176	92.677	80.8643	79.9783	102.869	49.5643	49.2545	36.0086	53.8653	-0.916262	6.10083	1.13015e-09	3.18031e-08
	WBGene00000177	8.64191	6.28944	6.77782	7.64566	4.157	6.48085	5.35665	7.37104	-0.321518	2.85156	0.223545	0.409079
	WBGene00000178	43.8055	43.7266	54.2226	60.1227	69.0702	64.8085	73.5052	71.7259	0.472684	5.92503	0.00046964	0.00359058
	WBGene00000179	61.0893	48.5186	53.8837	63.2505	46.6864	46.3381	60.4111	58.1178	-0.0963407	5.79232	0.508361	0.691807
	WBGene00000180	18.7738	12.5789	15.2501	12.8586	9.91286	6.80489	14.582	11.9071	-0.454141	3.7531	0.0440203	0.130406
	WBGene00000181	152.872	173.109	168.429	169.247	144.536	144.199	143.142	161.879	-0.15923	7.30181	0.0757874	0.194414
	WBGene00000182	315.579	328.848	340.247	327.373	353.665	372.649	410.974	386.129	0.216132	8.47206	0.00530522	0.0260685
	WBGene00000183	275.945	306.985	304.324	281.152	357.183	362.928	429.722	330.563	0.341372	8.37404	0.00120683	0.00791042
	WBGene00000184	40.5276	41.6301	44.7336	42.3987	39.9712	37.2649	25.8905	39.4067	-0.248042	5.30578	0.102906	0.240676
	WBGene00000186	44.4015	39.5336	44.7336	32.6678	30.3781	36.6168	40.1749	29.2007	-0.244891	5.24155	0.126894	0.277295
	WBGene00000187	38.1436	35.0412	39.6503	41.0085	36.4537	32.4042	30.0568	32.8862	-0.221546	5.18103	0.09655	0.230076
	WBGene00000188	5.36394	9.58391	6.43893	7.99319	3.1977	6.48085	4.16628	1.70101	-0.931071	2.62882	0.00214111	0.0125816
	WBGene00000189	14.3038	8.08643	8.47228	9.03578	11.5117	10.0453	9.52293	9.92255	0.0289937	3.42747	0.920065	0.980119
	WBGene00000190	4.17195	2.39598	5.08337	1.73765	3.1977	2.59234	1.19037	1.70101	-0.637386	1.74873	0.126031	0.276123
	WBGene00000191	0.297997	0.598995	0.677782	1.04259	0.959309	1.94425	0.595183	1.98451	1.05824	0.712698	0.0836273	0.209014
	WBGene00000192	115.623	102.428	97.2618	97.6559	98.1692	89.7598	82.1353	82.2155	-0.232112	6.58891	0.0379924	0.116811
	WBGene00000195	12.2179	11.9799	10.5056	10.4259	10.2326	12.3136	8.33257	9.35555	-0.176317	3.49637	0.441476	0.636244
	WBGene00000196	37.2496	41.0311	40.328	34.753	40.6107	33.7004	33.9255	44.5097	-0.00490163	5.28239	1	1
	WBGene00000197	408.852	383.356	347.702	395.837	316.572	306.544	316.638	347.856	-0.254095	8.46574	0.00334151	0.0180872
	WBGene00000198	182.672	170.114	193.507	207.475	214.246	200.258	243.43	173.219	0.141463	7.6345	0.265712	0.458762
	WBGene00000199	110.259	102.428	109.123	103.564	100.727	112.119	109.811	116.519	0.0468134	6.76439	0.624362	0.784385
	WBGene00000200	92.975	97.0371	107.09	103.564	93.6925	105.314	91.6582	95.54	-0.052067	6.62845	0.606465	0.771864
	WBGene00000201	95.955	101.23	107.09	88.6202	87.9366	83.603	83.6233	81.0814	-0.225538	6.51946	0.0268666	0.0899461
	WBGene00000202	40.2296	43.7266	39.3114	30.9302	24.3025	21.7108	27.676	37.9892	-0.46226	5.08393	0.0132035	0.0525597
	WBGene00000203	46.7855	49.1176	48.1225	49.6968	37.0933	38.237	38.0917	45.3603	-0.283392	5.48134	0.0210939	0.0750087
	WBGene00000204	59.3014	62.8944	61.3393	59.0801	63.6341	73.5576	64.2798	52.7313	0.0644153	5.9704	0.610332	0.773624
	WBGene00000205	29.5017	30.2492	27.4502	28.1499	22.7036	19.7666	19.6411	20.1286	-0.490603	4.66063	0.000860281	0.00600671
	WBGene00000206	270.581	270.746	259.591	282.194	262.851	253.725	276.165	229.92	-0.08314	8.04341	0.336243	0.533949
	WBGene00000207	427.923	422.591	470.042	487.585	447.358	442.642	466.029	457.005	0.00478837	8.82413	0.957872	1
	WBGene00000208	51.8514	49.417	53.5448	44.1363	40.6107	33.7004	39.8773	41.9582	-0.348236	5.49206	0.00681984	0.0316363
	WBGene00000209	158.236	147.952	157.923	168.552	101.687	101.749	104.752	141.184	-0.491354	7.08573	0.000162922	0.00143778
	WBGene00000210	154.362	154.541	170.123	129.629	150.292	143.875	164.271	181.725	0.0733384	7.29269	0.550207	0.726583
	WBGene00000211	18.4758	19.1678	17.2834	15.9864	14.0699	12.9617	18.7483	16.1596	-0.193563	4.10939	0.282987	0.478265
	WBGene00000212	41.7195	37.7367	34.5669	31.2777	22.3839	23.007	30.3544	30.6182	-0.448407	5.00552	0.00511505	0.025357
	WBGene00000213	12.5159	5.69045	9.82784	9.03578	3.1977	0.972127	3.86869	2.83502	-1.74208	2.71635	2.20301e-08	5.05286e-07
	WBGene00000214	2924.24	2809.28	2960.55	2818.47	2569.35	2526.56	2765.82	3074.86	-0.0739459	11.4547	0.385808	0.583059
	WBGene00000215	639.203	657.396	598.821	626.944	671.516	746.27	749.634	697.697	0.183534	9.39682	0.0104074	0.0437331
	WBGene00000216	1017.06	1037.16	1108.85	1054.75	1239.43	1253.4	1372.2	1225.01	0.271349	10.185	8.09718e-05	0.000793523
	WBGene00000217	178.798	171.013	173.851	176.198	190.902	194.425	252.358	245.796	0.337006	7.63404	0.00510741	0.0253543
	WBGene00000218	572.75	590.309	601.193	548.75	542.009	527.865	616.312	635.327	0.00563909	9.17986	0.953691	1
	WBGene00000219	1152.35	1059.32	1088.18	1074.56	961.867	1012.31	1169.24	1031.95	-0.0671225	10.0625	0.429101	0.62545
	WBGene00000220	5.36394	5.09145	4.06669	3.12777	4.157	4.86064	8.63016	5.38653	0.373859	2.52613	0.221226	0.406273
	WBGene00000221	80.7571	68.5849	72.8616	69.1585	90.175	82.3068	107.133	84.2	0.319849	6.36778	0.00966696	0.0412775
	WBGene00000222	11.6219	11.9799	9.48895	13.9012	10.2326	14.2579	17.5579	11.0566	0.177046	3.71651	0.418009	0.615405
	WBGene00000223	231.245	234.506	267.046	303.394	331.921	316.914	282.415	224.25	0.157294	8.10057	0.294238	0.49042
	WBGene00000224	50.6594	57.204	66.7616	65.3356	59.1574	62.2162	68.4461	62.6538	0.077469	5.95765	0.556813	0.732074
	WBGene00000225	44.4015	37.7367	37.6169	41.7036	30.6979	36.2928	32.4375	35.4377	-0.259614	5.23456	0.051367	0.146164
	WBGene00000226	120.093	105.124	116.24	102.174	111.919	127.673	99.098	97.241	-0.0272534	6.7884	0.835874	0.935028
	WBGene00000227	86.4191	74.5748	78.6228	75.0665	67.4714	57.6796	62.4943	67.4734	-0.30255	6.16672	0.006104	0.028966
	WBGene00000228	352.828	366.285	384.98	382.631	322.647	338.3	328.541	381.877	-0.115618	8.48329	0.175341	0.345991
	WBGene00000229	3377.79	3270.51	3546.16	3517.7	3317.29	3217.42	3382.13	3170.11	-0.0672451	11.7102	0.229213	0.416627
	WBGene00000230	584.372	580.426	596.787	558.828	570.469	572.583	549.949	590.25	-0.0233297	9.17014	0.688668	0.833563
	WBGene00000231	320.645	322.559	294.835	339.189	274.042	264.743	283.01	301.646	-0.184479	8.23219	0.0265019	0.0890427
	WBGene00000232	1.78798	4.49246	6.77782	1.39012	5.43608	4.86064	8.63016	5.95353	0.787493	2.47808	0.0205258	0.0735863
	WBGene00000233	19.3698	14.9749	13.2168	18.0716	20.1455	12.6377	7.73738	13.0411	-0.298382	3.95294	0.232504	0.420788
	WBGene00000235	92.677	101.829	94.8895	89.3152	70.6691	77.7702	86.3016	87.8855	-0.230113	6.46446	0.0367017	0.113691
	WBGene00000236	56.0234	56.006	54.9004	51.782	57.5585	46.9862	55.6497	51.8808	-0.0452408	5.76779	0.717384	0.854665
	WBGene00000237	19.3698	20.3658	23.3835	27.8024	27.5002	19.4425	25.5929	40.8242	0.326056	4.71228	0.145297	0.304998
	WBGene00000238	15.7938	10.4824	14.5723	13.5537	21.4246	14.2579	20.5338	16.7266	0.424032	4.05015	0.0319094	0.102564
	WBGene00000239	26.5217	22.7618	24.4002	27.4549	19.5059	24.3032	29.7592	26.6491	-0.00793082	4.68984	0.977939	1
	WBGene00000240	60.7913	44.0261	49.817	52.8246	35.1746	37.5889	55.3521	35.7212	-0.3395	5.55527	0.0541077	0.152323
	WBGene00000244	1.19199	0.898492	1.01667	1.39012	0.959309	2.2683	0.297592	0.283502	-0.274335	0.714668	0.849406	0.941884
	WBGene00000245	39.6336	37.4372	33.8891	46.2215	32.6165	27.5436	31.8423	26.9326	-0.401304	5.13255	0.00635057	0.0297549
	WBGene00000246	2.68197	4.49246	3.38891	2.08518	3.51746	2.91638	2.97592	2.83502	-0.0619516	1.90493	0.917081	0.978452
	WBGene00000247	39.6336	37.4372	41.6836	45.5264	59.4771	46.014	41.6628	36.8552	0.162471	5.46269	0.320216	0.517173
	WBGene00000248	61.3873	62.5949	64.0504	64.6406	61.7155	62.8642	55.3521	62.0868	-0.0618013	5.96436	0.567981	0.74154
	WBGene00000249	30.9917	37.4372	28.128	28.845	25.2618	29.1638	29.7592	25.5151	-0.197593	4.90821	0.198047	0.377389
	WBGene00000250	22.3498	23.0613	23.3835	22.2419	24.3025	26.2474	13.094	20.9791	-0.109831	4.49419	0.592256	0.759922
	WBGene00000251	13.1119	11.3809	16.2668	15.9864	38.0526	41.8015	189.864	79.9474	2.62245	5.6964	2.44305e-09	6.54624e-08
	WBGene00000252	10.7279	8.08643	11.1834	9.73084	30.6979	28.5157	139.571	71.1589	2.76133	5.31377	3.60062e-10	1.10414e-08
	WBGene00000253	34.2696	37.4372	34.228	39.2709	39.0119	35.6447	54.1617	61.2363	0.392119	5.41437	0.0329467	0.105318
	WBGene00000254	261.641	247.085	273.485	237.015	285.554	280.297	279.439	343.037	0.221905	8.11184	0.0315576	0.101643
	WBGene00000255	1.48998	1.79698	1.01667	2.43271	6.71516	3.24042	8.03498	3.96902	1.68859	2.08616	8.27814e-06	0.000108117
	WBGene00000256	134.695	170.114	220.279	178.63	568.23	535.966	1001.4	787.567	2.03997	8.81568	1.0249e-19	1.57835e-17
	WBGene00000257	85.5251	91.6462	92.1784	88.6202	118.315	104.018	91.0631	93.5555	0.183633	6.58831	0.108101	0.248431
	WBGene00000259	40.8256	44.6251	42.3614	35.7956	43.1689	43.0976	35.711	30.0512	-0.111761	5.32357	0.482691	0.672075
	WBGene00000262	2.68197	6.28944	6.43893	4.51789	6.07562	6.15681	5.95183	4.53603	0.188807	2.56999	0.596727	0.763353
	WBGene00000263	288.163	269.847	256.202	214.079	219.362	221.969	256.226	270.744	-0.0868952	7.96741	0.489205	0.677775
	WBGene00000264	42.3155	37.4372	33.2113	41.0085	33.256	45.69	30.9495	31.1852	-0.130291	5.22759	0.43472	0.630529
	WBGene00000265	47.0835	44.0261	31.8558	42.3987	37.7328	30.784	33.6279	35.4377	-0.267897	5.26729	0.0805182	0.203385
	WBGene00000266	39.3356	32.9447	32.5336	32.3203	47.3259	42.7736	56.2448	55.5663	0.557865	5.43033	9.08832e-05	0.000875352
	WBGene00000267	3.57596	4.79196	7.45561	5.21295	7.3547	7.45298	11.6061	7.93804	0.721975	2.91921	0.00739357	0.0334777
	WBGene00000268	67.9433	67.6864	59.6448	61.5128	71.3086	77.1221	74.3979	69.4579	0.183464	6.11469	0.0840696	0.209598
	WBGene00000269	15.1978	22.4623	22.3668	26.7598	23.0234	26.8955	25.5929	18.7111	0.121642	4.5352	0.541634	0.718998
	WBGene00000270	14.8998	12.2794	15.2501	18.4191	17.5873	22.683	11.0109	9.07205	-0.0166	3.96964	0.97679	1
	WBGene00000271	70.6252	73.0773	56.5948	61.1653	64.5934	76.7981	50.293	53.0148	-0.0998145	5.99726	0.546576	0.723366
	WBGene00000273	358.192	319.264	298.563	403.135	223.839	225.21	281.819	264.223	-0.470152	8.21602	0.000330961	0.00267634
	WBGene00000274	101.021	96.4381	98.2784	103.564	88.8959	82.6308	82.7305	85.334	-0.23318	6.53836	0.0106731	0.0446353
	WBGene00000275	180.884	160.531	155.89	145.268	149.972	148.087	158.021	148.555	-0.0891391	7.29053	0.363224	0.560906
	WBGene00000276	134.695	120.098	113.529	129.281	142.297	135.774	142.844	128.143	0.140923	7.03865	0.142764	0.301673
	WBGene00000277	87.611	82.9607	85.4006	80.9745	75.4656	72.2615	81.5401	67.4734	-0.184285	6.31862	0.0776934	0.198287
	WBGene00000279	2.38397	1.49749	1.69446	1.73765	4.157	3.56447	0.297592	3.40202	0.613791	1.56855	0.148975	0.309707
	WBGene00000280	0.595994	1.49749	0.338891	0.69506	0.639539	2.91638	2.38073	1.13401	1.1018	0.934428	0.0423697	0.126847
	WBGene00000281	71.2212	89.8492	80.3172	78.1943	82.8203	85.8713	67.8509	68.0404	-0.0715329	6.29649	0.591872	0.759698
	WBGene00000282	264.025	249.182	221.296	316.6	173.635	179.195	219.92	176.905	-0.487032	7.81786	0.000395114	0.00310203
	WBGene00000283	41.1236	43.4271	39.6503	43.0937	42.5293	48.6064	48.2099	42.5252	0.119298	5.46852	0.337475	0.535301
	WBGene00000284	2.97997	4.19296	3.38891	5.90801	2.55816	3.24042	4.16628	4.53603	-0.1562	2.16643	0.714029	0.851577
	WBGene00000285	2.38397	1.79698	3.7278	1.04259	2.87793	3.24042	4.46388	3.68552	0.671271	1.82677	0.0846406	0.210572
	WBGene00000286	3.87396	2.99497	4.40559	1.73765	2.55816	3.88851	2.97592	3.96902	0.0368642	1.97771	1	1
	WBGene00000287	2.68197	1.19799	1.01667	0.34753	3.1977	0	0	0.850505	-0.427414	0.843576	0.609379	0.773222
	WBGene00000288	4.17195	3.89346	5.42226	2.78024	5.11631	3.88851	7.1422	2.26801	0.170392	2.30964	0.621203	0.782665
	WBGene00000289	47.0835	44.6251	50.8337	51.0869	53.4015	43.7457	42.5556	51.0303	-0.019226	5.60425	0.896985	0.966791
	WBGene00000292	100.723	104.824	97.6007	100.436	88.8959	91.0559	94.6342	92.705	-0.136063	6.59965	0.128192	0.279651
	WBGene00000293	128.139	138.368	145.384	162.644	161.164	136.422	142.546	130.127	-0.00998657	7.1665	0.933161	0.988533
	WBGene00000294	140.952	129.982	141.318	135.189	104.884	100.129	129.452	115.102	-0.282595	6.96851	0.00873936	0.0382013
	WBGene00000295	4.17195	2.99497	3.38891	2.78024	0.639539	0.648085	3.27351	1.70101	-1.04861	1.62372	0.00884924	0.0385767
	WBGene00000296	1.19199	0.299497	1.01667	1.73765	0.639539	0.324042	0.297592	1.70101	-0.42861	0.606112	0.685406	0.830801
	WBGene00000298	85.5251	62.2954	57.9504	57.69	33.256	35.3206	25.8905	33.1697	-1.04826	5.62856	6.64204e-10	1.96375e-08
	WBGene00000301	3.87396	0.598995	2.71113	0.69506	0.639539	0.648085	1.19037	0.850505	-1.2102	1.02076	0.037967	0.116759
	WBGene00000302	4.17195	5.09145	8.13339	5.56048	7.3547	8.74915	8.33257	7.93804	0.506714	2.91354	0.0480505	0.139128
	WBGene00000366	227.968	202.46	238.918	218.596	236.629	219.701	188.376	201.286	-0.0701648	7.76363	0.508767	0.692085
	WBGene00000367	18.7738	16.4723	17.2834	21.1993	14.3896	11.9896	17.8555	11.0566	-0.411633	4.06229	0.0330836	0.105635
	WBGene00000368	13.7079	19.1678	20.3335	13.9012	23.9827	17.4983	21.4266	21.2626	0.327275	4.29001	0.0812791	0.204643
	WBGene00000369	118.007	103.027	113.867	112.6	102.006	107.582	94.3366	86.468	-0.198409	6.71836	0.0641186	0.172402
	WBGene00000370	27.4157	24.2593	29.4835	22.2419	31.3374	20.7387	28.8664	29.2007	0.0925672	4.77341	0.610181	0.773503
	WBGene00000371	375.774	365.387	409.042	370.815	345.671	351.91	357.408	342.47	-0.121895	8.51334	0.0784762	0.199901
	WBGene00000373	21.1578	15.2744	13.2168	15.6389	12.7908	13.2857	15.7724	12.1906	-0.278379	3.95954	0.169568	0.337979
	WBGene00000374	11.9199	11.0814	9.15006	6.9506	12.471	17.8223	8.92775	15.8761	0.480957	3.63839	0.0398452	0.121126
	WBGene00000375	36.3556	37.4372	33.8891	26.4123	32.2967	28.1917	27.3784	28.9172	-0.205035	5.00027	0.185275	0.359121
	WBGene00000376	261.343	239.598	238.918	231.107	234.071	220.349	216.052	221.415	-0.123569	7.86715	0.114535	0.259052
	WBGene00000377	461.597	429.18	433.442	484.109	449.916	436.161	432.401	442.546	-0.0379729	8.8034	0.588062	0.756176
	WBGene00000378	425.241	400.727	378.541	429.2	406.427	377.509	443.709	427.52	0.0191448	8.68567	0.829227	0.931004
	WBGene00000379	442.227	430.078	434.12	477.506	482.852	434.865	444.007	443.113	0.0170373	8.81121	0.821598	0.925769
	WBGene00000380	690.458	694.235	623.899	727.728	656.807	553.14	643.096	708.754	-0.0948402	9.37267	0.351466	0.54898
	WBGene00000381	391.568	430.078	411.075	434.76	435.846	392.739	425.556	414.196	0.0010822	8.70595	0.993079	1
	WBGene00000382	73.0092	54.5085	59.306	74.3714	70.6691	63.5123	61.3039	46.4943	-0.111538	5.98749	0.503365	0.68821
	WBGene00000383	134.695	142.261	142.334	125.458	132.704	134.478	94.9318	101.494	-0.234449	6.98412	0.0928066	0.22455
	WBGene00000386	166.282	158.135	140.979	145.615	135.582	120.22	99.9908	123.04	-0.353117	7.09627	0.0030208	0.016693
	WBGene00000387	16.6878	14.9749	16.2668	11.4685	11.8315	11.3415	10.1181	8.50505	-0.516984	3.72783	0.0112949	0.0465413
	WBGene00000388	7.74792	3.59397	3.7278	4.17036	2.55816	3.88851	0.892775	1.98451	-1.06675	2.06333	0.00416952	0.0215615
	WBGene00000389	3.87396	5.39095	7.45561	11.121	7.67447	7.45298	11.0109	6.80404	0.263826	3.03147	0.385355	0.5825
	WBGene00000390	163.004	167.119	168.429	176.198	170.117	167.53	144.63	130.127	-0.140867	7.33487	0.20639	0.388026
	WBGene00000391	14.6018	18.2693	12.8779	18.0716	24.6223	21.0628	16.6651	20.6956	0.375613	4.24751	0.0412295	0.12447
	WBGene00000392	33.0776	31.4472	34.5669	31.9728	29.7386	24.6272	26.7833	23.2471	-0.329383	4.9074	0.0214558	0.076045
	WBGene00000393	28.6077	20.3658	27.7891	21.8944	27.5002	35.3206	31.8423	30.9017	0.346729	4.842	0.0324646	0.103991
	WBGene00000395	2.68197	2.39598	4.06669	2.78024	4.79654	3.88851	5.05906	5.10303	0.669976	2.16497	0.048963	0.141288
	WBGene00000396	28.3097	32.3457	22.7057	25.3697	31.977	33.7004	30.6519	34.5872	0.262052	4.93759	0.0734294	0.189916
	WBGene00000397	0.89399	3.59397	3.7278	2.78024	7.3547	8.10106	17.2603	10.4896	1.97742	2.90565	5.99908e-09	1.52303e-07
	WBGene00000399	0.89399	1.19799	2.03335	0.69506	1.27908	2.91638	11.9037	4.81953	2.09686	1.97229	0.000116184	0.00108043
	WBGene00000401	1.19199	1.79698	4.06669	3.12777	2.23839	7.12893	6.24943	5.95353	1.10803	2.20243	0.00197623	0.0118052
	WBGene00000402	5.36394	2.09648	3.05002	4.51789	1.59885	6.48085	19.9386	6.80404	1.2084	2.79697	0.0188829	0.0691467
	WBGene00000403	54.5334	53.9095	45.4114	53.5196	45.727	53.791	67.2557	58.1178	0.117631	5.77399	0.419792	0.61731
	WBGene00000405	127.245	107.52	97.2618	97.3084	95.9309	80.3625	72.91	81.932	-0.376939	6.58014	0.0049938	0.0249489
	WBGene00000406	5.06594	4.49246	2.37224	3.82283	2.55816	3.24042	5.65424	4.25252	-0.00773395	2.20016	1	1
	WBGene00000407	24.1377	22.1628	25.4168	24.6746	28.1397	26.8955	19.3435	19.5616	-0.0413765	4.60624	0.842798	0.938706
	WBGene00000408	49.1695	41.6301	41.0058	42.0511	45.727	40.8294	33.6279	36.0047	-0.159209	5.38737	0.272918	0.467735
	WBGene00000409	32.7796	23.3608	23.3835	27.1073	25.5816	32.4042	21.129	16.4431	-0.165046	4.69166	0.448999	0.642396
	WBGene00000410	53.0434	51.214	51.1726	55.9523	52.1224	51.1987	56.2448	45.0767	-0.047084	5.71707	0.712721	0.85103
	WBGene00000411	129.927	124.89	101.667	120.94	118.634	117.627	99.9908	87.602	-0.174141	6.82337	0.201478	0.380989
	WBGene00000413	45.5935	47.0211	51.5115	48.6542	33.8956	39.8572	31.8423	34.3037	-0.462461	5.39681	0.000281119	0.00231741
	WBGene00000414	29.2037	23.3608	27.1113	19.8092	27.5002	28.8398	31.8423	32.6027	0.278093	4.81901	0.0783063	0.199633
	WBGene00000415	92.081	73.0773	79.3005	69.8535	64.5934	53.791	51.1858	60.3858	-0.452153	6.10096	0.0006744	0.00487419
	WBGene00000416	68.2413	55.7065	52.1892	61.1653	52.1224	54.7632	44.9363	50.7468	-0.230714	5.79675	0.0764925	0.1959
	WBGene00000417	119.199	121.596	121.323	116.423	108.722	105.314	73.2076	91.2875	-0.339733	6.75066	0.0110581	0.045781
	WBGene00000418	36.3556	33.5437	26.7724	34.0579	36.134	28.1917	27.0808	32.0357	-0.0857573	5.0183	0.592604	0.760029
	WBGene00000419	90.293	72.7778	77.2672	75.414	72.5877	81.9827	56.2448	68.3239	-0.1801	6.22791	0.201075	0.380586
	WBGene00000420	68.8373	50.9145	45.0725	54.5622	40.291	38.237	34.223	30.6182	-0.617884	5.52125	0.000144767	0.00130302
	WBGene00000421	157.938	156.338	162.668	155.346	169.478	164.614	174.984	163.58	0.0893895	7.35537	0.238346	0.428009
	WBGene00000423	47.3815	41.6301	47.4448	38.5758	28.7793	32.0802	21.4266	34.0202	-0.589914	5.20945	0.000233851	0.00197183
	WBGene00000424	73.9032	67.6864	74.8949	69.1585	52.762	54.4391	61.3039	57.8343	-0.333829	6.01338	0.0020984	0.0123663
	WBGene00000425	1.19199	2.99497	3.38891	1.39012	1.59885	2.59234	5.65424	5.10303	0.752316	1.87148	0.0693087	0.182334
	WBGene00000426	70.3272	55.7065	73.5394	70.5486	71.9481	73.2336	56.5424	56.4168	-0.0661363	6.05689	0.650383	0.805545
	WBGene00000431	3.27796	0.299497	0.338891	1.73765	0.959309	0.324042	1.48796	0.567003	-0.746724	0.811884	0.285618	0.481146
	WBGene00000437	5.36394	2.99497	3.38891	3.12777	5.11631	5.83276	7.43979	7.08754	0.766132	2.51614	0.00894185	0.038901
	WBGene00000438	5.06594	4.19296	5.42226	7.29813	5.11631	5.18468	4.76147	7.08754	0.031677	2.61585	1	1
	WBGene00000441	19.3698	20.3658	28.128	30.2351	29.099	29.4879	40.4725	34.3037	0.452184	4.88581	0.0149327	0.0576809
	WBGene00000442	0.89399	0.299497	1.01667	0	0.639539	0.972127	1.78555	0.283502	0.676227	0.449557	0.369449	0.566772
	WBGene00000443	7.15192	9.28442	9.15006	9.03578	10.5524	6.80489	10.7133	12.4741	0.23922	3.32924	0.335836	0.533486
	WBGene00000444	11.6219	8.98492	5.08337	14.5963	7.99424	4.86064	6.54702	3.96902	-0.786411	3.09272	0.00802995	0.0358267
	WBGene00000445	1.19199	0.898492	1.69446	0.69506	0	1.94425	0.892775	0.567003	-0.396246	0.678879	0.698106	0.840516
	WBGene00000448	2.68197	2.39598	2.37224	2.78024	0.959309	1.29617	4.46388	4.81953	0.207666	1.76004	0.747621	0.875284
	WBGene00000449	0.595994	0.598995	1.35556	1.04259	1.27908	0.648085	1.19037	1.70101	0.455515	0.746631	0.454359	0.647026
	WBGene00000453	7.44992	2.99497	3.7278	5.56048	7.67447	7.77702	9.22534	5.95353	0.62342	2.79488	0.0223896	0.0785795
	WBGene00000455	1.19199	2.09648	0.677782	2.08518	2.55816	2.59234	2.38073	3.68552	0.878555	1.48861	0.0392535	0.119781
	WBGene00000458	7.74792	10.7819	6.10004	10.0784	12.471	9.07319	10.7133	9.35555	0.255591	3.34747	0.266294	0.459248
	WBGene00000459	94.465	102.129	95.9062	103.564	108.082	105.962	78.5642	86.7515	-0.0637013	6.60725	0.62857	0.787837
	WBGene00000460	11.6219	15.2744	10.1667	17.724	6.71516	11.3415	4.76147	3.68552	-1.05722	3.41659	0.000226767	0.00192484
	WBGene00000462	3.87396	5.69045	3.7278	5.90801	4.47677	3.24042	2.67833	5.67003	-0.24441	2.33158	0.444747	0.638803
	WBGene00000463	1.48998	2.69548	2.71113	1.73765	4.47677	1.29617	2.67833	0.283502	-0.00729727	1.47219	1	1
	WBGene00000464	95.359	97.9356	108.784	107.039	106.163	89.7598	103.562	95.2565	-0.0498543	6.65924	0.631083	0.789241
	WBGene00000465	748.27	614.868	626.271	647.796	430.41	534.67	278.546	321.491	-0.753103	9.03826	9.44388e-05	0.000902773
	WBGene00000466	64.3673	56.9045	56.9337	54.9097	55.9597	54.1151	49.9954	46.7778	-0.17643	5.79702	0.142986	0.301914
	WBGene00000467	48.8715	52.1125	42.3614	33.3629	40.291	43.4217	34.5206	39.6902	-0.167741	5.40914	0.297141	0.49344
	WBGene00000472	565.896	577.73	547.648	493.84	539.131	587.165	509.179	579.477	0.0191355	9.10503	0.828525	0.930535
	WBGene00000473	1251.59	1251.9	1125.46	1254.24	991.286	997.079	869.861	922.514	-0.369402	10.0816	4.2936e-06	6.05947e-05
	WBGene00000474	542.354	492.673	471.398	541.452	392.037	358.715	358.598	384.995	-0.454567	8.79228	5.13025e-08	1.10779e-06
	WBGene00000475	577.22	584.918	648.638	577.247	513.87	494.165	516.024	545.457	-0.206023	9.12357	0.00571746	0.0276292
	WBGene00000476	4.76795	2.39598	5.08337	5.56048	4.47677	8.4251	4.46388	4.25252	0.280619	2.46321	0.399315	0.596452
	WBGene00000477	4.76795	1.79698	0.677782	3.4753	2.55816	1.94425	5.95183	6.80404	0.68613	2.0693	0.0970245	0.230888
	WBGene00000478	1.48998	1.19799	1.01667	2.43271	2.55816	2.2683	3.86869	3.68552	1.02246	1.56662	0.0194445	0.0706763
	WBGene00000479	1890.19	1823.04	1649.38	1870.41	1481.49	1530.13	1387.67	1393.69	-0.320463	10.6696	2.90635e-05	0.000325576
	WBGene00000480	173.136	185.688	167.751	178.978	151.251	132.857	137.19	158.477	-0.282745	7.33339	0.00268438	0.0151506
	WBGene00000481	5.36394	2.09648	4.06669	5.56048	1.91862	4.53659	4.76147	9.63905	0.30874	2.43571	0.479938	0.669972
	WBGene00000482	41.4216	40.4321	30.8391	36.1431	28.7793	19.7666	33.3303	33.1697	-0.369664	5.07297	0.0384305	0.117897
	WBGene00000485	4.76795	2.99497	4.06669	3.82283	7.3547	10.0453	8.92775	9.92255	1.20592	2.84027	5.34557e-06	7.32005e-05
	WBGene00000488	0	1.49749	1.01667	1.04259	1.27908	0	1.48796	0.850505	0.0561586	0.605916	1	1
	WBGene00000490	1.19199	1.49749	1.01667	1.04259	0.959309	1.29617	1.48796	0.850505	-0.0620233	0.843965	1	1
	WBGene00000491	3.87396	0.898492	3.38891	1.73765	1.27908	0.324042	0.892775	1.41751	-1.28704	1.22809	0.00584223	0.0280605
	WBGene00000492	0.595994	1.49749	1.35556	2.43271	0.639539	1.62021	1.78555	0.850505	-0.230417	0.96586	0.745109	0.874114
	WBGene00000493	1.78798	3.59397	1.35556	1.73765	2.87793	4.53659	8.03498	4.81953	1.23097	2.09716	0.000576836	0.00425238
	WBGene00000496	266.111	236.004	224.007	206.78	169.798	181.464	116.358	136.081	-0.629212	7.58965	5.69926e-05	0.000579184
	WBGene00000497	7.44992	13.4774	12.539	10.0784	33.5758	28.5157	52.0786	42.2417	1.84515	4.69052	2.53437e-15	1.81208e-13
	WBGene00000498	70.6252	71.2803	64.0504	71.5912	54.3608	60.2719	44.9363	52.1643	-0.392885	5.94788	0.00128636	0.00833045
	WBGene00000499	25.9257	20.9648	22.3668	29.5401	30.3781	12.3136	19.9386	28.6337	-0.110414	4.60784	0.651167	0.806135
	WBGene00000500	51.2554	53.61	55.2393	42.0511	44.1282	40.1813	36.3062	29.2007	-0.436949	5.47777	0.00525739	0.0259244
	WBGene00000501	3.87396	3.59397	3.38891	3.4753	3.1977	4.53659	3.5711	3.68552	0.0580833	2.10176	0.923642	0.982237
	WBGene00000502	89.995	97.9356	78.2839	87.5776	85.6982	74.8538	91.3607	98.942	-0.0116688	6.47201	0.931639	0.987369
	WBGene00000503	0.595994	2.69548	0.677782	1.39012	1.59885	3.24042	3.5711	0.850505	0.742032	1.29752	0.099565	0.235018
	WBGene00000506	20.5618	21.2643	13.8945	13.2061	15.6687	19.1185	12.7964	15.3091	-0.145418	4.09922	0.52107	0.701993
	WBGene00000507	47.0835	40.1326	41.0058	35.4481	42.8491	42.7736	42.258	31.4687	-0.0441218	5.35746	0.79223	0.906755
	WBGene00000508	57.5134	62.5949	58.2893	53.1721	61.3957	62.5402	55.9472	53.0148	0.00432899	5.87476	0.973116	1
	WBGene00000509	73.6052	63.7929	58.6282	56.2999	71.6284	71.2893	58.328	73.1434	0.11773	6.0556	0.36533	0.562732
	WBGene00000510	12.8139	11.9799	11.5223	8.34072	12.7908	14.5819	13.094	9.63905	0.15121	3.64181	0.457841	0.6502
	WBGene00000511	3.27796	4.49246	2.71113	4.51789	1.91862	2.59234	6.24943	4.53603	0.0468407	2.15099	1	1
	WBGene00000512	6.25793	7.78693	5.76115	6.60307	8.63378	7.77702	10.7133	15.0256	0.679188	3.21434	0.00671798	0.0311948
	WBGene00000514	8.64191	6.88844	9.15006	9.03578	11.1919	10.0453	15.7724	12.1906	0.553611	3.46249	0.0127802	0.0512746
	WBGene00000515	19.9658	21.2643	23.7224	28.1499	29.099	14.2579	28.2712	17.0101	-0.0676734	4.54157	0.777443	0.896715
	WBGene00000516	10.1319	6.28944	6.43893	7.29813	13.7501	14.5819	14.2844	9.63905	0.777852	3.45322	0.0005403	0.00401898
	WBGene00000517	47.9775	45.5236	50.8337	53.5196	54.3608	49.2545	41.6628	51.3138	-0.00770374	5.64079	0.956913	1
	WBGene00000518	8.04591	6.28944	7.45561	9.03578	8.31401	9.72127	8.63016	8.50505	0.193474	3.14792	0.431877	0.627583
	WBGene00000519	55.1294	51.214	45.4114	53.8672	34.5351	53.143	47.9123	44.5097	-0.191763	5.60982	0.200747	0.380223
	WBGene00000520	50.6594	51.5135	44.7336	48.6542	45.727	45.69	36.0086	36.0047	-0.264039	5.50642	0.0523539	0.14846
	WBGene00000522	13.7079	20.0663	21.3501	19.4617	23.9827	20.4147	23.2122	30.3347	0.401043	4.4745	0.0307761	0.0996066
	WBGene00000523	1.78798	2.39598	0.677782	3.4753	2.87793	1.29617	1.78555	3.40202	0.182705	1.50947	0.804422	0.913577
	WBGene00000524	4.17195	2.69548	4.06669	2.43271	2.55816	2.59234	6.24943	6.80404	0.460178	2.21064	0.200722	0.380223
	WBGene00000525	0.297997	2.09648	3.7278	3.12777	0.31977	0.324042	0	0	-3.57504	0.84881	1.19559e-06	1.91704e-05
	WBGene00000526	1.19199	2.69548	5.42226	3.4753	0.959309	2.59234	2.38073	3.11852	-0.447316	1.73229	0.274174	0.468674
	WBGene00000527	80.4591	81.7628	69.4727	88.6202	69.0702	81.6587	54.1617	64.6384	-0.250713	6.21512	0.0874646	0.215608
	WBGene00000528	97.1469	80.5648	88.1117	88.2726	79.6226	78.4183	70.5292	66.3394	-0.265844	6.35219	0.0187382	0.0687427
	WBGene00000529	3.57596	4.79196	6.10004	3.4753	3.83723	6.15681	3.86869	7.08754	0.231195	2.45905	0.475355	0.666029
	WBGene00000530	25.0317	26.9548	19.6557	27.4549	24.6223	23.007	17.5579	21.2626	-0.201345	4.57263	0.24407	0.434447
	WBGene00000531	4.76795	4.49246	3.38891	3.12777	4.157	3.88851	3.27351	5.10303	0.047132	2.22534	0.928252	0.985495
	WBGene00000532	104.299	94.0421	90.4839	100.436	89.2157	81.3347	83.6233	78.2464	-0.229003	6.5047	0.0236778	0.082012
	WBGene00000533	52.7454	53.61	48.4614	39.2709	29.7386	46.9862	34.223	50.4633	-0.266505	5.49535	0.151906	0.313846
	WBGene00000534	61.0893	64.9909	70.8283	66.3782	61.7155	55.4113	66.9581	69.7414	-0.0489567	6.02829	0.675267	0.823316
	WBGene00000535	59.3014	53.011	45.7503	56.6474	35.4944	42.4496	62.1967	45.9273	-0.20525	5.66546	0.244624	0.43488
	WBGene00000536	25.0317	22.7618	27.4502	22.2419	24.3025	24.9513	18.4507	22.9636	-0.106559	4.59193	0.523325	0.703887
	WBGene00000537	40.8256	38.3356	47.1059	35.1005	33.5758	41.4774	37.4966	28.3502	-0.198146	5.26143	0.20956	0.392512
	WBGene00000539	14.6018	8.98492	9.15006	7.99319	11.5117	8.4251	10.4157	7.08754	-0.135276	3.38021	0.59006	0.758007
	WBGene00000540	12.8139	9.58391	15.589	7.29813	10.2326	9.07319	14.2844	10.4896	-0.036733	3.56237	0.897525	0.967086
	WBGene00000541	2.38397	4.49246	4.40559	3.12777	2.55816	1.62021	2.67833	6.23703	-0.106007	2.03235	0.779785	0.898012
	WBGene00000542	227.372	246.187	243.663	242.924	243.984	232.014	202.66	225.1	-0.0875908	7.86774	0.32011	0.517173
	WBGene00000543	41.4216	35.3407	42.3614	36.1431	44.448	44.7179	32.4375	30.0512	-0.0381578	5.28278	0.842721	0.938706
	WBGene00000544	11.0259	9.88341	13.5556	12.8586	10.8722	12.9617	10.7133	11.6236	-0.0289682	3.61786	0.883937	0.959082
	WBGene00000545	38.7396	37.4372	36.2614	31.9728	22.7036	30.1359	41.3652	36.2882	-0.144113	5.13118	0.416252	0.614038
	WBGene00000546	26.2237	29.6502	25.7557	25.0222	37.7328	31.1081	29.164	24.9481	0.198514	4.87388	0.213034	0.397319
	WBGene00000547	89.697	106.921	83.7061	84.7973	64.5934	55.4113	64.2798	71.4424	-0.513534	6.28982	6.33153e-05	0.000634693
	WBGene00000548	125.457	130.281	121.323	124.763	113.198	116.331	94.3366	103.478	-0.233603	6.86701	0.02037	0.0731774
	WBGene00000549	182.97	174.307	169.107	173.07	176.513	146.143	147.308	152.24	-0.169702	7.3734	0.0752152	0.193194
	WBGene00000550	382.628	371.077	363.969	397.574	312.735	306.22	338.362	351.542	-0.210424	8.46608	0.00818944	0.0364108
	WBGene00000552	359.086	357.3	398.197	383.673	404.828	431.949	454.72	413.629	0.187229	8.64764	0.0168375	0.0634985
	WBGene00000553	2.97997	4.79196	5.42226	1.39012	1.91862	2.91638	3.5711	2.83502	-0.373836	1.94927	0.320176	0.517173
	WBGene00000554	33.0776	35.0412	38.9725	39.966	39.6514	45.69	51.1858	54.9993	0.386899	5.42619	0.00759075	0.0342472
	WBGene00000557	0.297997	0.898492	3.05002	1.39012	0.31977	0.324042	3.27351	3.40202	0.450072	1.177	0.507707	0.691516
	WBGene00000558	3.27796	3.29447	6.10004	5.21295	9.91286	8.10106	16.9627	17.5771	1.57195	3.25404	1.42309e-07	2.78147e-06
	WBGene00000562	1.48998	2.69548	3.38891	2.08518	0.31977	2.2683	0	1.41751	-1.24003	1.20529	0.0137013	0.0540319
	WBGene00000564	67.6453	68.5849	82.6894	71.2437	57.8783	52.4949	46.7219	56.4168	-0.440812	5.98871	0.00034453	0.00276531
	WBGene00000565	66.1553	54.5085	66.4227	54.5622	55.9597	51.5228	61.6015	59.2518	-0.080546	5.89208	0.527524	0.707708
	WBGene00000566	84.9291	89.2502	93.534	86.8825	74.8261	74.2057	77.0763	81.0814	-0.205169	6.38072	0.0330347	0.10554
	WBGene00000567	218.73	214.141	212.146	229.37	233.112	218.729	263.666	207.807	0.0786999	7.81595	0.431384	0.627177
	WBGene00000583	2.97997	3.89346	3.7278	4.86542	3.1977	3.24042	5.05906	7.65454	0.336876	2.31766	0.317068	0.514259
	WBGene00000584	1.48998	2.09648	2.71113	3.82283	5.43608	1.62021	8.33257	4.25252	0.977555	2.12624	0.012152	0.0493046
	WBGene00000585	70.3272	65.5899	61.6782	68.8109	57.2387	71.6134	52.6737	47.3448	-0.222285	5.96511	0.125962	0.276123
	WBGene00000591	15.1978	20.0663	18.9779	14.9438	15.3489	18.7945	15.1772	17.0101	-0.0633734	4.13448	0.763031	0.886218
	WBGene00000592	40.5276	34.4422	31.178	32.6678	44.448	38.237	25.2953	34.0202	0.0274819	5.15876	0.884411	0.959171
	WBGene00000594	14.8998	15.8734	23.0446	16.3339	27.5002	22.683	18.4507	55.2828	0.824322	4.64568	0.00727472	0.0330785
	WBGene00000596	347.464	327.051	367.697	345.445	298.665	307.192	228.253	278.966	-0.318334	8.29061	0.0046393	0.0234881
	WBGene00000597	810.253	735.266	619.832	706.529	246.223	266.363	140.761	145.72	-1.84621	8.84322	3.17101e-17	3.36385e-15
	WBGene00000599	138.866	146.454	226.379	253.349	473.898	412.506	624.05	575.225	1.44783	8.48041	3.23727e-11	1.19527e-09
	WBGene00000601	441.333	458.231	569.337	498.358	790.151	905.375	988.897	1005.01	0.907664	9.46729	7.18989e-14	4.30594e-12
	WBGene00000602	273.561	279.131	350.413	311.039	398.753	474.398	504.418	516.54	0.642353	8.60453	2.27441e-07	4.2339e-06
	WBGene00000603	84.9291	132.977	163.007	121.983	440.642	398.896	842.482	639.863	2.20726	8.46811	5.38513e-17	5.39052e-15
	WBGene00000606	35.7596	31.4472	43.0392	35.7956	164.681	156.188	413.652	238.708	2.7362	7.13932	2.39056e-20	4.29504e-18
	WBGene00000608	2083.3	1993.45	2016.74	2070.93	1216.4	1110.82	840.101	1152.43	-0.918435	10.6083	7.94272e-14	4.6966e-12
	WBGene00000609	2565.45	2399.27	2381.05	2460.17	1442.8	1441.02	941.58	1242.59	-0.952335	10.8609	1.81044e-11	6.98941e-10
	WBGene00000610	0.89399	2.39598	2.37224	3.12777	4.47677	6.48085	9.52293	11.3401	1.87287	2.53272	4.95537e-08	1.07499e-06
	WBGene00000611	24.4357	27.5537	30.5002	37.8808	47.3259	34.9966	60.4111	66.9064	0.805618	5.39235	0.000170494	0.001498
	WBGene00000615	84.3331	108.418	172.157	121.983	466.544	477.639	1110.91	751.279	2.52739	8.68905	6.89719e-17	6.85513e-15
	WBGene00000616	826.047	939.822	1042.09	972.389	958.349	1001.62	803.498	1006.43	-0.00385256	9.88319	0.972966	1
	WBGene00000618	1.48998	2.69548	4.74448	2.78024	3.1977	3.88851	6.84461	3.11852	0.560319	2.0758	0.116125	0.261282
	WBGene00000620	1.48998	1.19799	1.01667	0.34753	0	1.62021	2.08314	0	-0.170483	0.677777	1	1
	WBGene00000623	0.595994	0	1.01667	1.39012	1.91862	1.29617	8.33257	3.68552	2.34744	1.56423	5.79953e-05	0.000587244
	WBGene00000625	39.3356	48.5186	62.6949	60.1227	142.937	128.645	301.163	258.553	1.98148	7.03626	1.31413e-12	6.32858e-11
	WBGene00000626	63.7713	65.5899	83.3672	73.6764	311.136	291.314	648.75	474.582	2.59143	7.9807	8.39176e-25	3.26673e-22
	WBGene00000630	2.68197	1.49749	0.677782	2.08518	1.27908	1.29617	1.19037	1.13401	-0.509091	1.07528	0.435347	0.631
	WBGene00000631	0	1.79698	0.677782	3.12777	5.75585	4.86064	5.05906	6.52054	2.00178	2.04603	1.76816e-07	3.40372e-06
	WBGene00000634	8.04591	5.09145	11.1834	9.38331	24.942	23.6551	49.4002	43.9427	2.08047	4.51161	9.27645e-13	4.60994e-11
	WBGene00000636	91.187	120.697	175.885	153.956	444.16	403.757	565.127	606.41	1.8994	8.32672	7.74217e-19	1.04326e-16
	WBGene00000637	2.68197	3.59397	4.06669	2.78024	4.157	5.83276	5.05906	9.63905	0.919776	2.43486	0.00346676	0.0186643
	WBGene00000638	242.569	241.095	276.874	276.286	233.432	250.161	209.505	256.002	-0.126695	7.95888	0.217611	0.402647
	WBGene00000639	63.1753	60.4984	79.3005	78.1943	322.328	281.917	745.765	545.174	2.7531	8.09369	2.82443e-21	5.82083e-19
	WBGene00000641	37.8456	53.3105	67.4393	54.2147	165.641	142.579	240.752	251.182	1.9122	6.99521	2.91818e-17	3.17018e-15
	WBGene00000644	4.46995	5.98995	5.08337	6.25554	6.71516	7.77702	12.4989	13.0411	0.8878	3.07576	0.000867792	0.00604056
	WBGene00000645	1.19199	2.99497	1.69446	1.73765	3.83723	1.94425	6.84461	8.50505	1.46616	2.10756	0.000346937	0.00277986
	WBGene00000646	0.89399	2.99497	2.37224	5.56048	3.1977	7.45298	21.7242	18.7111	2.11591	3.11402	6.12862e-05	0.000616115
	WBGene00000647	95.061	129.982	188.423	130.324	401.631	351.91	810.64	742.774	2.0852	8.48145	1.07527e-12	5.25045e-11
	WBGene00000649	190.122	195.572	306.019	245.356	882.884	882.368	2097.13	1405.6	2.49121	9.60124	3.62974e-18	4.66672e-16
	WBGene00000652	11.0259	10.1829	13.2168	14.9438	33.8956	27.8677	35.711	32.8862	1.40966	4.53498	2.72108e-16	2.38332e-14
	WBGene00000653	166.282	235.105	313.135	253.697	727.156	728.123	1364.46	1220.19	2.06122	9.29242	5.85031e-16	4.79452e-14
	WBGene00000655	4.46995	3.29447	4.40559	3.12777	13.1106	7.77702	36.9014	22.9636	2.39062	3.68557	4.93263e-09	1.25683e-07
	WBGene00000656	2284.74	2007.53	1895.42	2156.77	998.32	1015.87	701.126	736.254	-1.27375	10.5264	1.38313e-17	1.62884e-15
	WBGene00000657	2376.82	2291.15	2339.37	2363.55	1860.74	1913.15	1424.57	1806.19	-0.419925	10.9996	9.17907e-05	0.000881065
	WBGene00000663	125.755	159.333	263.996	214.079	518.666	529.485	766.596	796.923	1.77561	8.72372	1.46744e-13	8.22588e-12
	WBGene00000664	5.95994	5.69045	9.48895	7.64566	10.2326	14.2579	26.4857	24.9481	1.40788	3.79263	2.87012e-06	4.26079e-05
	WBGene00000665	10.4299	13.1779	14.9112	14.5963	35.4944	38.5611	51.781	39.9737	1.6477	4.81385	1.00796e-19	1.56951e-17
	WBGene00000666	89.101	98.2351	157.246	131.714	237.909	246.596	284.2	378.758	1.26992	7.67098	1.59563e-09	4.41921e-08
	WBGene00000667	713.404	718.494	810.628	734.331	905.268	842.186	785.345	802.309	0.163973	9.62498	0.0481859	0.139405
	WBGene00000668	2858.98	2180.04	2809.75	2754.87	1384.28	2085.54	1644.19	1774.44	-0.622278	11.0947	2.36787e-05	0.000271798
	WBGene00000669	444.015	344.122	490.037	418.426	507.474	569.991	605.599	602.724	0.430451	8.96138	0.000637045	0.00463287
	WBGene00000670	11.6219	12.5789	9.48895	9.38331	2.55816	1.94425	0.297592	0.567003	-3.02016	2.72637	6.5856e-20	1.07315e-17
	WBGene00000671	54.5334	51.5135	53.8837	55.9523	31.977	37.2649	24.1049	39.9737	-0.693855	5.4659	7.28711e-06	9.6706e-05
	WBGene00000672	123.073	148.551	221.635	162.644	497.561	445.234	914.499	804.861	2.02145	8.69967	5.52174e-15	3.8119e-13
	WBGene00000673	401.7	331.543	285.346	288.102	55.6399	67.0768	48.805	45.0767	-2.59471	7.57641	8.61597e-53	3.94991e-49
	WBGene00000674	7.74792	11.6804	10.1667	12.5111	9.59309	10.0453	19.3435	16.1596	0.400066	3.6822	0.12072	0.268323
	WBGene00000675	327.796	256.07	198.59	274.201	54.0411	49.5785	24.7001	27.4997	-2.76346	7.24759	1.13104e-25	5.35814e-23
	WBGene00000677	491.099	463.622	396.842	398.269	103.925	87.1674	69.9341	83.9165	-2.34374	8.03499	6.33689e-61	4.44026e-57
	WBGene00000678	83.4391	110.514	164.023	132.409	334.799	318.858	617.205	654.889	1.97405	8.24343	1.45043e-12	6.91372e-11
	WBGene00000680	1397.9	1334.56	1304.39	1173.61	678.231	671.416	575.245	876.303	-0.895254	9.9687	8.00881e-11	2.74414e-09
	WBGene00000681	113.239	136.87	215.535	166.119	441.921	433.245	746.658	781.047	1.92789	8.5711	3.30247e-14	2.05692e-12
	WBGene00000683	40.8256	41.9296	69.1338	59.4276	180.67	146.791	393.714	292.29	2.26285	7.26806	8.26519e-14	4.82618e-12
	WBGene00000684	2.08598	2.69548	2.71113	4.86542	15.9885	9.72127	44.3412	24.0976	2.92855	3.82534	1.51442e-11	5.93018e-10
	WBGene00000685	10.7279	11.9799	16.2668	16.6814	48.9247	38.237	80.3498	73.1434	2.11732	5.24559	1.37895e-16	1.28831e-14
	WBGene00000687	14.8998	23.0613	37.278	24.6746	56.919	59.2998	108.621	87.602	1.64802	5.71125	2.63699e-09	6.97261e-08
	WBGene00000689	5.95994	11.0814	12.8779	13.2061	32.9363	22.683	52.3761	44.2262	1.82563	4.65779	1.13492e-10	3.75998e-09
	WBGene00000691	8.9399	9.28442	14.2334	12.1636	14.0699	11.3415	11.3085	30.6182	0.602897	3.87874	0.0597287	0.16347
	WBGene00000692	75.9892	70.6814	80.3172	87.5776	72.2679	64.8085	86.004	107.731	0.0758664	6.34601	0.658665	0.811761
	WBGene00000693	1926.25	1770.03	1563.3	1847.47	678.231	740.761	514.834	523.911	-1.53218	10.224	9.53537e-26	4.77245e-23
	WBGene00000694	58.1094	94.9406	140.301	94.8757	267.327	289.37	455.613	451.901	1.91593	7.86118	6.16737e-13	3.17756e-11
	WBGene00000696	3154.89	2964.42	2820.25	3216.74	1957.95	1914.44	1639.73	1822.35	-0.729002	11.2508	1.70796e-16	1.5644e-14
	WBGene00000698	4052.16	3954.56	3987.05	3957.32	2819.41	2793.89	1955.48	2240.51	-0.701504	11.6531	6.86844e-08	1.42811e-06
	WBGene00000699	367.728	423.489	628.643	507.394	1191.46	1128.64	1704.31	1499.16	1.51936	9.86452	6.02124e-15	4.0962e-13
	WBGene00000702	0	0	0	0	1.59885	1.62021	2.97592	2.26801	5.7998	0.777503	2.96959e-08	6.71223e-07
	WBGene00000703	3420.11	3327.12	3396.03	3385.99	2495.16	2440.36	1782.57	2228.04	-0.596796	11.4563	3.10109e-07	5.57162e-06
	WBGene00000704	64.0693	90.1487	125.051	102.521	233.432	265.067	389.25	402.005	1.75734	7.71338	7.36721e-14	4.37475e-12
	WBGene00000705	0.595994	0	1.01667	2.78024	2.55816	2.91638	12.2013	5.67003	2.42951	2.05655	1.65866e-05	0.000200383
	WBGene00000707	634.733	672.371	800.8	716.259	944.919	1024.95	1326.66	1388.87	0.730614	9.87572	1.00734e-06	1.63012e-05
	WBGene00000708	16.0918	14.3759	9.82784	7.64566	1.91862	1.94425	0.297592	1.13401	-3.17865	2.86096	4.26151e-19	5.91296e-17
	WBGene00000710	21.7538	27.8532	59.6448	39.6184	74.5063	77.4462	92.551	112.267	1.26453	5.99908	2.76004e-06	4.11919e-05
	WBGene00000711	123.669	154.241	219.263	186.624	594.771	578.092	1232.03	907.205	2.27649	8.96728	1.14095e-17	1.35502e-15
	WBGene00000712	3228.2	3199.23	3381.12	3270.61	2593.97	2686.96	1882.86	2149.23	-0.490011	11.451	8.49387e-05	0.000827193
	WBGene00000713	2840.8	2682.6	2667.07	2740.97	1790.07	1888.84	1306.73	1553.31	-0.741452	11.0929	2.3287e-09	6.3056e-08
	WBGene00000714	18.1778	12.8784	11.1834	9.38331	4.157	11.3415	9.52293	7.08754	-0.691765	3.47393	0.011443	0.0470822
	WBGene00000715	446.697	403.423	372.441	416.341	145.175	136.098	93.4438	115.102	-1.74335	8.05803	7.19247e-33	7.75348e-30
	WBGene00000716	389.482	315.071	270.774	323.203	64.5934	68.697	24.9977	19.8451	-2.86722	7.53096	8.29819e-16	6.60744e-14
	WBGene00000717	172.242	208.75	287.041	294.705	575.585	517.496	742.491	651.487	1.37002	8.75496	8.53291e-13	4.27072e-11
	WBGene00000718	147.508	176.104	289.413	227.285	570.149	588.137	741.301	704.218	1.6324	8.75271	9.21806e-16	7.21686e-14
	WBGene00000719	283.097	341.726	431.747	344.055	437.125	477.639	360.086	498.963	0.34114	8.63454	0.0269376	0.0900557
	WBGene00000720	806.677	802.054	758.1	751.707	511.951	530.458	340.743	472.314	-0.749347	9.28138	1.16618e-07	2.31484e-06
	WBGene00000722	254.191	228.816	177.918	217.206	137.181	156.513	144.927	118.787	-0.657007	7.49202	2.04364e-06	3.12659e-05
	WBGene00000723	40.8256	33.5437	49.817	37.8808	55.9597	75.1779	63.387	60.3858	0.654345	5.72172	2.05593e-05	0.000241709
	WBGene00000725	2.38397	2.09648	5.76115	6.60307	8.95355	6.48085	28.2712	24.0976	2.01914	3.50992	1.49019e-05	0.00018223
	WBGene00000726	7.74792	17.0713	11.5223	9.73084	10.5524	6.80489	8.03498	14.1751	-0.215304	3.50708	0.45619	0.64839
	WBGene00000727	57.5134	85.3567	103.362	87.23	256.455	224.237	408.593	372.238	1.92048	7.64629	9.23504e-17	8.86437e-15
	WBGene00000728	104.299	108.119	143.012	139.707	207.85	195.398	319.018	340.485	1.1031	7.61169	9.45916e-08	1.90735e-06
	WBGene00000729	16.3898	15.8734	28.4669	25.0222	89.8552	84.251	135.107	118.504	2.32402	6.02424	1.13924e-24	4.20141e-22
	WBGene00000730	28.3097	31.4472	49.1392	37.1857	119.274	108.23	203.553	194.766	2.101	6.60678	3.63162e-17	3.74248e-15
	WBGene00000732	1176.19	1177.32	1400.64	1262.23	1374.37	1481.52	1143.05	1445.29	0.11816	10.3533	0.292307	0.488549
	WBGene00000733	2191.47	2118.04	2178.05	2136.27	1608.44	1637.06	1180.25	1428	-0.559066	10.8219	1.33783e-06	2.11271e-05
	WBGene00000734	220.518	284.822	390.742	328.763	598.609	637.392	852.898	1080.99	1.37225	9.10394	8.82104e-10	2.54882e-08
	WBGene00000735	117.709	147.652	227.396	172.375	426.573	476.991	712.137	733.986	1.82139	8.5615	1.83228e-14	1.17249e-12
	WBGene00000739	178.202	164.723	190.796	190.794	192.821	219.701	325.268	319.79	0.546498	7.80439	0.00214954	0.0126199
	WBGene00000740	359.086	402.824	472.075	406.61	610.76	571.935	839.209	787.284	0.776327	9.12156	3.38313e-07	6.0243e-06
	WBGene00000741	88.803	112.311	152.162	118.16	199.856	179.844	302.353	298.527	1.05765	7.51045	7.62002e-07	1.26077e-05
	WBGene00000742	30.9917	27.2543	50.8337	34.4055	76.4249	70.3172	122.013	109.148	1.39998	6.04455	1.74724e-09	4.82003e-08
	WBGene00000743	37.2496	36.2392	64.3893	60.1227	83.7796	75.8259	133.023	159.895	1.19516	6.36037	1.0413e-05	0.000131822
	WBGene00000745	2.08598	0.898492	2.71113	1.39012	3.1977	1.62021	8.63016	7.65454	1.57849	2.08182	0.000473837	0.00361799
	WBGene00000746	3.57596	3.29447	3.7278	3.82283	18.8664	17.1743	33.3303	21.2626	2.64551	3.79945	1.23739e-21	2.66782e-19
	WBGene00000747	2.08598	3.89346	6.10004	2.08518	11.8315	10.0453	23.8073	26.0821	2.33932	3.53271	2.49447e-10	7.87331e-09
	WBGene00000748	58.7054	82.3617	110.817	87.5776	331.601	372.325	805.878	509.452	2.57291	8.20891	4.0442e-19	5.66755e-17
	WBGene00000749	3.87396	2.99497	2.03335	4.51789	3.83723	4.86064	19.9386	7.08754	1.40771	2.78016	0.00187315	0.0113002
	WBGene00000750	3.27796	2.09648	4.40559	3.12777	3.51746	2.59234	2.38073	3.40202	-0.102568	1.89151	0.833992	0.934407
	WBGene00000751	1747.45	1696.35	1566.02	1610.8	991.925	1011.34	688.627	904.37	-0.880622	10.3192	2.28213e-11	8.69069e-10
	WBGene00000752	505.701	481.592	474.787	451.789	247.502	235.903	157.724	172.936	-1.23408	8.41548	2.04562e-15	1.51679e-13
	WBGene00000753	157.938	163.526	185.373	178.63	269.246	257.938	359.788	472.597	0.988669	8.00285	2.14016e-07	4.02109e-06
	WBGene00000754	2291	2263.9	2070.96	2139.74	1234.63	1242.38	996.635	1339.83	-0.8648	10.7295	1.28619e-15	9.84953e-14
	WBGene00000755	4.76795	2.39598	1.69446	2.43271	9.91286	5.50872	20.2362	11.0566	2.02318	3.003	8.99433e-08	1.82676e-06
	WBGene00000757	1435.75	1360.32	1256.61	1492.29	813.813	818.207	682.675	861.278	-0.803958	10.0909	7.65144e-15	5.10606e-13
	WBGene00000759	11.9199	15.5739	10.1667	12.5111	10.2326	12.3136	12.2013	11.3401	-0.127459	3.66365	0.541086	0.718407
	WBGene00000761	62.5793	56.605	62.356	63.598	65.5528	62.8642	59.5183	49.3293	-0.0487364	5.92769	0.71496	0.852139
	WBGene00000762	22.6478	22.1628	23.0446	20.1567	18.8664	25.5994	25.8905	19.8451	0.032934	4.5176	0.851902	0.943457
	WBGene00000763	27.1177	27.8532	33.8891	32.3203	28.4595	19.1185	29.164	22.3966	-0.284867	4.81287	0.089921	0.2198
	WBGene00000764	11.9199	12.5789	12.539	6.25554	14.3896	14.5819	12.7964	11.3401	0.279684	3.66726	0.187306	0.361955
	WBGene00000765	53.3414	54.808	40.328	48.6542	28.7793	25.2753	35.711	36.8552	-0.636337	5.36162	7.79627e-05	0.000766715
	WBGene00000766	24.4357	35.6402	36.2614	27.8024	21.1048	23.9791	33.3303	32.3192	-0.159891	4.90722	0.397926	0.59464
	WBGene00000767	96.551	88.6512	92.8562	102.869	92.7332	91.0559	85.4088	98.0915	-0.0510468	6.55664	0.611493	0.774675
	WBGene00000768	32.1837	28.4522	32.5336	26.4123	32.9363	27.2196	42.5556	43.3757	0.291776	5.0844	0.0919084	0.223061
	WBGene00000770	59.8973	59.001	64.0504	53.1721	56.5992	60.5959	37.4966	54.7158	-0.175012	5.81449	0.268119	0.461599
	WBGene00000771	16.3898	27.8532	24.4002	21.5469	17.9071	17.8223	28.2712	25.2316	-0.0102047	4.52924	0.980545	1
	WBGene00000772	171.646	171.612	159.279	173.07	155.088	148.087	153.26	146.57	-0.164611	7.32583	0.0359273	0.11201
	WBGene00000773	61.6853	60.4984	53.5448	55.9523	39.9712	45.0419	49.6978	57.8343	-0.265026	5.74663	0.0539935	0.152093
	WBGene00000774	12.5159	9.28442	16.6057	13.5537	8.63378	6.15681	5.35665	13.0411	-0.629658	3.48854	0.0166636	0.0629289
	WBGene00000775	11.3239	10.1829	7.7945	6.60307	8.95355	9.39723	12.4989	11.9071	0.243286	3.3968	0.278648	0.47333
	WBGene00000776	851.377	827.211	836.722	861.179	561.835	495.461	874.622	686.357	-0.366665	9.5507	0.0275258	0.091496
	WBGene00000777	157.342	156.038	152.162	143.53	134.623	135.126	116.358	123.323	-0.25964	7.13344	0.00492889	0.0247014
	WBGene00000778	4.46995	4.49246	6.43893	3.4753	13.1106	9.39723	20.8314	15.8761	1.64894	3.39323	2.25866e-09	6.15813e-08
	WBGene00000779	375.774	366.285	425.308	428.505	270.205	305.896	299.08	334.248	-0.398987	8.45616	9.48645e-05	0.000905607
	WBGene00000780	68.2413	84.4582	79.3005	75.414	99.7681	108.878	99.098	76.2619	0.319337	6.44359	0.0190007	0.0695237
	WBGene00000781	328.392	291.71	297.546	227.98	285.554	289.046	300.865	288.888	0.0226561	8.1771	0.849784	0.941884
	WBGene00000783	6.85393	6.58894	5.76115	5.56048	4.157	2.2683	2.67833	3.96902	-0.915197	2.41904	0.00265708	0.0150146
	WBGene00000784	202.638	203.658	212.146	174.113	210.408	238.495	204.743	233.322	0.161768	7.71839	0.110998	0.253302
	WBGene00000785	805.187	748.444	742.849	703.053	565.033	584.897	500.847	527.88	-0.461828	9.3395	4.59774e-08	1.00519e-06
	WBGene00000786	362.364	345.32	366.68	350.658	397.793	381.722	671.069	536.101	0.479634	8.73892	0.00651251	0.0303715
	WBGene00000787	59.5994	60.4984	54.5615	52.477	64.9132	59.2998	68.1485	55.8498	0.124895	5.90873	0.293272	0.489683
	WBGene00000788	191.91	195.272	187.746	176.893	222.24	175.307	371.394	286.904	0.490187	7.82508	0.0157018	0.0600886
	WBGene00000789	87.909	83.8592	99.2951	86.1875	107.443	92.6761	147.308	114.251	0.371266	6.68743	0.0142904	0.0556912
	WBGene00000792	6.25793	7.48743	4.74448	6.25554	6.71516	11.6655	15.4748	13.6081	0.935939	3.28462	0.000285699	0.0023524
	WBGene00000793	54.5334	50.3155	59.9837	57.69	44.1282	34.0245	43.4484	41.9582	-0.440101	5.60949	0.000676555	0.00488472
	WBGene00000794	95.955	84.1587	75.5727	64.6406	61.3957	64.4845	55.0545	48.4788	-0.48573	6.11542	0.0014885	0.00939208
	WBGene00000795	20.8598	14.9749	16.9446	14.2487	12.1512	14.906	13.094	13.3246	-0.330608	3.97161	0.090093	0.219921
	WBGene00000796	115.921	119.799	105.395	122.678	99.1286	121.516	103.86	97.808	-0.13643	6.79901	0.218401	0.403304
	WBGene00000797	16.3898	8.98492	12.539	12.1636	8.63378	7.45298	5.35665	6.80404	-0.829391	3.3741	0.000452646	0.00348405
	WBGene00000798	10.1319	11.0814	9.48895	5.56048	7.03493	7.77702	8.63016	7.93804	-0.218368	3.18827	0.391001	0.588118
	WBGene00000799	12.8139	14.6754	12.8779	13.5537	10.5524	11.9896	8.92775	9.63905	-0.396296	3.64054	0.0513359	0.146105
	WBGene00000800	236.013	223.425	218.585	225.547	178.112	186	197.006	217.729	-0.213459	7.72067	0.0198404	0.0718561
	WBGene00000801	4.46995	4.19296	3.7278	5.90801	2.87793	3.24042	2.97592	4.53603	-0.404997	2.20376	0.236579	0.425569
	WBGene00000802	1346.05	1291.73	1406.74	1405.06	1464.54	1358.06	1755.49	1582.79	0.177181	10.5038	0.0738389	0.190743
	WBGene00000803	15.7938	14.3759	16.9446	14.5963	10.8722	6.48085	5.65424	9.63905	-0.913844	3.62838	1.74096e-05	0.000208177
	WBGene00000804	65.8573	61.6964	69.1338	47.9591	36.134	43.4217	36.3062	57.5508	-0.494977	5.72516	0.00587774	0.0281898
	WBGene00000812	72.7112	72.7778	67.1005	76.8041	54.3608	63.5123	63.9822	68.0404	-0.209838	6.08811	0.0636827	0.171493
	WBGene00000813	66.4533	57.5035	61.3393	58.7326	51.1631	57.6796	51.1858	55.2828	-0.181549	5.85872	0.111663	0.254239
	WBGene00000814	81.9491	75.4733	67.1005	81.6696	82.1808	85.2232	69.6365	70.8754	0.00565745	6.27365	0.964286	1
	WBGene00000815	68.8373	69.4834	50.8337	61.8603	50.2038	50.5506	57.7328	66.3394	-0.158848	5.91107	0.281673	0.476678
	WBGene00000816	72.1152	72.4783	74.2172	68.8109	62.3551	63.8364	69.9341	57.2673	-0.183689	6.0923	0.0905611	0.220852
	WBGene00000817	67.6453	67.6864	64.0504	61.8603	52.4422	47.3102	50.5906	58.1178	-0.324813	5.89095	0.00425787	0.0219205
	WBGene00000818	60.7913	52.7115	49.817	47.6116	47.6457	47.3102	47.6147	49.6128	-0.137059	5.67365	0.268627	0.462314
	WBGene00000819	1.19199	0.898492	1.01667	0.69506	1.91862	1.62021	0.297592	1.41751	0.424243	0.812487	0.471594	0.662756
	WBGene00000820	4.46995	3.59397	5.08337	3.12777	15.3489	8.74915	8.63016	9.35555	1.35611	2.99087	5.3747e-07	9.19672e-06
	WBGene00000822	321.837	335.437	326.013	324.941	345.671	367.14	336.576	327.161	0.0727422	8.39324	0.29212	0.488462
	WBGene00000829	859.721	909.274	794.022	798.277	671.196	708.357	1083.23	1187.02	0.118928	9.77672	0.526965	0.707229
	WBGene00000830	6.25793	11.6804	8.47228	10.0784	10.2326	8.74915	7.73738	10.7731	0.0425644	3.30344	0.914889	0.977155
	WBGene00000831	53.0434	53.3105	54.2226	59.0801	54.0411	59.9479	64.875	75.9784	0.218119	5.90665	0.104922	0.243366
	WBGene00000832	33.9716	26.9548	32.1947	27.1073	29.4188	21.3868	32.1399	32.3192	-0.0578439	4.9117	0.744612	0.874026
	WBGene00000833	1130	1119.22	1114.61	1208.36	1025.18	1001.94	1057.64	1081.27	-0.133863	10.0939	0.0268908	0.0899826
	WBGene00000834	129.033	119.799	107.767	120.245	139.1	109.85	142.249	127.859	0.122015	6.96767	0.293611	0.489841
	WBGene00000835	38.7396	30.2492	37.9558	28.1499	31.3374	51.5228	52.0786	40.5407	0.376097	5.30378	0.0448383	0.132306
	WBGene00000836	141.846	125.789	112.851	131.366	108.082	109.202	113.085	114.818	-0.201768	6.91003	0.0466087	0.135852
	WBGene00000837	187.738	169.815	187.068	167.857	148.693	159.429	146.118	159.328	-0.215749	7.37815	0.0135179	0.0534872
	WBGene00000838	244.357	247.085	270.435	256.13	236.31	194.75	213.076	224.533	-0.228066	7.88518	0.0123758	0.049938
	WBGene00000839	72.7112	68.5849	69.1338	84.7973	65.5528	60.2719	65.4702	61.5198	-0.221757	6.11011	0.0517794	0.147188
	WBGene00000840	66.4533	87.1537	75.5727	64.9881	72.2679	89.4357	65.7678	69.4579	0.0110201	6.21925	0.94092	0.994124
	WBGene00000841	4.46995	9.88341	5.76115	5.56048	6.07562	5.83276	4.46388	5.95353	-0.2101	2.72943	0.489713	0.677775
	WBGene00000843	76.8832	66.1889	76.9283	84.1023	76.1051	62.2162	71.1244	73.7104	-0.100179	6.20943	0.400412	0.597462
	WBGene00000845	8.64191	11.6804	9.48895	10.4259	12.471	7.45298	13.094	16.4431	0.305879	3.5728	0.200363	0.379752
	WBGene00000846	71.8172	61.9959	58.6282	66.3782	66.1923	66.4287	59.8159	49.6128	-0.10005	5.98181	0.468455	0.660256
	WBGene00000854	41.1236	33.8432	43.0392	35.1005	41.8898	33.7004	34.223	36.5717	-0.0648663	5.24964	0.667568	0.818831
	WBGene00000857	5.36394	5.09145	7.45561	5.56048	6.39539	10.6934	6.84461	9.07205	0.495344	2.94239	0.0546387	0.153387
	WBGene00000858	2.68197	2.99497	2.03335	2.08518	3.83723	2.91638	3.86869	4.25252	0.588116	1.90304	0.115563	0.260463
	WBGene00000863	58.1094	63.7929	64.3893	56.6474	56.2794	71.2893	48.5074	45.6438	-0.134967	5.87386	0.394653	0.591958
	WBGene00000864	0.297997	0.898492	1.01667	0	0	4.53659	1.48796	0.567003	1.46904	0.780714	0.0241988	0.0833838
	WBGene00000865	245.549	250.679	248.407	254.044	295.467	298.443	273.189	228.786	0.133259	8.0357	0.203008	0.383263
	WBGene00000866	106.385	100.332	87.095	82.7122	92.7332	89.4357	48.805	50.7468	-0.421025	6.37197	0.0563965	0.157
	WBGene00000867	150.19	121.895	156.907	127.196	101.687	131.237	83.0281	83.3495	-0.479317	6.90613	0.00440056	0.0225236
	WBGene00000868	403.19	352.808	313.474	337.452	252.298	280.621	203.553	197.317	-0.59237	8.19542	3.42329e-05	0.00037509
	WBGene00000869	576.028	569.344	623.221	605.397	529.538	545.688	621.669	544.89	-0.0822286	9.17386	0.315983	0.513294
	WBGene00000870	4.46995	2.39598	4.74448	2.08518	0.639539	3.24042	3.27351	3.68552	-0.320155	1.88931	0.417299	0.61466
	WBGene00000871	115.325	129.682	107.09	109.819	119.914	127.997	95.8245	88.169	-0.0994074	6.81138	0.497085	0.683937
	WBGene00000872	66.1553	66.7879	68.7949	62.5554	61.7155	56.3834	58.9232	65.7724	-0.121337	6.00037	0.258648	0.451562
	WBGene00000874	110.557	112.012	99.634	102.174	102.646	119.248	93.1462	95.54	-0.0503617	6.714	0.670156	0.820735
	WBGene00000875	170.156	155.439	153.518	160.906	138.78	144.523	124.393	134.663	-0.240031	7.21322	0.00752892	0.0340246
	WBGene00000876	75.3932	75.7728	70.4894	70.5486	79.3028	74.5298	78.8618	54.4323	-0.0280125	6.19015	0.855028	0.945328
	WBGene00000877	146.614	150.048	140.979	148.743	129.187	140.634	145.82	147.421	-0.0578952	7.17311	0.500039	0.685713
	WBGene00000878	53.0434	65.2904	69.8116	65.3356	52.1224	57.0315	64.2798	71.1589	-0.0473982	5.97467	0.72615	0.861015
	WBGene00000879	129.033	125.19	120.984	126.153	161.164	177.251	183.316	139.483	0.398202	7.1896	0.00029691	0.00243185
	WBGene00000880	37.5476	30.2492	39.9892	41.7036	33.256	34.3485	35.4134	32.8862	-0.133126	5.17966	0.339517	0.537687
	WBGene00000881	356.702	343.823	376.508	341.622	367.415	400.192	469.6	490.458	0.28481	8.62207	0.0124455	0.0501614
	WBGene00000882	11.6219	10.1829	22.3668	11.816	14.0699	17.8223	31.5447	22.9636	0.632839	4.2078	0.0270203	0.0902497
	WBGene00000883	1405.05	1416.32	1369.46	1348.42	1327.68	1348.02	1369.81	1316.01	-0.0473024	10.4128	0.296118	0.492358
	WBGene00000884	9.2379	5.98995	5.76115	5.56048	7.3547	12.3136	9.22534	11.3401	0.587282	3.17426	0.0149831	0.0577962
	WBGene00000885	30.9917	36.2392	30.8391	35.7956	37.7328	36.2928	31.2471	28.0667	-0.00955987	5.08694	0.981482	1
	WBGene00000886	21.7538	16.1729	16.9446	15.9864	8.31401	15.554	11.3085	11.3401	-0.611394	3.9332	0.00264826	0.0149708
	WBGene00000887	30.0977	27.5537	26.0946	27.4549	20.785	15.554	22.617	20.1286	-0.489447	4.60889	0.00206607	0.0122169
	WBGene00000888	28.6077	28.4522	29.8224	35.1005	24.6223	17.8223	21.129	30.0512	-0.37364	4.78384	0.0298284	0.0973627
	WBGene00000889	81.9491	76.9708	77.945	81.322	80.9017	61.5681	70.8268	70.8754	-0.162778	6.24605	0.151161	0.312768
	WBGene00000890	42.0175	32.3457	35.5836	37.5332	37.0933	28.8398	32.7351	35.4377	-0.136202	5.16281	0.354717	0.552966
	WBGene00000891	68.2413	49.1176	55.2393	61.1653	49.2445	50.8747	58.9232	53.8653	-0.13365	5.81916	0.329265	0.526929
	WBGene00000892	37.5476	39.2341	44.7336	41.0085	32.2967	30.1359	43.4484	39.6902	-0.153029	5.29044	0.305228	0.501603
	WBGene00000893	2.38397	2.99497	3.7278	2.08518	20.1455	24.6272	46.1267	16.7266	3.2489	3.96684	1.12796e-19	1.71818e-17
	WBGene00000894	193.996	186.886	185.712	179.326	184.827	218.405	215.754	176.054	0.0911008	7.59433	0.372707	0.56968
	WBGene00000895	2.38397	1.19799	2.71113	3.82283	4.47677	4.53659	5.05906	6.23703	1.02973	2.15201	0.00260859	0.0148003
	WBGene00000896	85.2271	89.5497	79.6394	98.351	97.8495	84.5751	77.0763	83.9165	-0.0391636	6.4531	0.748747	0.875725
	WBGene00000897	22.3498	26.3558	20.6724	23.2845	19.5059	17.1743	16.07	19.2781	-0.365005	4.40608	0.0267082	0.089607
	WBGene00000898	129.629	122.494	138.268	133.799	101.687	92.6761	93.4438	101.777	-0.42647	6.84267	3.73303e-06	5.37663e-05
	WBGene00000899	23.8397	22.7618	28.8057	27.4549	24.942	25.9234	20.8314	22.6801	-0.121878	4.65635	0.438341	0.633416
	WBGene00000900	25.9257	28.7517	27.7891	24.6746	23.9827	17.4983	18.1531	20.6956	-0.416476	4.58697	0.00867605	0.038053
	WBGene00000901	47.0835	51.5135	47.4448	56.6474	45.727	45.3659	40.7701	40.2572	-0.236137	5.56729	0.0577363	0.159778
	WBGene00000902	1.78798	0.598995	2.37224	3.12777	1.91862	5.18468	10.4157	3.96902	1.45996	2.11273	0.00117497	0.00775599
	WBGene00000903	7.15192	9.28442	1.01667	6.9506	5.43608	5.18468	10.4157	12.4741	0.452707	2.99728	0.268747	0.462314
	WBGene00000904	14.0058	14.9749	11.1834	9.38331	14.3896	9.07319	13.9868	12.1906	-0.00557767	3.70885	1	1
	WBGene00000905	3.27796	2.69548	2.03335	4.17036	3.83723	3.24042	5.05906	3.11852	0.326431	2.02069	0.375058	0.571809
	WBGene00000906	0	1.19799	1.69446	0.34753	0.31977	0	1.48796	0.850505	-0.20916	0.449529	1	1
	WBGene00000907	0	0.299497	1.01667	0.34753	0.31977	1.29617	1.19037	0	0.727974	0.228446	0.431325	0.627177
	WBGene00000908	27.4157	25.4573	34.5669	25.7172	37.7328	40.1813	32.4375	27.2162	0.279555	4.99658	0.0991971	0.234387
	WBGene00000910	15.4958	15.2744	15.589	14.5963	17.5873	13.9338	12.4989	10.4896	-0.169384	3.90876	0.410051	0.607704
	WBGene00000911	131.417	138.068	118.951	121.636	142.617	131.237	118.739	124.741	0.0181075	7.01193	0.856562	0.946229
	WBGene00000912	183.268	195.871	209.435	210.256	194.1	212.248	210.397	175.771	-0.0111612	7.64018	0.913917	0.976638
	WBGene00000913	282.501	241.694	238.918	207.475	165.641	189.889	153.26	138.632	-0.585603	7.66407	1.58863e-05	0.00019242
	WBGene00000914	9.83389	8.68542	7.11671	12.5111	10.5524	10.6934	8.03498	6.80404	-0.0859123	3.30145	0.751295	0.877826
	WBGene00000915	4700.6	4567.03	4362.21	5233.8	4350.14	3538.54	4184.14	4109.92	-0.221113	12.0972	0.0257835	0.0872146
	WBGene00000917	36.6536	26.0563	28.128	26.0648	26.8606	24.6272	28.2712	30.6182	-0.0836525	4.86193	0.616422	0.778848
	WBGene00000920	3.87396	3.29447	5.42226	3.82283	2.55816	7.45298	3.86869	6.80404	0.342628	2.39688	0.304882	0.50127
	WBGene00000928	8.34391	6.58894	8.81117	9.38331	22.3839	20.4147	84.516	27.7832	2.22522	4.60922	7.26301e-08	1.50124e-06
	WBGene00000929	11.3239	11.6804	15.2501	16.3339	22.3839	22.0349	39.5797	36.0047	1.14484	4.4971	9.21122e-07	1.49926e-05
	WBGene00000930	2.08598	3.59397	5.08337	4.86542	14.7094	15.23	56.84	32.3192	2.93033	4.14976	1.93599e-11	7.41282e-10
	WBGene00000931	449.379	467.815	460.892	495.925	470.381	450.743	543.7	454.737	0.0349884	8.89123	0.701177	0.842591
	WBGene00000932	0	0	1.01667	1.04259	2.23839	1.62021	1.19037	3.40202	2.06549	0.963398	0.00125877	0.00817444
	WBGene00000933	68.5393	60.4984	68.7949	73.6764	56.5992	71.6134	84.8136	79.0969	0.10843	6.15188	0.460729	0.652649
	WBGene00000934	0.89399	0.898492	0.677782	2.78024	2.55816	1.62021	5.65424	1.70101	1.1524	1.44923	0.0181695	0.0671565
	WBGene00000935	253.893	220.43	231.124	235.278	206.571	242.384	178.853	161.029	-0.255053	7.75977	0.0632073	0.170606
	WBGene00000936	13.1119	19.7668	16.6057	17.029	17.2676	19.7666	16.07	15.5926	0.0437042	4.12968	0.852251	0.943699
	WBGene00000937	38.1436	36.8382	42.0225	37.1857	40.6107	41.8015	37.7941	37.4222	0.0310892	5.30673	0.834694	0.934746
	WBGene00000938	127.245	113.509	125.729	126.501	138.14	140.634	134.214	113.968	0.0953846	7.00097	0.35952	0.557829
	WBGene00000939	141.25	147.053	137.59	136.927	119.914	127.997	119.929	125.591	-0.190688	7.05143	0.0207236	0.0740727
	WBGene00000940	38.7396	42.2291	36.6002	38.5758	31.6572	27.5436	32.4375	37.1387	-0.275476	5.18016	0.0459717	0.134527
	WBGene00000941	73.6052	74.8743	68.456	73.6764	52.1224	54.4391	49.1026	83.9165	-0.276394	6.06465	0.10713	0.246685
	WBGene00000942	191.314	188.683	208.757	198.787	222.56	223.913	210.993	202.137	0.126373	7.68998	0.117498	0.263038
	WBGene00000950	4.17195	2.39598	3.7278	4.51789	4.47677	4.53659	3.86869	6.23703	0.381602	2.2855	0.253746	0.446341
	WBGene00000951	1.19199	1.49749	1.69446	3.4753	6.71516	4.86064	7.73738	5.38653	1.66616	2.23773	1.28006e-06	2.02468e-05
	WBGene00000952	0.297997	0.598995	1.01667	1.04259	1.59885	1.62021	1.19037	1.41751	0.973967	0.780389	0.0958715	0.229117
	WBGene00000955	3.87396	3.89346	3.05002	5.56048	4.157	7.12893	4.76147	5.38653	0.388125	2.41886	0.21676	0.401529
	WBGene00000958	13.1119	8.68542	6.43893	11.121	11.8315	10.0453	11.6061	13.8916	0.265253	3.52582	0.23928	0.429356
	WBGene00000959	28.3097	26.3558	32.8724	25.3697	34.5351	31.7562	41.9604	40.8242	0.404604	5.06345	0.00816242	0.0363252
	WBGene00000961	42.3155	34.7417	31.5169	44.1363	59.4771	53.791	82.1353	66.3394	0.778356	5.7158	4.28342e-06	6.05276e-05
	WBGene00000962	479.477	427.682	450.386	448.661	470.061	463.381	402.046	434.608	-0.0295432	8.8062	0.727446	0.861908
	WBGene00000963	14.3038	13.4774	11.1834	16.6814	11.8315	7.77702	16.3675	13.3246	-0.165873	3.78249	0.452583	0.645292
	WBGene00000964	12.2179	6.58894	7.45561	9.38331	13.1106	10.6934	19.9386	18.7111	0.81034	3.6999	0.00104496	0.00706077
	WBGene00000965	37.5476	41.3306	50.4948	36.1431	39.3317	46.9862	32.1399	34.5872	-0.114887	5.33561	0.497116	0.683937
	WBGene00000966	2.68197	5.39095	5.42226	5.21295	11.5117	5.50872	15.1772	7.65454	1.09552	2.99709	0.000464921	0.00356423
	WBGene00000967	40.2296	40.7316	46.0892	49.6968	61.076	54.1151	73.8027	61.2363	0.50575	5.75595	0.000266223	0.00220109
	WBGene00000968	4.17195	2.99497	2.37224	3.82283	3.83723	2.2683	3.5711	3.68552	0.00172583	1.99196	1	1
	WBGene00000969	10.4299	10.1829	9.15006	12.5111	11.5117	10.6934	14.582	10.4896	0.164587	3.56344	0.460401	0.652491
	WBGene00000970	57.2154	63.7929	48.1225	66.3782	65.5528	60.2719	57.1376	62.6538	0.0599078	5.92537	0.652146	0.806764
	WBGene00000971	5.06594	4.49246	4.74448	4.17036	8.63378	5.83276	6.24943	8.78855	0.671588	2.73542	0.011717	0.0479564
	WBGene00000972	2.08598	2.09648	3.05002	3.82283	1.91862	1.94425	2.97592	4.25252	0.0491708	1.76319	1	1
	WBGene00000973	19.0718	28.1527	25.7557	26.7598	22.3839	18.7945	27.0808	21.2626	-0.151153	4.60059	0.39194	0.58907
	WBGene00000974	25.9257	20.3658	18.9779	24.6746	9.91286	12.3136	15.7724	28.0667	-0.436885	4.33502	0.108999	0.249839
	WBGene00000975	36.9516	35.0412	38.6336	36.1431	37.7328	31.4321	30.6519	32.8862	-0.145511	5.15097	0.281136	0.476229
	WBGene00000976	119.795	104.824	101.667	112.252	96.8902	104.342	98.2053	103.762	-0.121712	6.72574	0.213526	0.397973
	WBGene00000977	31.5877	44.3256	36.6002	31.6252	32.6165	29.4879	27.9736	43.3757	-0.109865	5.14458	0.545679	0.722724
	WBGene00000978	2.68197	0.598995	0.338891	3.82283	0.959309	0.972127	0.595183	1.13401	-0.976241	0.994474	0.0808801	0.203989
	WBGene00000979	0	0.598995	1.35556	0.69506	0.959309	0.648085	2.67833	1.13401	1.05623	0.712456	0.118092	0.263989
	WBGene00000980	5.66194	10.4824	9.48895	9.03578	6.71516	6.80489	5.35665	5.10303	-0.53148	2.9828	0.037776	0.11635
	WBGene00000981	12.5159	18.5688	14.5723	13.2061	17.9071	19.7666	20.5338	22.9636	0.462332	4.18558	0.0111085	0.0459351
	WBGene00000982	31.2897	20.6653	21.689	28.845	16.628	28.1917	18.1531	16.4431	-0.371564	4.54229	0.0831091	0.208278
	WBGene00000983	13.7079	13.7769	6.77782	10.0784	8.95355	5.83276	8.92775	6.80404	-0.548549	3.32384	0.0282193	0.0934686
	WBGene00000984	21.4558	28.7517	27.7891	23.2845	27.1804	17.8223	28.5688	30.6182	0.0451653	4.7199	0.848043	0.941624
	WBGene00000985	87.3131	90.4482	79.6394	72.6338	79.9424	85.8713	69.0413	66.3394	-0.135941	6.31321	0.298761	0.494723
	WBGene00000986	9.2379	8.98492	14.5723	10.0784	8.31401	9.72127	11.0109	13.8916	0.0184756	3.50502	1	1
	WBGene00000987	65.2613	68.5849	80.6561	80.2794	65.8725	55.0872	65.4702	85.0505	-0.114697	6.15778	0.448397	0.642111
	WBGene00000988	236.311	232.709	231.802	222.767	147.094	152.624	131.238	134.947	-0.708193	7.54468	5.06125e-17	5.13973e-15
	WBGene00000990	4.46995	4.19296	3.38891	5.90801	4.47677	7.12893	7.43979	2.55151	0.258085	2.47211	0.405961	0.603686
	WBGene00000991	129.629	124.591	137.929	128.586	149.013	152.3	189.566	192.781	0.394179	7.24098	0.00095409	0.0065414
	WBGene00000992	9.83389	6.58894	8.13339	5.90801	7.67447	7.45298	10.7133	9.35555	0.20669	3.14997	0.413976	0.612071
	WBGene00000993	21.4558	16.4723	18.639	14.9438	17.5873	21.0628	19.3435	18.7111	0.0957223	4.26125	0.592616	0.760029
	WBGene00000994	55.4274	43.1276	52.867	50.0443	49.5643	43.7457	43.746	46.2108	-0.136022	5.60559	0.286931	0.482297
	WBGene00000995	28.3097	27.5537	27.4502	23.9796	25.5816	27.2196	26.7833	24.0976	-0.0536209	4.75495	0.742616	0.872633
	WBGene00000996	73.3072	71.8793	67.7782	53.5196	66.5121	62.5402	81.2425	88.736	0.1661	6.1586	0.285346	0.480861
	WBGene00000998	101.319	124.89	131.49	139.36	162.443	145.171	130.048	127.576	0.18598	7.05906	0.165042	0.33217
	WBGene00001000	551.294	518.43	596.787	582.113	623.87	591.378	687.734	604.142	0.157441	9.21698	0.068331	0.180586
	WBGene00001001	117.113	117.702	108.445	107.734	105.844	96.8887	111.299	110.566	-0.087196	6.78271	0.362758	0.560299
	WBGene00001002	69.7312	62.8944	58.6282	67.7684	62.6748	62.2162	51.781	49.8963	-0.19637	5.93726	0.123369	0.272139
	WBGene00001005	252.999	283.025	288.057	278.024	295.467	311.081	293.128	269.326	0.0848934	8.15222	0.317964	0.51525
	WBGene00001006	35.7596	35.3407	41.3447	45.1789	60.4364	58.3276	94.6342	74.8444	0.874374	5.81965	9.53498e-07	1.55015e-05
	WBGene00001007	84.6311	79.3668	67.4393	86.535	83.1401	78.0942	92.551	82.7825	0.081959	6.36586	0.491091	0.678847
	WBGene00001008	47.0835	60.4984	55.2393	58.7326	70.3493	53.143	70.2316	72.0094	0.264715	5.94441	0.0604831	0.165033
	WBGene00001016	69.1352	69.1839	79.3005	75.414	64.5934	78.4183	62.1967	74.2774	-0.0667617	6.17293	0.576891	0.74789
	WBGene00001017	153.766	166.82	158.262	165.424	134.943	158.133	157.426	153.658	-0.0921092	7.29159	0.30989	0.506686
	WBGene00001018	51.2554	55.1075	54.5615	53.5196	56.919	60.92	56.84	50.7468	0.0703341	5.79679	0.535628	0.714086
	WBGene00001019	82.2471	78.7678	73.5394	74.0239	74.5063	88.4636	75.2907	73.7104	0.0128249	6.28905	0.906217	0.972191
	WBGene00001020	41.7195	46.7216	50.1559	40.3135	41.2503	44.3938	44.6388	41.1077	-0.0621863	5.47253	0.636556	0.79408
	WBGene00001021	10.7279	3.29447	10.1667	14.9438	8.63378	9.72127	8.33257	11.9071	-0.00656646	3.36313	0.969516	1
	WBGene00001022	14.3038	14.6754	20.6724	17.029	19.1862	22.3589	14.2844	13.6081	0.0570657	4.13431	0.816892	0.922178
	WBGene00001023	316.771	327.351	301.613	316.6	316.572	333.764	236.288	268.192	-0.129169	8.24181	0.295092	0.491274
	WBGene00001025	55.7254	57.204	66.7616	54.2147	60.4364	69.9932	71.7196	64.0714	0.187595	5.98073	0.121754	0.269922
	WBGene00001026	65.8573	82.6612	69.1338	81.322	94.332	99.157	66.0654	76.5454	0.167429	6.32132	0.281803	0.476775
	WBGene00001027	69.7312	76.6713	71.506	71.9387	58.8376	53.143	64.875	64.9219	-0.259461	6.06776	0.0202753	0.072912
	WBGene00001028	72.1152	70.9809	65.7449	61.1653	64.2737	65.1325	65.7678	66.6229	-0.0468823	6.0689	0.676992	0.825024
	WBGene00001029	203.234	196.47	168.429	185.929	178.751	172.715	186.292	177.188	-0.0778455	7.52574	0.396659	0.593633
	WBGene00001030	359.98	354.006	338.552	373.595	401.95	338.624	365.443	325.743	0.00540332	8.48318	0.955251	1
	WBGene00001031	430.307	472.307	459.875	524.075	589.015	534.022	656.487	494.427	0.269631	9.02428	0.0204146	0.0732624
	WBGene00001032	22.6478	15.8734	14.9112	30.2351	23.3432	26.8955	18.1531	24.0976	0.146561	4.4985	0.531925	0.710892
	WBGene00001033	19.6678	21.8633	19.9946	26.0648	20.1455	24.3032	20.8314	20.1286	-0.0347241	4.47325	0.846321	0.940535
	WBGene00001034	64.0693	54.209	65.7449	60.4702	67.1516	51.8468	56.2448	58.9683	-0.0610512	5.91747	0.628179	0.787547
	WBGene00001035	48.8715	38.6351	42.3614	45.1789	45.727	45.69	49.4002	39.9737	0.045465	5.49495	0.725232	0.860503
	WBGene00001036	15.1978	17.3708	17.6223	8.68825	18.8664	15.23	13.9868	12.1906	0.0230198	3.95682	0.944904	0.996525
	WBGene00001037	310.811	334.538	350.413	364.211	387.241	347.374	349.373	343.887	0.070745	8.44738	0.415093	0.612973
	WBGene00001038	370.41	373.174	400.23	366.992	599.568	601.747	654.702	597.338	0.699662	8.9549	1.64494e-23	5.01134e-21
	WBGene00001039	16.6878	13.1779	14.9112	14.9438	9.59309	11.6655	11.3085	17.5771	-0.242663	3.84598	0.243097	0.433651
	WBGene00001040	45.5935	63.7929	53.5448	58.385	59.1574	64.8085	54.4593	43.9427	0.00482066	5.8081	0.97913	1
	WBGene00001041	50.9574	59.3005	49.817	46.569	56.919	64.8085	41.9604	45.0767	0.010122	5.71502	0.946121	0.997138
	WBGene00001042	23.2437	21.5638	23.7224	35.7956	39.3317	30.46	58.0304	48.1953	0.759962	5.16019	0.000654134	0.00474484
	WBGene00001043	82.5451	74.8743	66.0838	68.8109	79.3028	77.4462	88.6823	73.4269	0.122752	6.26812	0.294912	0.491077
	WBGene00001044	13.1119	17.3708	12.2001	10.4259	17.2676	11.6655	8.92775	7.93804	-0.228046	3.69729	0.390763	0.587885
	WBGene00001045	15.4958	13.1779	15.2501	12.1636	16.9478	13.9338	34.5206	21.5461	0.633941	4.21855	0.0126963	0.0510108
	WBGene00001046	33.6736	30.2492	29.8224	25.7172	29.099	33.7004	37.199	21.5461	0.0197274	4.94271	0.91583	0.977713
	WBGene00001047	211.578	209.349	227.735	211.993	254.537	230.07	290.152	239.842	0.237893	7.87692	0.0169725	0.0638701
	WBGene00001048	28.6077	40.4321	38.6336	33.7104	40.9305	36.2928	36.9014	37.1387	0.0977333	5.21729	0.516263	0.698418
	WBGene00001049	66.7513	67.3869	55.2393	54.9097	54.6806	66.4287	48.2099	52.4478	-0.144141	5.87984	0.318695	0.515668
	WBGene00001050	23.5417	20.0663	17.2834	17.724	15.0292	18.4704	14.8796	13.0411	-0.366475	4.17947	0.0470712	0.136773
	WBGene00001051	78.3731	74.5748	76.5894	66.7258	63.6341	93.0002	57.4352	60.3858	-0.112864	6.16831	0.496413	0.683625
	WBGene00001052	1.48998	3.29447	2.03335	1.73765	1.59885	0.972127	2.38073	2.55151	-0.17399	1.40649	0.790538	0.905632
	WBGene00001053	1.48998	2.99497	3.38891	2.78024	4.157	3.88851	6.54702	3.68552	0.78597	2.08798	0.022092	0.0777883
	WBGene00001054	8.04591	3.89346	8.47228	7.64566	15.0292	10.3694	16.6651	12.4741	0.966153	3.45739	5.62126e-05	0.000572503
	WBGene00001055	53.3414	35.3407	31.5169	45.1789	25.5816	25.2753	19.9386	29.7677	-0.71738	5.08066	0.000198787	0.00172175
	WBGene00001056	192.506	189.881	178.935	196.702	190.583	195.398	163.675	170.668	-0.0746982	7.53437	0.430957	0.627097
	WBGene00001057	99.5309	95.2401	84.7228	87.5776	85.3785	80.0385	92.2534	91.2875	-0.0736718	6.49459	0.491179	0.678902
	WBGene00001058	184.758	182.993	173.173	185.581	156.048	170.446	138.678	164.147	-0.2077	7.41	0.0275848	0.0916703
	WBGene00001059	1.78798	1.19799	0.677782	0.69506	4.79654	2.2683	17.2603	7.93804	2.82715	2.41792	1.61236e-07	3.12958e-06
	WBGene00001060	44.9975	44.3256	54.9004	38.2283	42.8491	42.4496	34.5206	35.4377	-0.235098	5.41903	0.120926	0.268651
	WBGene00001061	71.2212	77.8693	73.2005	78.5418	65.8725	63.8364	54.7569	59.8188	-0.301343	6.10237	0.00596225	0.0284879
	WBGene00001063	1.78798	0.299497	1.01667	0.34753	1.59885	2.2683	4.16628	3.11852	1.64053	1.31726	0.00066784	0.00483175
	WBGene00001064	2.38397	4.19296	7.45561	1.39012	7.3547	9.07319	34.5206	14.4586	2.07832	3.44652	2.54593e-05	0.000289599
	WBGene00001065	3.57596	4.49246	3.38891	6.25554	7.3547	3.88851	16.9627	13.3246	1.2361	3.0256	0.00109393	0.00733156
	WBGene00001066	121.285	137.469	205.707	156.041	604.364	569.991	1239.47	869.783	2.4041	8.93386	6.85307e-20	1.1039e-17
	WBGene00001067	84.3331	99.4331	149.451	116.075	370.933	403.109	846.053	706.202	2.37276	8.44307	4.51486e-17	4.61833e-15
	WBGene00001068	2.38397	4.19296	1.01667	2.78024	1.27908	3.24042	5.65424	1.98451	0.213227	1.79423	0.608643	0.77303
	WBGene00001069	2.38397	2.69548	4.40559	3.12777	7.67447	11.6655	41.0677	15.5926	2.5862	3.57223	2.0072e-08	4.65711e-07
	WBGene00001070	4.17195	4.49246	9.82784	3.82283	11.8315	12.3136	54.7569	22.6801	2.1851	4.03046	2.92059e-06	4.31743e-05
	WBGene00001071	4.46995	2.99497	4.06669	4.17036	6.71516	6.15681	27.9736	11.3401	1.72894	3.21011	5.36809e-05	0.000553557
	WBGene00001072	3.27796	3.29447	6.10004	5.90801	9.27332	9.07319	38.3893	13.0411	1.91223	3.56211	1.52993e-05	0.000186115
	WBGene00001073	94.465	95.2401	94.8895	98.351	119.914	138.366	218.135	143.168	0.694585	6.97813	9.54974e-05	0.000910409
	WBGene00001074	114.133	138.368	210.79	153.261	529.858	462.085	1111.21	846.252	2.25844	8.80351	2.59716e-15	1.84755e-13
	WBGene00001076	4.46995	4.19296	3.05002	3.4753	5.43608	5.50872	5.65424	6.23703	0.574948	2.43667	0.0559297	0.156041
	WBGene00001077	38.4416	36.2392	39.9892	48.6542	70.9888	60.92	157.426	123.323	1.33848	6.18799	1.00145e-06	1.62434e-05
	WBGene00001078	8.04591	5.98995	3.38891	4.17036	4.47677	1.29617	5.65424	4.53603	-0.437383	2.42506	0.203165	0.383508
	WBGene00001079	1.19199	1.49749	0.677782	0	3.1977	4.86064	6.24943	5.10303	2.42486	1.82316	6.4178e-09	1.62052e-07
	WBGene00001080	110.557	105.124	118.951	115.728	98.1692	88.4636	89.8727	96.107	-0.271659	6.69267	0.0040953	0.0213146
	WBGene00001081	71.2212	62.5949	48.8003	74.0239	61.3957	61.5681	57.1376	60.6693	-0.0929749	5.97265	0.522772	0.703691
	WBGene00001082	36.6536	44.3256	33.2113	45.5264	33.5758	40.8294	45.5315	36.2882	-0.0314384	5.32616	0.852453	0.943762
	WBGene00001085	120.987	123.692	108.784	126.153	111.6	131.561	106.24	94.1225	-0.11468	6.85757	0.360594	0.55866
	WBGene00001086	47.3815	44.9246	41.3447	46.9166	37.0933	34.0245	47.3171	37.9892	-0.205524	5.41802	0.137109	0.293307
	WBGene00001087	108.769	90.7477	97.6007	105.997	78.6633	71.2893	74.3979	81.932	-0.394852	6.47987	0.000217224	0.00185507
	WBGene00001088	100.425	100.032	87.7728	97.3084	93.6925	98.833	88.6823	80.2309	-0.0959283	6.55422	0.383134	0.580409
	WBGene00001089	38.4416	36.8382	38.6336	34.753	36.7735	46.014	71.422	62.0868	0.542528	5.53563	0.00576811	0.0277972
	WBGene00001090	61.6853	65.2904	54.2226	58.7326	62.3551	53.791	48.5074	46.7778	-0.186622	5.83342	0.162039	0.328437
	WBGene00001091	40.5276	47.3206	49.817	61.8603	94.332	77.4462	76.1835	56.1333	0.608664	5.98933	0.000829075	0.00583852
	WBGene00001092	43.2095	36.5387	39.9892	36.1431	42.8491	48.9304	23.2122	37.1387	-0.0383542	5.28848	0.872112	0.953709
	WBGene00001093	149.296	134.474	144.707	146.31	130.146	133.83	118.144	102.628	-0.247155	7.05516	0.0253717	0.0861127
	WBGene00001094	291.441	297.7	260.607	326.331	272.124	249.513	313.662	278.399	-0.0781646	8.16416	0.474332	0.665194
	WBGene00001095	31.5877	33.8432	31.178	29.5401	25.2618	29.8119	30.3544	34.5872	-0.0702393	4.97408	0.644618	0.800928
	WBGene00001099	95.061	102.129	97.9395	92.7905	108.722	98.5089	122.608	123.04	0.224362	6.72516	0.0393725	0.120054
	WBGene00001101	23.8397	22.4623	30.5002	16.6814	22.3839	25.5994	17.2603	23.8141	-0.0719006	4.55035	0.720888	0.856945
	WBGene00001102	66.1553	78.4683	69.4727	69.8535	59.4771	55.4113	50.8882	55.2828	-0.362527	5.99347	0.00138398	0.00885214
	WBGene00001109	0.595994	2.69548	3.38891	0	2.55816	3.24042	4.46388	3.40202	1.01643	1.676	0.0116799	0.0478602
	WBGene00001110	42.0175	48.8181	49.817	50.0443	41.57	41.1534	33.0327	34.8707	-0.341114	5.43315	0.0112277	0.0463188
	WBGene00001112	72.4132	85.0572	72.5227	85.1449	84.7389	80.6866	58.328	55.5663	-0.17623	6.22578	0.282771	0.478016
	WBGene00001113	21.4558	33.8432	36.9391	27.4549	57.2387	39.8572	74.3979	54.4323	0.918191	5.45754	2.02851e-05	0.000238687
	WBGene00001115	10.1319	7.18793	15.589	13.9012	10.8722	16.2021	9.22534	13.6081	0.102038	3.66096	0.729987	0.863041
	WBGene00001116	10.7279	8.98492	14.5723	14.9438	20.1455	14.5819	19.3435	12.1906	0.435143	3.90887	0.0505241	0.144381
	WBGene00001117	0.595994	0	1.35556	0.69506	1.27908	1.62021	2.08314	1.41751	1.27454	0.812373	0.0283933	0.0937788
	WBGene00001118	2.68197	5.09145	3.7278	2.43271	1.59885	2.59234	2.08314	2.83502	-0.60826	1.81193	0.103491	0.241319
	WBGene00001119	2.38397	1.49749	1.01667	0.34753	0.959309	1.94425	3.5711	1.41751	0.538092	1.20079	0.304966	0.501324
	WBGene00001122	0.595994	1.19799	1.69446	0	0.639539	1.94425	2.08314	0.850505	0.624011	0.812073	0.28062	0.475729
	WBGene00001123	2.68197	2.39598	4.74448	2.78024	7.03493	8.10106	8.63016	8.78855	1.37654	2.65732	1.16034e-06	1.86479e-05
	WBGene00001127	1.19199	0.898492	1.35556	0	0.31977	0.972127	0.892775	1.13401	-0.0618528	0.567568	1	1
	WBGene00001130	88.505	81.4633	100.651	93.4856	69.0702	66.1047	73.5052	75.4114	-0.354475	6.35028	0.00123912	0.00807728
	WBGene00001131	88.505	73.9758	90.4839	92.7905	119.594	96.2406	130.94	116.519	0.424128	6.66968	0.001059	0.00713503
	WBGene00001132	195.486	212.044	221.296	214.079	284.915	263.122	253.251	235.306	0.298264	7.87993	0.00128956	0.00834343
	WBGene00001133	1.48998	0.898492	1.35556	0.34753	1.59885	0.648085	0.892775	1.13401	0.0413616	0.746297	1	1
	WBGene00001134	151.084	150.348	148.773	153.261	144.536	162.345	140.463	138.916	-0.0427512	7.22219	0.635542	0.793309
	WBGene00001135	3.57596	3.89346	3.7278	2.43271	1.27908	1.94425	2.08314	0.850505	-1.14693	1.62542	0.0060626	0.0288297
	WBGene00001136	1.19199	3.59397	1.35556	0.34753	1.59885	0.972127	1.78555	0.850505	-0.355214	1.07409	0.643863	0.800591
	WBGene00001137	1499.52	1455.56	1424.36	1520.79	1511.23	1464.67	1451.65	1420.06	-0.0130273	10.5207	0.803408	0.913357
	WBGene00001145	18.1778	18.8683	27.1113	29.5401	34.8549	32.0802	36.3062	24.9481	0.457691	4.82297	0.0182926	0.0674969
	WBGene00001148	11.9199	12.8784	15.9279	14.5963	24.6223	23.9791	40.4725	31.7522	1.13336	4.50847	3.22408e-08	7.22746e-07
	WBGene00001149	312.301	314.772	320.591	331.891	382.444	378.482	383.001	375.923	0.248834	8.45356	2.39135e-05	0.000273571
	WBGene00001150	3.57596	6.28944	4.40559	2.78024	7.99424	6.80489	8.33257	4.25252	0.658104	2.63214	0.0251422	0.0854993
	WBGene00001151	25.9257	29.3507	25.7557	28.1499	20.785	22.683	26.1881	27.4997	-0.163964	4.72426	0.282434	0.47762
	WBGene00001152	8.04591	4.79196	10.1667	5.90801	7.67447	10.6934	8.33257	9.63905	0.333868	3.13436	0.186709	0.361151
	WBGene00001153	70.0292	70.3819	77.6061	68.8109	67.4714	82.3068	93.7414	83.066	0.188807	6.27314	0.133204	0.287587
	WBGene00001154	64.6653	54.5085	54.2226	55.2573	36.4537	36.9408	50.293	50.4633	-0.389998	5.67246	0.00897606	0.039029
	WBGene00001155	835.881	823.018	784.533	798.624	750.819	805.246	871.944	921.664	0.0472667	9.68763	0.587764	0.755897
	WBGene00001156	67.9433	55.7065	53.8837	46.2215	36.7735	39.8572	45.8291	33.1697	-0.526867	5.58639	0.000785423	0.00557594
	WBGene00001157	8.9399	8.08643	11.8612	9.03578	8.31401	9.07319	9.82053	10.4896	0.00236438	3.33216	1	1
	WBGene00001158	3.57596	2.69548	2.71113	1.39012	0.639539	0	0.297592	2.26801	-1.60605	1.226	0.00109907	0.00735546
	WBGene00001159	6.55593	6.28944	5.08337	6.25554	3.51746	3.88851	9.22534	3.96902	-0.225427	2.64124	0.488625	0.677576
	WBGene00001160	160.024	170.414	148.434	145.963	132.385	117.627	146.118	112.55	-0.297712	7.15287	0.00993226	0.0421279
	WBGene00001161	59.8973	58.1025	41.6836	35.7956	43.4887	40.1813	34.223	39.1232	-0.321279	5.48365	0.0790761	0.201045
	WBGene00001162	22.9458	29.6502	22.3668	28.4975	17.9071	21.0628	19.6411	20.6956	-0.382302	4.55123	0.0188484	0.0690747
	WBGene00001163	8.9399	7.18793	6.10004	9.73084	12.7908	13.9338	8.92775	8.50505	0.45534	3.33911	0.050055	0.143391
	WBGene00001164	8.04591	5.39095	9.15006	9.38331	4.79654	6.15681	8.92775	4.25252	-0.393509	2.92418	0.138675	0.295573
	WBGene00001165	4.17195	2.99497	5.08337	2.78024	2.55816	3.24042	4.46388	4.81953	0.0206737	2.13933	1	1
	WBGene00001166	208.002	206.653	176.223	196.702	167.559	151.976	184.507	178.606	-0.206203	7.52692	0.0440239	0.130406
	WBGene00001167	5784.42	5307.99	5078.62	5741.2	4637.94	4450.72	5847.08	5629.21	-0.0915126	12.3746	0.429739	0.625914
	WBGene00001168	11434.1	10934.3	10836.4	11539.7	10540.2	10567	10814.2	10800.6	-0.0667167	13.4165	0.135783	0.291492
	WBGene00001169	706.252	707.712	747.255	795.149	826.604	836.354	1264.76	911.174	0.377047	9.7315	0.0109871	0.0455946
	WBGene00001171	4.17195	7.18793	2.37224	3.4753	4.157	2.2683	4.46388	6.52054	0.012619	2.32661	1	1
	WBGene00001172	85.5251	74.8743	71.506	91.4004	75.4656	87.1674	99.6932	93.5555	0.140037	6.41885	0.289692	0.485606
	WBGene00001173	387.396	401.326	397.519	382.631	324.566	303.952	326.756	345.872	-0.269418	8.48929	0.000125022	0.00114965
	WBGene00001174	0	1.79698	1.01667	1.73765	1.91862	2.2683	1.48796	1.41751	0.633185	1.04934	0.274661	0.468774
	WBGene00001175	1.48998	2.09648	4.06669	3.4753	1.27908	0.648085	1.19037	1.41751	-1.22343	1.34601	0.00591948	0.0283415
	WBGene00001177	119.199	109.915	117.595	114.685	130.146	121.84	123.798	123.89	0.114976	6.91609	0.174083	0.344236
	WBGene00001178	32.4816	26.3558	39.9892	32.3203	35.1746	24.9513	25.5929	24.3811	-0.251291	4.94005	0.153915	0.317153
	WBGene00001179	23.2437	22.1628	27.4502	20.8518	27.1804	29.8119	29.7592	32.6027	0.35159	4.77068	0.0207298	0.0740727
	WBGene00001182	15.4958	14.9749	15.589	19.4617	25.9013	25.9234	28.5688	14.7421	0.536526	4.37018	0.00973298	0.0415215
	WBGene00001184	12.2179	13.1779	12.8779	16.6814	12.1512	13.2857	15.7724	11.9071	-0.0428748	3.81841	0.861241	0.949048
	WBGene00001185	0.297997	0.299497	0.677782	1.39012	1.59885	0.324042	1.78555	1.98451	1.1314	0.746122	0.0839375	0.209567
	WBGene00001186	14.0058	11.6804	10.5056	13.5537	7.99424	5.50872	5.95183	8.78855	-0.808961	3.37188	0.000263419	0.00218048
	WBGene00001187	38.7396	41.6301	47.4448	46.2215	61.7155	52.4949	57.1376	48.4788	0.338569	5.63931	0.0102225	0.043137
	WBGene00001188	5.95994	5.98995	4.74448	7.29813	5.75585	6.48085	6.84461	5.38653	0.027987	2.73893	1	1
	WBGene00001189	81.3531	67.3869	70.4894	74.3714	75.7854	61.244	92.8486	83.9165	0.0974025	6.25948	0.508016	0.691803
	WBGene00001190	5.66194	4.19296	7.11671	3.4753	2.23839	2.2683	5.05906	1.41751	-0.885988	2.18028	0.0104364	0.0438135
	WBGene00001193	9.5359	13.4774	8.81117	12.8586	10.5524	11.3415	8.33257	9.35555	-0.179842	3.47714	0.422057	0.61934
	WBGene00001194	150.19	146.454	158.94	142.487	142.617	146.791	112.787	115.952	-0.208366	7.13011	0.0783235	0.199641
	WBGene00001196	154.064	151.246	163.684	161.949	216.164	198.314	225.575	224.25	0.455533	7.55148	5.91236e-08	1.24595e-06
	WBGene00001202	3.27796	2.39598	2.71113	1.73765	2.23839	1.29617	2.67833	2.26801	-0.253101	1.56742	0.622023	0.78292
	WBGene00001207	4.17195	4.79196	2.03335	3.82283	5.75585	2.59234	4.46388	4.81953	0.237951	2.23687	0.535951	0.714363
	WBGene00001208	44.6995	37.4372	52.5281	45.1789	40.291	43.4217	48.2099	47.3448	0.00010638	5.50773	1	1
	WBGene00001209	508.68	485.785	460.553	505.656	482.212	447.179	490.431	474.298	-0.0497873	8.91433	0.479033	0.669242
	WBGene00001210	1.78798	1.19799	0	1.39012	0	0	0.892775	1.13401	-1.01335	0.528563	0.200135	0.379524
	WBGene00001211	0	0	0.677782	1.39012	1.91862	1.29617	0.595183	0	0.882157	0.410481	0.248273	0.439694
	WBGene00001214	135.887	136.571	121.323	125.458	115.437	100.129	107.431	120.488	-0.227723	6.91864	0.0238881	0.0825162
	WBGene00001215	138.866	140.464	140.979	143.53	115.117	103.694	114.573	125.308	-0.295924	7.0047	0.00114847	0.0076062
	WBGene00001224	70.6252	70.0824	56.9337	66.7258	75.1458	61.8921	56.5424	57.2673	-0.0790733	6.02276	0.573385	0.745469
	WBGene00001225	316.473	292.609	301.613	327.373	262.851	237.847	279.439	309.867	-0.182758	8.18801	0.0774136	0.197931
	WBGene00001226	429.711	374.372	358.886	403.83	353.665	308.164	437.46	433.474	-0.0313156	8.60042	0.817302	0.922493
	WBGene00001227	242.569	217.435	211.807	224.852	186.426	196.046	237.776	220.564	-0.0923057	7.76714	0.388807	0.58595
	WBGene00001228	213.068	168.916	169.107	204	156.048	145.495	216.944	185.127	-0.101159	7.51571	0.505681	0.689896
	WBGene00001229	174.626	163.825	156.568	165.077	151.571	136.746	152.069	171.518	-0.108643	7.3188	0.271816	0.466131
	WBGene00001230	130.225	148.251	127.762	124.763	118.954	129.941	146.118	144.019	0.0216904	7.07079	0.848546	0.941624
	WBGene00001231	134.397	139.865	134.54	132.756	118.634	103.694	138.38	146.287	-0.0936942	7.04155	0.447527	0.641256
	WBGene00001232	174.328	179.998	173.512	181.758	146.135	154.568	171.115	201.286	-0.0748122	7.43879	0.521072	0.701993
	WBGene00001233	119.497	106.022	121.662	105.649	117.995	136.098	130.94	123.323	0.166496	6.91637	0.097147	0.230968
	WBGene00001234	142.74	151.546	134.54	161.601	130.146	134.802	134.809	121.622	-0.17964	7.12473	0.0624953	0.169264
	WBGene00001235	31.5877	29.9497	25.7557	28.845	26.5409	17.8223	16.07	22.9636	-0.479675	4.67512	0.00607638	0.0288659
	WBGene00001236	43.2095	37.4372	48.1225	38.5758	29.4188	30.46	32.1399	35.1542	-0.392028	5.22526	0.00460508	0.023374
	WBGene00001239	351.934	369.58	332.113	351.353	383.404	441.67	391.631	313.836	0.122821	8.52179	0.28959	0.485561
	WBGene00001240	223.498	186.886	221.635	167.857	130.146	142.579	137.785	106.88	-0.629534	7.36809	5.12519e-06	7.05544e-05
	WBGene00001241	78.9691	77.5698	78.2839	87.5776	78.3435	77.7702	94.6342	88.169	0.0748053	6.38037	0.514047	0.696867
	WBGene00001242	3.87396	5.39095	4.06669	2.08518	5.75585	7.45298	15.4748	7.08754	1.19686	2.82967	0.000344744	0.00276545
	WBGene00001243	161.514	156.038	161.651	139.36	129.507	143.551	130.048	112.834	-0.263522	7.15376	0.0142224	0.0554569
	WBGene00001244	203.532	200.364	185.712	152.566	148.373	138.366	195.815	173.786	-0.177336	7.45547	0.222249	0.407296
	WBGene00001245	4.17195	6.88844	6.43893	11.4685	11.1919	12.6377	12.7964	6.23703	0.571277	3.25563	0.0456197	0.13386
	WBGene00001246	9.83389	14.0764	10.8445	17.3765	19.5059	16.8502	19.6411	18.4276	0.519836	4.04061	0.00740123	0.0334971
	WBGene00001247	14.8998	15.2744	15.589	13.2061	18.2269	11.6655	24.7001	17.5771	0.293566	4.09396	0.176044	0.347135
	WBGene00001248	9.2379	8.08643	13.2168	14.9438	16.3082	13.9338	12.2013	16.7266	0.3937	3.77381	0.0784826	0.199901
	WBGene00001249	8.64191	6.58894	4.40559	8.34072	10.2326	16.8502	12.2013	9.92255	0.801252	3.36357	0.00111496	0.00744049
	WBGene00001250	19.6678	15.8734	19.9946	14.9438	17.2676	11.3415	25.8905	16.4431	0.0123123	4.19707	0.97736	1
	WBGene00001251	25.3297	19.4673	21.689	34.0579	30.3781	26.2474	31.2471	25.5151	0.177802	4.77244	0.350985	0.548534
	WBGene00001253	0	1.79698	1.69446	2.08518	1.91862	1.29617	1.48796	1.13401	0.0907997	1.02256	1	1
	WBGene00001258	238.993	241.395	206.046	230.412	201.135	176.603	221.408	220.281	-0.161768	7.76616	0.132279	0.286038
	WBGene00001259	275.945	283.324	241.291	254.392	233.112	241.088	253.846	263.089	-0.0903726	8.0024	0.316147	0.513414
	WBGene00001262	187.44	188.084	185.373	208.17	180.99	181.464	183.912	161.879	-0.118835	7.53325	0.175927	0.346953
	WBGene00001263	1184.84	1232.13	1278.3	1187.86	1255.1	1197.01	1489.45	1513.9	0.160079	10.3365	0.119571	0.26636
	WBGene00001281	57.8114	61.9959	47.1059	52.477	42.8491	57.6796	49.9954	51.5973	-0.120997	5.73721	0.392868	0.590108
	WBGene00001284	76.2872	67.3869	80.3172	69.1585	80.2622	82.9549	77.3738	78.8134	0.123575	6.27042	0.242138	0.432657
	WBGene00001303	212.77	208.151	244.679	205.39	275.961	292.286	324.375	290.873	0.442868	8.0084	5.06671e-06	6.98866e-05
	WBGene00001309	59.5994	49.417	43.717	51.4344	44.1282	54.1151	46.4243	38.8397	-0.15804	5.61669	0.292528	0.48879
	WBGene00001320	161.812	151.845	147.757	157.779	151.891	170.77	175.282	139.199	0.0404114	7.30067	0.698783	0.840724
	WBGene00001324	59.5994	52.7115	58.9671	53.8672	67.1516	75.1779	40.7701	40.8242	-0.0106904	5.82436	0.968563	1
	WBGene00001325	9.5359	7.18793	11.1834	12.8586	11.5117	9.07319	11.9037	7.37104	-0.0243191	3.41243	0.921304	0.980793
	WBGene00001328	288.759	268.949	242.307	261.343	335.758	268.307	415.736	368.836	0.387824	8.26214	0.00610948	0.028974
	WBGene00001329	101.319	100.032	112.512	101.826	110.64	102.721	145.225	111.983	0.180104	6.80014	0.167528	0.335104
	WBGene00001330	79.5651	69.1839	83.7061	81.6696	81.861	84.251	104.455	97.5245	0.231561	6.42525	0.0614319	0.167134
	WBGene00001331	33.6736	43.1276	44.3947	49.3493	71.6284	65.7806	80.3498	71.4424	0.766124	5.86178	3.34713e-08	7.44551e-07
	WBGene00001332	44.4015	36.5387	38.2947	31.9728	32.9363	35.9687	27.3784	34.5872	-0.212344	5.16556	0.162859	0.329384
	WBGene00001333	393.356	368.981	377.186	397.574	441.921	438.429	484.182	426.67	0.220884	8.70282	0.00280621	0.0157116
	WBGene00001334	74.4992	79.9658	84.7228	79.9319	92.7332	92.6761	87.1944	85.334	0.165703	6.41357	0.0915457	0.222459
	WBGene00001335	14.6018	10.4824	13.2168	14.9438	9.27332	11.0174	19.0459	12.7576	-0.0227104	3.78705	0.939271	0.992755
	WBGene00001336	266.409	263.258	255.863	245.356	211.687	193.129	241.049	257.986	-0.189029	7.92187	0.0868787	0.214503
	WBGene00001337	431.499	424.088	401.586	457.697	353.665	309.461	440.138	401.438	-0.188101	8.65493	0.125804	0.27604
	WBGene00001338	28.0117	21.8633	22.7057	27.4549	29.099	24.9513	22.3194	19.8451	-0.0602677	4.65044	0.740043	0.870485
	WBGene00001340	95.955	85.9557	83.0283	91.0529	85.0587	84.5751	77.0763	97.5245	-0.0480655	6.46225	0.67275	0.821982
	WBGene00001345	17.8798	20.6653	20.6724	22.5895	19.1862	37.2649	27.676	19.8451	0.344485	4.57373	0.108619	0.249235
	WBGene00001352	116.219	111.413	101.328	102.869	106.163	122.164	85.4088	85.6175	-0.115418	6.70713	0.417208	0.614606
	WBGene00001358	11.3239	11.6804	11.1834	10.7734	10.8722	13.2857	15.1772	18.7111	0.374087	3.76213	0.0740978	0.19127
	WBGene00001365	26.5217	24.8583	22.3668	25.0222	26.5409	25.2753	39.2821	27.2162	0.260754	4.79791	0.130901	0.283881
	WBGene00001366	13.4099	17.0713	17.2834	14.5963	14.7094	16.8502	17.2603	13.8916	0.00743332	4.02206	1	1
	WBGene00001368	13.1119	11.3809	13.8945	14.2487	21.7443	21.0628	35.1158	24.9481	0.971673	4.333	1.23962e-06	1.97185e-05
	WBGene00001371	40.5276	32.6452	34.9058	35.7956	32.2967	31.7562	43.746	46.4943	0.104366	5.24673	0.537075	0.715199
	WBGene00001372	75.0952	68.8844	63.3726	66.3782	59.4771	50.2266	42.258	63.2208	-0.347555	5.94806	0.0164755	0.062419
	WBGene00001373	0.89399	1.19799	0	0.34753	2.23839	0.972127	2.97592	0.850505	1.40748	0.873468	0.0137181	0.0540731
	WBGene00001374	4.76795	4.19296	5.08337	4.51789	8.31401	6.15681	8.63016	7.37104	0.714961	2.76144	0.00626658	0.0295094
	WBGene00001377	0.595994	0.299497	1.69446	1.73765	0.639539	0.324042	2.08314	1.70101	0.220173	0.812517	1	1
	WBGene00001385	819.789	779.591	838.417	869.173	755.296	649.705	731.48	773.959	-0.183857	9.6032	0.0285365	0.0940966
	WBGene00001386	2748.13	2807.19	3015.79	2881.72	2912.78	3039.84	2839.02	2557.18	-0.0131897	11.4771	0.868171	0.952115
	WBGene00001387	1.19199	1.19799	1.35556	3.82283	0.31977	0.648085	2.08314	3.40202	-0.141618	1.25082	0.784276	0.9014
	WBGene00001389	7.74792	4.79196	4.06669	5.21295	2.23839	1.62021	2.08314	3.11852	-1.25106	2.16578	0.000204236	0.00176025
	WBGene00001390	70.6252	74.8743	73.8783	68.4634	63.3144	58.9757	68.4461	68.8909	-0.147393	6.10996	0.167278	0.334796
	WBGene00001391	5.36394	2.69548	2.03335	3.82283	0.959309	0.972127	4.76147	2.83502	-0.521353	1.84171	0.197163	0.376078
	WBGene00001392	84.6311	77.5698	72.1838	87.5776	88.2564	72.9096	82.4329	71.4424	-0.0320217	6.32614	0.798326	0.91072
	WBGene00001393	442.227	460.926	445.981	437.54	378.927	365.52	347.587	351.825	-0.307987	8.65962	1.34917e-06	2.1268e-05
	WBGene00001394	457.425	460.028	464.62	420.859	439.363	428.06	444.007	419.866	-0.0589583	8.78922	0.376423	0.573078
	WBGene00001395	205.916	220.729	218.246	181.411	186.106	163.641	151.177	133.813	-0.381864	7.51721	0.00251418	0.0143518
	WBGene00001396	210.684	230.912	215.196	224.157	165.321	164.938	149.986	180.874	-0.41367	7.59496	3.74042e-06	5.38174e-05
	WBGene00001397	15.1978	11.3809	19.3168	11.816	25.2618	24.3032	23.5097	36.2882	0.926168	4.43375	1.15738e-05	0.000145076
	WBGene00001398	408.852	448.647	410.058	464.995	467.183	377.185	520.786	382.727	0.0128054	8.7671	0.921885	0.981172
	WBGene00001399	35.4616	32.9447	30.1613	31.2777	49.2445	59.2998	90.7655	64.6384	1.02255	5.64454	5.59134e-08	1.18903e-06
	WBGene00001401	41.4216	44.6251	39.9892	38.2283	41.2503	43.0976	42.5556	44.2262	0.0570435	5.41214	0.655953	0.80968
	WBGene00001402	49.1695	45.2241	42.3614	59.0801	39.9712	42.7736	52.9713	51.0303	-0.0645687	5.59844	0.671291	0.821233
	WBGene00001403	33.6736	41.0311	44.0559	37.8808	47.3259	49.9025	49.4002	65.4889	0.440921	5.5482	0.00357264	0.0191607
	WBGene00001404	210.088	179.399	183.34	193.574	132.385	118.276	155.045	146.287	-0.472406	7.36983	3.08754e-05	0.000343403
	WBGene00001405	82.2471	91.6462	85.4006	101.479	105.204	107.906	101.479	96.9575	0.190479	6.60211	0.07122	0.185758
	WBGene00001406	26.5217	29.0512	25.7557	30.9302	33.5758	38.8851	30.3544	24.3811	0.176015	4.93146	0.288053	0.483678
	WBGene00001410	33.6736	38.9346	34.9058	40.661	40.9305	49.2545	37.7941	46.7778	0.238673	5.35749	0.0877101	0.21607
	WBGene00001411	81.6511	79.9658	82.6894	79.5844	80.9017	72.9096	68.4461	81.6485	-0.0915039	6.30546	0.383642	0.580851
	WBGene00001412	95.955	93.4431	105.734	98.6985	70.6691	75.8259	66.0654	74.8444	-0.453299	6.42125	7.31534e-06	9.69889e-05
	WBGene00001413	33.6736	35.3407	36.9391	32.6678	25.5816	29.8119	22.0218	33.1697	-0.324188	4.98898	0.0333215	0.106129
	WBGene00001414	16.9858	16.4723	18.639	13.9012	24.942	20.4147	33.6279	26.3656	0.67533	4.46824	0.000261214	0.00216559
	WBGene00001423	816.511	810.44	747.255	713.132	632.824	592.998	685.949	795.789	-0.189238	9.50192	0.0947254	0.227308
	WBGene00001424	5.36394	6.28944	8.47228	7.99319	14.7094	14.5819	11.0109	11.3401	0.880225	3.40376	9.82717e-05	0.000932417
	WBGene00001425	14.0058	17.9698	14.5723	17.029	14.7094	16.2021	19.0459	14.7421	0.0258509	4.05848	0.906025	0.972059
	WBGene00001426	125.755	100.631	114.545	112.252	116.076	127.673	118.739	118.787	0.0863693	6.87574	0.396632	0.593633
	WBGene00001427	353.126	345.62	367.019	353.091	392.037	408.942	463.35	368.269	0.2025	8.5777	0.029413	0.0963747
	WBGene00001428	19.3698	19.7668	24.0613	21.5469	59.7969	42.7736	105.347	64.9219	1.68792	5.50952	1.28163e-11	5.13165e-10
	WBGene00001429	1.78798	3.89346	5.08337	5.56048	5.75585	7.45298	16.3675	12.7576	1.39159	3.00724	6.45674e-05	0.000645176
	WBGene00001430	9.83389	8.08643	9.82784	11.121	7.67447	7.12893	26.4857	18.9946	0.63926	3.71582	0.074525	0.192055
	WBGene00001431	323.028	349.813	310.085	357.956	328.084	284.833	335.386	308.166	-0.093581	8.34556	0.310422	0.507318
	WBGene00001433	6.85393	4.49246	4.74448	5.21295	8.95355	7.45298	10.1181	6.52054	0.622261	2.89611	0.0139857	0.0548394
	WBGene00001435	1.48998	1.49749	0.677782	1.39012	0.959309	1.29617	0.595183	0.850505	-0.461736	0.780162	0.58209	0.752051
	WBGene00001438	2.38397	5.98995	7.45561	1.73765	3.51746	4.21255	4.76147	5.95353	0.0781363	2.36338	0.881532	0.957733
	WBGene00001439	14.8998	17.9698	18.3001	13.2061	21.4246	20.0906	17.2603	15.3091	0.19481	4.16384	0.294809	0.490963
	WBGene00001440	0.595994	1.19799	0.338891	1.73765	0.31977	2.2683	0.297592	0.850505	-0.0617049	0.643536	1	1
	WBGene00001441	52.4474	56.3055	51.1726	55.2573	64.9132	83.927	96.7173	74.5609	0.572982	6.07931	4.96591e-05	0.000515116
	WBGene00001443	93.273	104.225	103.023	119.55	117.675	91.38	94.6342	91.2875	-0.0882866	6.67859	0.493698	0.681106
	WBGene00001444	27.4157	20.3658	28.4669	29.8876	25.5816	21.7108	33.0327	28.0667	0.0376152	4.77804	0.865437	0.950784
	WBGene00001445	3.57596	4.19296	6.10004	4.51789	3.51746	1.62021	5.35665	3.96902	-0.316429	2.2399	0.332962	0.530363
	WBGene00001446	12.8139	8.68542	8.47228	10.4259	7.99424	11.0174	9.52293	9.35555	-0.0970496	3.3808	0.710379	0.849807
	WBGene00001447	3.27796	5.09145	1.69446	3.82283	2.87793	4.86064	2.97592	3.40202	0.00310459	2.04777	1	1
	WBGene00001448	7.15192	11.0814	4.74448	6.60307	7.3547	6.80489	6.54702	9.35555	0.0138461	3.02374	1	1
	WBGene00001449	11.3239	16.4723	7.45561	13.9012	9.27332	11.0174	16.9627	13.3246	0.0415458	3.71683	0.882193	0.958139
	WBGene00001450	1.19199	5.98995	2.71113	6.25554	5.43608	2.59234	3.5711	5.38653	0.0881174	2.25152	0.877284	0.956415
	WBGene00001451	6.85393	7.78693	5.76115	4.51789	6.07562	8.10106	6.84461	7.37104	0.172949	2.8725	0.500389	0.686083
	WBGene00001452	19.6678	18.5688	9.15006	16.6814	16.9478	21.7108	21.7242	24.6646	0.402989	4.27541	0.0583775	0.16079
	WBGene00001453	10.7279	9.58391	13.8945	9.73084	21.4246	26.5715	26.1881	14.7421	1.01377	4.10804	3.84468e-06	5.51477e-05
	WBGene00001454	14.3038	15.8734	11.8612	15.2913	16.9478	19.1185	14.2844	15.8761	0.2011	4.00672	0.274571	0.468734
	WBGene00001455	13.4099	6.58894	15.589	10.7734	10.8722	12.3136	8.63016	13.0411	-0.0414306	3.58478	0.868227	0.952115
	WBGene00001456	9.83389	7.48743	6.43893	10.0784	10.2326	7.45298	9.22534	9.63905	0.112646	3.2383	0.64982	0.805108
	WBGene00001457	30.0977	18.2693	22.7057	22.937	22.7036	19.4425	28.5688	25.2316	0.0312382	4.60948	0.897045	0.966791
	WBGene00001458	6.55593	5.69045	7.45561	2.43271	6.07562	5.50872	8.33257	7.65454	0.311667	2.78422	0.284551	0.479926
	WBGene00001459	8.64191	7.48743	5.76115	5.21295	6.39539	6.48085	10.1181	5.10303	0.0378858	2.91803	0.899988	0.968548
	WBGene00001460	12.2179	13.4774	9.15006	14.2487	9.59309	11.6655	12.2013	11.3401	-0.131642	3.62841	0.536107	0.714435
	WBGene00001461	12.8139	5.98995	8.47228	11.4685	10.2326	10.0453	10.7133	12.1906	0.161616	3.44347	0.52687	0.707229
	WBGene00001462	4.76795	6.88844	7.11671	4.51789	6.71516	4.86064	8.63016	9.35555	0.352719	2.86363	0.214563	0.399132
	WBGene00001463	2.68197	1.79698	1.69446	2.08518	2.55816	3.24042	2.38073	2.26801	0.318316	1.56833	0.458341	0.650714
	WBGene00001464	4.46995	5.69045	5.76115	4.51789	5.11631	3.24042	4.46388	4.53603	-0.230889	2.41875	0.453307	0.645922
	WBGene00001465	4.17195	5.69045	8.13339	5.56048	10.8722	10.0453	6.24943	8.78855	0.611618	3.00846	0.0172407	0.0647058
	WBGene00001466	1.48998	1.79698	0.338891	1.39012	1.59885	2.91638	3.5711	2.83502	1.08226	1.40549	0.0154966	0.0594169
	WBGene00001468	1.78798	5.09145	3.38891	5.21295	6.71516	6.80489	6.24943	5.38653	0.701334	2.51083	0.018177	0.0671586
	WBGene00001470	21.7538	15.2744	13.5556	17.724	15.3489	16.2021	15.4748	12.7576	-0.199543	4.05579	0.312768	0.509418
	WBGene00001475	2.97997	2.69548	3.7278	1.04259	4.79654	3.56447	7.43979	3.11852	0.837346	2.1128	0.0178467	0.0662527
	WBGene00001476	7.44992	9.58391	16.9446	10.0784	19.5059	11.6655	20.5338	14.7421	0.600906	3.85192	0.0190223	0.0695481
	WBGene00001478	9.2379	8.68542	10.5056	11.4685	4.157	7.45298	13.094	10.4896	-0.164029	3.32506	0.551899	0.72785
	WBGene00001479	34.5676	30.5487	22.3668	30.5826	44.1282	41.8015	72.0172	52.1643	0.829997	5.38582	3.55971e-05	0.000387915
	WBGene00001480	13.7079	16.4723	13.8945	10.4259	8.31401	22.0349	13.3916	12.4741	0.0370172	3.85532	0.897524	0.967086
	WBGene00001481	17.8798	15.2744	14.9112	12.5111	15.3489	16.5262	6.54702	7.37104	-0.416668	3.79314	0.131173	0.284385
	WBGene00001482	25.0317	26.6553	23.0446	26.0648	14.7094	26.5715	19.6411	15.5926	-0.40189	4.50704	0.0344254	0.108804
	WBGene00001483	5.66194	4.49246	2.71113	4.17036	0.959309	2.2683	2.97592	2.55151	-0.948228	1.9489	0.00797101	0.0356205
	WBGene00001484	10.4299	6.58894	9.15006	7.99319	8.95355	8.74915	8.92775	9.63905	0.0873354	3.2386	0.729875	0.863041
	WBGene00001485	56.3214	47.9196	43.3781	42.3987	39.6514	45.3659	41.6628	40.8242	-0.186421	5.5026	0.173303	0.34308
	WBGene00001486	8.9399	13.4774	12.2001	13.5537	9.59309	12.6377	12.4989	10.7731	-0.0769404	3.62167	0.704981	0.846509
	WBGene00001487	11.9199	7.48743	11.5223	14.2487	15.9885	16.5262	19.9386	20.4121	0.701361	3.94666	0.000491557	0.00372343
	WBGene00001488	340.014	340.828	344.652	370.467	405.788	427.088	395.202	363.733	0.189271	8.5472	0.0196214	0.0712
	WBGene00001489	14.6018	14.9749	18.639	21.1993	23.9827	25.9234	37.199	31.4687	0.781951	4.59615	4.23322e-05	0.000448408
	WBGene00001490	3.87396	5.39095	5.42226	8.34072	7.03493	12.3136	12.4989	9.07205	0.840752	3.10811	0.0013093	0.00843612
	WBGene00001491	104.895	112.91	105.395	123.721	125.03	148.411	106.24	102.344	0.108101	6.86641	0.441474	0.636244
	WBGene00001492	16.6878	11.6804	11.5223	16.3339	11.1919	7.12893	13.3916	18.9946	-0.138831	3.81183	0.595089	0.762023
	WBGene00001493	163.004	130.88	148.095	172.722	152.85	148.087	125.584	104.896	-0.210697	7.16768	0.156069	0.320181
	WBGene00001494	8.04591	9.28442	8.81117	5.90801	10.2326	8.74915	11.6061	13.3246	0.453153	3.34865	0.0472097	0.137118
	WBGene00001495	5.66194	6.58894	7.7945	8.68825	8.63378	9.39723	8.33257	11.0566	0.394852	3.15314	0.108558	0.249154
	WBGene00001496	69.7312	72.4783	68.1171	75.0665	77.704	60.2719	49.9954	52.1643	-0.251117	6.04961	0.0977053	0.231771
	WBGene00001497	196.082	182.993	166.396	178.978	158.606	140.634	173.198	190.797	-0.126757	7.44409	0.28139	0.476375
	WBGene00001498	204.128	186.886	188.762	189.056	178.431	155.54	188.971	183.142	-0.122327	7.53142	0.190334	0.366595
	WBGene00001499	88.505	84.4582	67.1005	75.0665	71.3086	55.0872	47.9123	72.2929	-0.354706	6.14694	0.0286707	0.0944723
	WBGene00001501	159.428	158.734	156.229	149.438	99.4483	109.526	142.546	99.509	-0.46775	7.07623	0.000404386	0.0031695
	WBGene00001502	337.63	335.736	344.991	382.283	394.915	383.99	548.759	426.953	0.325535	8.62605	0.013204	0.0525597
	WBGene00001503	323.624	336.335	311.441	354.481	351.746	314.969	333.6	350.975	0.0278029	8.38921	0.733786	0.865887
	WBGene00001505	12.2179	16.1729	14.9112	15.6389	14.0699	19.7666	17.8555	21.8296	0.324485	4.10566	0.0890655	0.218448
	WBGene00001506	0.595994	0.299497	2.03335	0.34753	1.59885	3.56447	8.03498	5.95353	2.53697	1.80676	4.65422e-07	8.0723e-06
	WBGene00001507	1.19199	1.49749	2.03335	1.04259	3.51746	4.86064	1.19037	3.68552	1.17161	1.5872	0.00797959	0.0356361
	WBGene00001508	12.8139	8.08643	11.1834	12.8586	17.9071	16.8502	18.1531	17.8606	0.659229	3.91818	0.000526996	0.00394615
	WBGene00001509	89.399	83.2602	81.3339	71.2437	78.6633	74.8538	66.9581	72.8599	-0.151973	6.28452	0.186184	0.360384
	WBGene00001510	140.952	124.89	121.662	124.763	125.989	124.108	110.407	126.725	-0.0735321	6.97234	0.459486	0.651679
	WBGene00001511	115.325	110.814	123.017	113.295	106.483	92.0281	88.9799	85.334	-0.311655	6.71374	0.00307074	0.0169024
	WBGene00001513	73.3072	67.6864	79.3005	68.4634	58.1981	56.3834	58.328	62.9373	-0.289948	6.04812	0.00819991	0.0364111
	WBGene00001514	140.952	134.175	108.784	129.281	114.797	110.823	103.562	100.927	-0.256979	6.88905	0.0221814	0.0779854
	WBGene00001515	5.66194	4.49246	4.74448	4.17036	6.71516	5.83276	8.63016	7.93804	0.607831	2.74309	0.0251021	0.0854351
	WBGene00001516	39.0376	31.7467	31.8558	29.1925	42.8491	44.0698	53.2689	46.2108	0.496809	5.33978	0.000421445	0.00328119
	WBGene00001517	1.48998	2.09648	3.38891	2.08518	4.157	4.53659	6.84461	2.83502	1.02052	2.02081	0.00461576	0.0234028
	WBGene00001518	2.97997	2.69548	3.05002	3.12777	5.11631	5.18468	5.35665	5.67003	0.84531	2.26133	0.00867659	0.038053
	WBGene00001519	4.17195	2.39598	5.76115	4.17036	5.11631	6.15681	4.76147	6.23703	0.445327	2.45026	0.169045	0.337223
	WBGene00001520	193.698	196.77	191.474	186.624	184.507	187.621	240.454	213.477	0.104625	7.64394	0.337696	0.535469
	WBGene00001522	9.83389	10.1829	6.10004	3.4753	7.3547	8.10106	8.03498	8.50505	0.0909218	3.06982	0.736738	0.868399
	WBGene00001523	9.83389	11.0814	12.2001	13.5537	13.4303	10.0453	12.4989	12.7576	0.0723447	3.64799	0.774733	0.894473
	WBGene00001526	109.365	122.794	109.123	110.515	115.757	121.84	115.763	112.55	0.0427972	6.84984	0.636072	0.793688
	WBGene00001527	103.107	110.514	101.328	111.905	91.7739	100.129	115.168	97.5245	-0.0765218	6.70811	0.473698	0.664572
	WBGene00001534	0	1.19799	1.01667	1.39012	0	1.29617	0	0	-1.41392	0.276797	0.124932	0.274549
	WBGene00001536	0.595994	1.79698	2.71113	1.39012	0.959309	3.56447	1.19037	0.567003	-0.0617004	1.13055	1	1
	WBGene00001537	4.46995	4.79196	5.08337	4.86542	1.91862	3.88851	5.05906	5.10303	-0.245838	2.33093	0.441189	0.636027
	WBGene00001538	58.7054	51.214	61.6782	54.5622	61.7155	68.0489	76.4811	77.6794	0.330685	6.01002	0.00794999	0.0355492
	WBGene00001541	1.48998	1.19799	1.69446	3.12777	1.59885	4.53659	1.78555	3.40202	0.607382	1.56929	0.18538	0.359225
	WBGene00001543	2.38397	0.898492	1.69446	0.69506	0.31977	1.29617	2.08314	1.98451	0.0116649	1.04673	1	1
	WBGene00001544	1.78798	2.09648	1.01667	1.39012	0.959309	0.972127	1.78555	1.70101	-0.211273	1.07408	0.751554	0.87799
	WBGene00001546	3.27796	1.49749	3.05002	2.43271	0	2.59234	4.46388	1.41751	-0.256909	1.5685	0.565104	0.73916
	WBGene00001547	2.08598	1.19799	0.338891	1.39012	2.23839	0.972127	3.27351	3.40202	0.956372	1.33943	0.0388551	0.11889
	WBGene00001553	0.297997	0	1.01667	0	0	0.648085	1.48796	1.41751	1.41067	0.319356	0.08224	0.20658
	WBGene00001554	2.97997	0.299497	1.69446	1.04259	1.27908	1.62021	0.892775	0.850505	-0.392044	0.964875	0.621698	0.782791
	WBGene00001555	0.595994	1.19799	1.01667	0.69506	1.59885	1.62021	1.48796	1.41751	0.771533	0.874771	0.161668	0.328059
	WBGene00001557	1.48998	0.598995	0.677782	1.04259	0.959309	0.324042	0.297592	1.70101	-0.183787	0.605099	1	1
	WBGene00001558	338.226	315.67	324.319	352.395	309.857	287.102	373.478	335.666	-0.0261256	8.36732	0.801579	0.912389
	WBGene00001559	27.1177	20.3658	22.3668	23.9796	35.1746	37.5889	56.2448	36.0047	0.814084	5.04778	1.20312e-05	0.000150272
	WBGene00001560	105.193	121.596	122.001	138.317	160.205	167.854	157.128	174.92	0.440339	7.17046	3.8892e-05	0.000419578
	WBGene00001561	145.72	150.647	188.085	188.361	207.53	207.063	229.741	228.786	0.377946	7.59901	0.00150199	0.00945593
	WBGene00001562	70.9232	68.5849	71.1671	73.3288	71.6284	71.9374	67.5533	58.9683	-0.0740054	6.126	0.509829	0.693193
	WBGene00001563	126.649	129.083	120.984	130.671	124.39	123.46	95.5269	103.195	-0.18585	6.90462	0.107862	0.248004
	WBGene00001564	959.252	960.188	1092.92	1067.26	875.209	698.312	1049.31	877.437	-0.220719	9.88886	0.092126	0.223443
	WBGene00001565	53.0434	63.4934	64.7282	65.3356	58.8376	68.373	57.1376	66.6229	0.0273473	5.97259	0.846442	0.940535
	WBGene00001566	65.2613	58.1025	53.2059	61.1653	56.919	60.5959	69.3389	54.1488	0.0183589	5.91844	0.892051	0.964168
	WBGene00001568	115.921	107.52	125.729	115.032	112.239	108.878	101.479	103.478	-0.123408	6.80558	0.195124	0.373148
	WBGene00001569	38.1436	37.4372	25.4168	30.2351	18.5466	20.0906	12.7964	7.65454	-1.16019	4.60526	3.30138e-06	4.81556e-05
	WBGene00001570	8.34391	7.18793	8.47228	9.73084	19.1862	19.1185	38.0917	21.5461	1.54013	4.10519	1.635e-09	4.51931e-08
	WBGene00001571	61.9833	52.7115	48.8003	54.9097	50.5236	60.2719	44.9363	37.4222	-0.181571	5.70097	0.267752	0.461137
	WBGene00001572	25.6277	32.6452	39.6503	30.2351	32.6165	29.8119	37.4966	34.0202	0.0685548	5.0609	0.694522	0.838332
	WBGene00001574	102.511	108.119	108.106	118.508	122.791	124.108	105.05	94.406	0.0288747	6.79454	0.812983	0.919246
	WBGene00001577	3.57596	2.39598	0.677782	4.51789	1.27908	3.88851	2.08314	3.96902	0.0131123	1.77913	1	1
	WBGene00001578	17.5818	31.7467	23.0446	12.1636	26.2211	22.3589	34.5206	31.1852	0.431714	4.67869	0.0843276	0.210017
	WBGene00001579	56.3214	41.9296	49.1392	51.782	32.9363	38.237	47.3171	39.9737	-0.32719	5.50177	0.0295057	0.096633
	WBGene00001580	79.2671	79.0673	79.3005	70.8961	75.7854	80.6866	65.4702	70.0249	-0.0824639	6.24165	0.470403	0.661604
	WBGene00001581	534.606	566.948	573.065	597.057	555.12	448.475	613.039	701.383	0.0295708	9.16588	0.832385	0.93353
	WBGene00001582	114.729	102.728	119.629	120.593	128.867	136.746	125.584	110.566	0.132617	6.91306	0.216583	0.401322
	WBGene00001583	11.0259	11.3809	10.8445	12.5111	9.59309	11.9896	12.4989	8.22155	-0.115062	3.53697	0.617625	0.779906
	WBGene00001584	91.187	82.6612	82.3506	92.7905	75.4656	98.833	70.2316	79.6639	-0.107318	6.40479	0.415426	0.613265
	WBGene00001585	22.0518	22.4623	19.3168	24.3271	31.6572	30.784	15.7724	13.0411	0.04384	4.52085	0.876853	0.956415
	WBGene00001587	0.89399	0	1.69446	0.34753	1.27908	0.648085	1.19037	0.567003	0.33309	0.530656	0.670878	0.821132
	WBGene00001588	0.297997	1.19799	2.03335	1.39012	1.59885	1.62021	1.78555	1.98451	0.534232	1.07583	0.434937	0.630648
	WBGene00001589	68.2413	60.7979	63.0338	67.7684	60.4364	63.5123	67.5533	66.6229	-0.00796378	6.03072	0.947728	0.998155
	WBGene00001590	16.0918	19.7668	14.5723	15.2913	15.6687	16.5262	13.9868	13.0411	-0.159966	4.02143	0.42343	0.620575
	WBGene00001591	8.34391	5.69045	6.10004	6.60307	8.95355	8.74915	8.33257	8.22155	0.349783	3.0472	0.14734	0.307789
	WBGene00001592	14.0058	17.3708	12.2001	12.1636	11.5117	6.15681	11.0109	7.08754	-0.645418	3.59231	0.00477136	0.0240179
	WBGene00001593	0.297997	0.299497	1.01667	1.04259	0	1.62021	0.595183	0	-0.241952	0.27655	1	1
	WBGene00001594	1.48998	1.49749	3.05002	3.12777	3.83723	3.56447	4.76147	3.11852	0.757927	1.87596	0.044066	0.130448
	WBGene00001595	954.186	935.03	944.829	930.685	873.291	932.918	719.874	699.965	-0.223071	9.77213	0.0473189	0.13735
	WBGene00001596	227.074	222.227	242.307	247.094	249.74	242.708	214.861	212.343	-0.0297051	7.86331	0.754193	0.879379
	WBGene00001597	194.592	187.186	193.507	170.29	178.112	202.851	126.179	134.38	-0.218108	7.44237	0.17291	0.342593
	WBGene00001598	598.973	616.665	532.398	612.695	474.538	443.614	593.398	699.115	-0.0944477	9.1602	0.534184	0.712849
	WBGene00001599	186.844	174.307	153.857	171.332	122.791	125.08	116.656	144.586	-0.430858	7.22929	6.61841e-05	0.000660615
	WBGene00001600	72.7112	61.3969	61.0004	62.2079	52.4422	49.2545	52.3761	58.9683	-0.271975	5.89314	0.0221138	0.0778064
	WBGene00001601	216.644	208.151	182.662	202.262	156.687	128.321	164.866	195.333	-0.326871	7.51197	0.016485	0.062438
	WBGene00001602	23.2437	26.9548	27.4502	28.845	26.5409	24.3032	26.4857	20.1286	-0.127341	4.70413	0.4189	0.616257
	WBGene00001603	64.6653	79.0673	80.6561	75.7615	88.2564	81.6587	82.4329	95.2565	0.21392	6.35078	0.0635758	0.171268
	WBGene00001604	336.14	328.548	316.185	368.382	209.769	201.554	288.962	260.538	-0.488925	8.17666	0.00027867	0.00229857
	WBGene00001605	5.36394	3.59397	6.10004	4.17036	6.39539	7.45298	7.43979	9.63905	0.692353	2.79323	0.0120399	0.0489349
	WBGene00001606	125.457	120.697	107.429	105.649	52.4422	70.9653	49.4002	53.8653	-1.02118	6.43085	1.42779e-13	8.03578e-12
	WBGene00001607	283.693	244.09	228.074	207.823	140.379	174.659	104.157	127.859	-0.818066	7.56523	1.03193e-06	1.66415e-05
	WBGene00001608	2.97997	4.19296	5.08337	5.90801	3.1977	4.86064	6.54702	2.83502	-0.0432959	2.33433	0.934292	0.989359
	WBGene00001609	175.52	167.718	154.873	146.31	153.809	158.781	113.382	125.591	-0.226395	7.22967	0.0933289	0.225308
	WBGene00001613	0.89399	1.19799	2.71113	2.08518	1.59885	1.29617	2.08314	1.70101	-0.00175709	1.20443	1	1
	WBGene00001615	3.87396	5.98995	5.76115	8.68825	6.07562	8.4251	7.73738	9.92255	0.42319	2.94223	0.115772	0.260799
	WBGene00001616	2.68197	1.49749	3.7278	3.82283	1.91862	3.24042	5.05906	4.81953	0.395337	1.9922	0.324721	0.522402
	WBGene00001617	3.57596	9.28442	6.10004	5.56048	5.11631	7.12893	4.16628	11.0566	0.168245	2.84071	0.61742	0.779787
	WBGene00001620	95.955	87.7527	66.4227	93.1381	69.7098	81.6587	87.7896	87.602	-0.0711812	6.39958	0.625912	0.785628
	WBGene00001621	7.74792	3.59397	7.45561	7.29813	5.75585	9.07319	5.95183	5.10303	-0.0121546	2.82378	1	1
	WBGene00001622	11.9199	12.8784	8.81117	14.5963	12.471	11.9896	18.4507	17.0101	0.319267	3.82761	0.137278	0.293532
	WBGene00001623	7.15192	8.08643	6.43893	5.56048	12.471	10.3694	11.0109	17.0101	0.895235	3.3898	0.000133995	0.00121698
	WBGene00001624	2.97997	4.19296	3.7278	4.17036	3.83723	2.91638	4.46388	5.10303	0.130724	2.18975	0.782379	0.899742
	WBGene00001625	0.89399	1.79698	1.69446	1.73765	2.23839	1.29617	1.48796	1.98451	0.204469	1.1787	0.882316	0.958139
	WBGene00001627	16.6878	12.5789	10.5056	20.1567	11.1919	11.6655	13.9868	11.3401	-0.310231	3.81859	0.156029	0.320145
	WBGene00001628	79.8631	94.9406	94.8895	93.8331	84.0994	92.0281	98.2053	89.87	0.004388	6.51692	0.982967	1
	WBGene00001629	80.4591	91.9457	93.8729	107.039	80.2622	65.7806	73.2076	87.602	-0.279678	6.41936	0.0346399	0.109285
	WBGene00001630	89.995	114.707	98.9562	102.869	122.152	109.85	108.621	113.968	0.160853	6.75864	0.1351	0.290453
	WBGene00001631	29.7997	30.5487	28.8057	34.0579	35.8142	28.5157	36.3062	30.3347	0.0895855	5.01772	0.549595	0.72595
	WBGene00001632	111.153	110.514	96.584	117.465	95.2913	100.453	106.24	109.148	-0.0829365	6.73462	0.423846	0.620861
	WBGene00001633	114.431	119.499	100.651	120.593	132.704	106.61	242.24	195.333	0.57296	7.15321	0.0117161	0.0479564
	WBGene00001635	101.319	91.0472	97.6007	92.443	93.6925	90.7319	72.6124	80.2309	-0.18316	6.50046	0.111835	0.254528
	WBGene00001636	8.9399	4.79196	5.76115	5.21295	5.75585	7.12893	8.92775	6.80404	0.204722	2.87255	0.431324	0.627177
	WBGene00001637	1.48998	2.39598	6.77782	5.21295	3.83723	6.15681	7.43979	5.95353	0.593165	2.46184	0.0850049	0.211216
	WBGene00001638	24.1377	21.2643	22.7057	26.0648	28.4595	24.9513	22.9146	22.3966	0.0670224	4.6268	0.691896	0.836424
	WBGene00001639	1.48998	2.09648	1.01667	3.82283	4.157	3.56447	2.67833	3.11852	0.683095	1.74759	0.0935917	0.225526
	WBGene00001644	2.68197	2.39598	3.38891	1.04259	6.39539	5.18468	5.05906	7.93804	1.35247	2.30484	3.70111e-05	0.000402073
	WBGene00001645	77.1812	71.5798	78.9616	74.719	81.5412	73.8817	58.9232	60.3858	-0.140708	6.18398	0.293408	0.489706
	WBGene00001646	1.48998	5.09145	3.05002	5.21295	2.55816	3.24042	3.27351	2.83502	-0.302406	1.98048	0.430336	0.626559
	WBGene00001647	60.4933	63.4934	54.5615	61.5128	48.2852	56.0593	35.711	38.5562	-0.430501	5.72464	0.00574324	0.027725
	WBGene00001648	179.394	205.755	190.796	207.475	200.495	228.774	233.014	197.034	0.133499	7.68624	0.18532	0.359159
	WBGene00001649	47.3815	51.813	51.1726	64.2931	59.1574	55.4113	57.4352	64.9219	0.146666	5.83456	0.265816	0.458762
	WBGene00001650	50.6594	52.1125	64.0504	59.4276	74.5063	54.4391	97.3125	101.21	0.536283	6.12845	0.00570601	0.0275833
	WBGene00001651	65.2613	75.1738	83.3672	91.7479	84.7389	75.8259	92.551	92.4215	0.134766	6.37933	0.325291	0.522838
	WBGene00001653	56.9174	67.0874	61.3393	66.0307	54.3608	56.0593	43.4484	51.5973	-0.291757	5.84975	0.0195659	0.0710539
	WBGene00001660	49.7655	42.8281	47.7837	43.4413	39.0119	48.2823	30.9495	36.5717	-0.251056	5.42292	0.10241	0.239876
	WBGene00001661	44.1035	42.8281	56.2559	50.0443	40.9305	42.1255	47.6147	41.1077	-0.165498	5.5296	0.213773	0.39832
	WBGene00001662	89.101	89.5497	79.3005	94.5282	88.8959	71.2893	96.1221	81.3649	-0.0613196	6.44133	0.622505	0.783386
	WBGene00001663	1.78798	1.79698	1.01667	1.73765	2.23839	2.2683	3.27351	1.98451	0.601763	1.40696	0.180525	0.352813
	WBGene00001665	0.89399	1.19799	1.35556	1.39012	0.959309	1.29617	2.08314	2.55151	0.533893	1.07418	0.341642	0.538998
	WBGene00001669	3.87396	1.79698	3.7278	6.25554	7.67447	6.15681	4.76147	8.22155	0.795972	2.56845	0.0097662	0.0416252
	WBGene00001674	5.66194	8.08643	10.1667	11.4685	14.0699	9.72127	14.8796	8.78855	0.433752	3.45251	0.0847147	0.210719
	WBGene00001677	2.38397	1.79698	1.69446	2.08518	0.639539	0.324042	1.78555	0.283502	-1.3429	0.9936	0.0207308	0.0740727
	WBGene00001678	67.6453	53.011	58.6282	55.2573	53.0817	56.7074	54.1617	49.0458	-0.141506	5.82155	0.254993	0.447915
	WBGene00001679	229.458	212.344	227.057	223.114	217.443	209.007	216.349	234.172	-0.0235621	7.79279	0.75863	0.883142
	WBGene00001680	11.6219	12.2794	11.5223	13.2061	14.7094	13.2857	12.7964	14.1751	0.177745	3.76319	0.351455	0.54898
	WBGene00001681	0.297997	1.19799	1.69446	0	0.639539	0.972127	3.27351	0.283502	0.673928	0.746296	0.268859	0.462356
	WBGene00001682	39.6336	48.2191	41.3447	34.753	51.1631	58.9757	62.7919	41.6747	0.384443	5.58454	0.017446	0.0652143
	WBGene00001683	208.002	187.785	170.462	204	157.327	151.652	117.251	124.174	-0.486106	7.37171	0.000172008	0.00150846
	WBGene00001684	483.053	423.19	441.914	466.385	379.247	360.659	417.521	408.526	-0.21208	8.72511	0.0134608	0.0533331
	WBGene00001685	584.372	531.009	553.748	561.609	424.334	394.036	458.886	446.231	-0.37173	8.9509	2.33445e-06	3.53676e-05
	WBGene00001686	114.431	115.905	118.951	117.118	92.0936	92.0281	68.7437	93.839	-0.428005	6.67516	0.000325062	0.00263319
	WBGene00001687	0.89399	1.79698	3.7278	2.43271	1.91862	0.648085	3.5711	2.26801	-0.0206666	1.47099	1	1
	WBGene00001688	20.2638	22.1628	16.6057	21.8944	16.628	16.8502	14.8796	19.8451	-0.24597	4.26836	0.156828	0.321073
	WBGene00001689	35.7596	32.6452	29.8224	31.2777	35.1746	36.9408	28.2712	30.9017	0.013663	5.054	0.922369	0.981553
	WBGene00001690	5.36394	1.19799	7.11671	6.9506	7.03493	6.48085	29.4616	16.4431	1.53168	3.4285	0.0018482	0.0111785
	WBGene00001691	0.297997	0	0.338891	1.73765	5.11631	2.59234	17.8555	9.63905	3.87219	2.44904	1.09012e-09	3.07383e-08
	WBGene00001692	84.3331	82.6612	72.1838	92.443	31.6572	34.9966	20.8314	18.4276	-1.65113	5.78415	2.36068e-17	2.66795e-15
	WBGene00001693	1.48998	0.598995	0.677782	0.69506	0.959309	1.62021	0.297592	1.13401	0.170552	0.642345	0.842782	0.938706
	WBGene00001694	75.3932	87.4532	103.701	82.3646	149.013	186.648	257.119	244.095	1.26301	7.22002	1.30558e-11	5.21266e-10
	WBGene00001695	30.0977	47.9196	72.1838	57.69	140.379	127.997	209.207	237.574	1.78433	6.86181	4.85837e-11	1.72805e-09
	WBGene00001699	21.7538	16.4723	19.9946	12.1636	5.75585	6.15681	5.05906	2.55151	-1.86135	3.55987	3.36885e-13	1.81581e-11
	WBGene00001700	0.297997	0.299497	0	1.39012	0.31977	1.29617	3.27351	1.70101	1.72499	0.778478	0.00786851	0.03524
	WBGene00001701	0.595994	1.19799	0	0.34753	1.27908	3.56447	5.65424	1.98451	2.40784	1.31754	6.01539e-06	8.10574e-05
	WBGene00001702	11.6219	13.1779	8.81117	6.25554	3.83723	5.18468	2.67833	2.83502	-1.47432	2.89111	3.26713e-07	5.83999e-06
	WBGene00001703	37.8456	49.1176	65.0671	54.9097	102.646	125.08	226.765	218.58	1.70285	6.79393	2.18122e-10	6.91576e-09
	WBGene00001707	11.3239	13.7769	10.1667	10.4259	13.1106	14.5819	36.9014	21.8296	0.917953	4.11234	0.00185141	0.0111883
	WBGene00001708	15.4958	18.5688	23.7224	25.3697	20.4652	20.7387	23.8073	22.3966	0.0829268	4.45302	0.674237	0.822727
	WBGene00001709	4.46995	6.28944	4.40559	4.51789	7.3547	6.48085	7.73738	9.92255	0.675286	2.82372	0.0104528	0.0438579
	WBGene00001710	0.595994	0.299497	0	1.04259	2.23839	3.56447	1.48796	1.13401	2.0221	0.935934	0.000519222	0.00389528
	WBGene00001713	55.7254	58.402	89.4673	69.1585	138.46	151.328	155.343	157.06	1.14543	6.78262	8.0005e-14	4.71088e-12
	WBGene00001714	6.25793	5.39095	8.47228	9.03578	20.1455	19.4425	84.516	42.8087	2.51729	4.67001	3.88993e-09	1.00393e-07
	WBGene00001716	4.76795	5.09145	10.1667	9.38331	33.256	32.4042	101.479	49.0458	2.88163	4.9832	1.29446e-13	7.34437e-12
	WBGene00001717	1.48998	1.49749	1.01667	2.08518	1.91862	2.2683	1.78555	2.55151	0.483066	1.2973	0.322203	0.519681
	WBGene00001719	2.97997	1.49749	2.37224	4.17036	4.79654	4.86064	12.7964	11.3401	1.6284	2.66119	9.41614e-06	0.00012093
	WBGene00001723	0.89399	0.299497	0.338891	0.34753	1.27908	0.972127	2.38073	1.13401	1.52329	0.676724	0.0172777	0.0647579
	WBGene00001724	1.78798	2.09648	5.08337	5.21295	5.43608	4.53659	30.6519	22.3966	2.15655	3.39067	8.82512e-05	0.000853522
	WBGene00001725	135.589	160.231	233.835	179.673	544.887	510.367	1026.39	981.482	2.11083	8.88452	8.56776e-16	6.74543e-14
	WBGene00001730	19.6678	29.6502	36.9391	37.5332	36.7735	32.0802	34.5206	43.6592	0.255167	5.10663	0.210357	0.393689
	WBGene00001731	0.595994	0.898492	0.338891	0.69506	3.1977	1.62021	4.76147	3.68552	2.32302	1.40423	2.35425e-06	3.55221e-05
	WBGene00001736	4.76795	4.49246	4.74448	3.82283	12.7908	11.9896	26.4857	22.3966	2.04053	3.61421	2.76043e-12	1.256e-10
	WBGene00001740	14.6018	14.9749	16.6057	12.5111	15.9885	15.8781	11.0109	12.4741	-0.0921059	3.89271	0.646871	0.802731
	WBGene00001743	63.7713	63.7929	50.1559	50.0443	53.0817	57.6796	34.223	39.9737	-0.305174	5.70565	0.0961575	0.229661
	WBGene00001744	241.079	231.811	194.862	240.838	186.426	179.52	210.397	208.09	-0.211659	7.72975	0.0499361	0.143168
	WBGene00001745	38.1436	41.3306	46.4281	50.0443	39.6514	39.2091	52.9713	56.4168	0.103657	5.52896	0.548669	0.725245
	WBGene00001746	139.164	155.739	151.823	162.992	156.048	159.753	147.903	146.003	0.000240661	7.25754	1	1
	WBGene00001747	249.423	259.365	220.618	265.165	259.973	289.694	292.83	258.553	0.146355	8.03671	0.128626	0.280141
	WBGene00001748	328.392	350.412	355.158	329.458	316.252	279.649	276.165	307.316	-0.209089	8.31491	0.010812	0.0450279
	WBGene00001749	266.111	269.548	285.007	347.53	398.753	325.339	339.255	243.528	0.161855	8.27574	0.314859	0.512002
	WBGene00001752	19.3698	15.5739	11.8612	18.7666	12.7908	15.23	19.0459	18.1441	-0.00560822	4.08863	1	1
	WBGene00001753	22.3498	17.0713	31.8558	27.4549	21.7443	21.7108	28.8664	29.7677	0.0580107	4.68394	0.805904	0.914337
	WBGene00001754	19.6678	21.2643	29.4835	21.8944	25.9013	17.1743	38.0917	37.4222	0.367321	4.75864	0.130736	0.283601
	WBGene00001755	122.179	126.987	119.967	111.557	110.001	101.101	108.621	98.942	-0.20095	6.82064	0.0322142	0.103354
	WBGene00001757	4.17195	3.59397	5.08337	3.4753	3.1977	2.2683	5.65424	5.67003	0.0632902	2.26071	0.930656	0.986775
	WBGene00001758	47.3815	45.5236	46.767	49.6968	45.727	43.7457	77.969	93.5555	0.465161	5.83535	0.0449568	0.132553
	WBGene00001759	0.297997	0.598995	1.35556	0.34753	0.639539	0.324042	1.78555	1.41751	0.705445	0.56754	0.297921	0.494014
	WBGene00001760	0.595994	2.09648	1.01667	2.08518	0.639539	0.648085	1.48796	1.13401	-0.519493	0.875348	0.487431	0.676657
	WBGene00001761	29.7997	29.3507	36.6002	31.9728	23.0234	20.7387	32.4375	30.0512	-0.257566	4.90028	0.124278	0.27354
	WBGene00001763	2.38397	6.28944	2.03335	1.73765	2.55816	2.2683	0.892775	1.70101	-0.777402	1.64163	0.0927778	0.224519
	WBGene00001764	2.97997	1.19799	3.38891	3.12777	2.23839	1.62021	1.48796	1.13401	-0.704939	1.45257	0.124448	0.273828
	WBGene00001768	16.6878	20.9648	16.2668	19.1142	9.91286	11.9896	13.9868	12.7576	-0.581852	3.98351	0.00166766	0.0103455
	WBGene00001770	2.97997	1.49749	3.05002	2.08518	2.23839	3.56447	2.38073	5.95353	0.569768	1.8572	0.145851	0.305753
	WBGene00001772	4.46995	3.59397	2.03335	4.17036	0.639539	3.88851	5.05906	1.41751	-0.378565	1.9204	0.341508	0.538952
	WBGene00001774	33.9716	32.9447	38.2947	34.753	37.7328	41.8015	51.1858	42.8087	0.313391	5.31638	0.0248824	0.0850491
	WBGene00001775	42.9115	44.0261	31.178	35.7956	40.6107	48.6064	67.2557	53.8653	0.448711	5.53269	0.0122919	0.0496708
	WBGene00001776	14.6018	21.5638	15.2501	18.0716	8.31401	8.4251	12.7964	17.5771	-0.549102	3.92881	0.0206625	0.073925
	WBGene00001781	2.08598	0.898492	0.677782	1.04259	1.27908	0.324042	0.892775	2.55151	0.110661	0.903323	1	1
	WBGene00001783	2.97997	1.19799	1.69446	2.08518	0.31977	3.88851	1.48796	3.11852	0.145889	1.44905	0.799447	0.911016
	WBGene00001784	95.061	103.027	102.006	108.082	106.803	78.7423	92.8486	82.499	-0.177359	6.59554	0.146573	0.306854
	WBGene00001786	6.55593	7.18793	5.42226	4.51789	3.51746	1.94425	2.67833	4.25252	-0.926238	2.36387	0.00304316	0.0167703
	WBGene00001787	18.4758	7.78693	6.77782	10.0784	13.1106	8.4251	18.1531	11.3401	0.237502	3.64078	0.446354	0.64018
	WBGene00001789	1.19199	0.898492	2.71113	3.4753	0	1.29617	0.595183	0	-2.03857	0.879496	0.000861101	0.00600671
	WBGene00001790	16.6878	23.0613	17.2834	25.3697	14.3896	16.5262	24.4025	18.7111	-0.148189	4.33457	0.474768	0.665576
	WBGene00001791	5.95994	5.39095	5.08337	1.73765	2.55816	4.53659	9.52293	4.25252	0.189854	2.47596	0.604792	0.770575
	WBGene00001792	0	0.598995	1.35556	0.34753	1.59885	0	0.595183	1.13401	0.553147	0.408125	0.489766	0.677775
	WBGene00001793	220.22	189.881	193.507	227.285	153.17	136.098	178.853	171.802	-0.37551	7.52707	0.00173763	0.0106944
	WBGene00001794	362.662	330.046	341.602	357.261	345.991	342.837	388.952	392.366	0.0798959	8.48532	0.347319	0.544383
	WBGene00001795	70.0292	68.2854	74.2172	67.0733	71.3086	81.0106	74.9931	68.3239	0.0793133	6.18029	0.467653	0.659259
	WBGene00001796	4.46995	8.08643	5.08337	12.1636	3.51746	3.24042	2.38073	2.83502	-1.29891	2.52669	7.01417e-05	0.000696645
	WBGene00001803	1.19199	2.69548	2.03335	2.08518	3.51746	2.2683	1.78555	0.850505	0.0481417	1.40983	1	1
	WBGene00001805	1.19199	2.39598	1.35556	2.08518	0.959309	2.2683	1.19037	0.850505	-0.424598	1.10304	0.538513	0.716289
	WBGene00001806	0.595994	0.898492	0	1.04259	2.23839	0.972127	0.892775	0	0.608794	0.530908	0.395117	0.592275
	WBGene00001808	16.9858	15.8734	19.9946	18.0716	23.6629	23.007	21.7242	21.8296	0.349629	4.37612	0.0339181	0.107686
	WBGene00001811	4.76795	2.99497	1.01667	2.08518	2.23839	3.56447	2.67833	2.26801	-0.056794	1.74493	1	1
	WBGene00001812	78.0752	87.4532	86.0784	80.2794	89.5355	76.7981	64.875	63.5044	-0.173517	6.30169	0.200718	0.380223
	WBGene00001813	108.471	101.53	91.8395	99.0461	76.7447	83.603	73.8027	88.736	-0.31273	6.50927	0.0037784	0.0199964
	WBGene00001814	67.9433	71.2803	63.3726	83.4072	75.1458	57.0315	95.8245	88.4525	0.148227	6.24776	0.390245	0.587233
	WBGene00001815	68.2413	85.0572	68.7949	74.719	65.8725	68.0489	81.5401	78.5299	-0.0128361	6.2195	0.924766	0.982761
	WBGene00001816	40.2296	36.5387	35.2447	44.8314	29.7386	33.0523	41.3652	39.6902	-0.120051	5.25624	0.422637	0.619932
	WBGene00001817	15.1978	14.0764	19.6557	14.9438	12.1512	14.2579	16.07	15.0256	-0.143591	3.98002	0.443139	0.637888
	WBGene00001819	89.399	83.8592	97.6007	91.4004	125.989	101.749	164.568	159.328	0.608237	6.84551	0.000153723	0.00137215
	WBGene00001820	1.19199	0.598995	1.01667	1.04259	1.27908	0	2.08314	1.41751	0.335385	0.778968	0.709407	0.849277
	WBGene00001821	1.19199	4.19296	1.01667	1.39012	1.27908	2.2683	1.19037	3.11852	-0.00588046	1.38427	1	1
	WBGene00001823	14.6018	15.8734	13.2168	13.5537	12.471	7.12893	14.582	11.0566	-0.337078	3.74971	0.113782	0.257933
	WBGene00001824	5.06594	2.69548	7.45561	6.60307	5.11631	7.12893	7.43979	8.78855	0.409563	2.78824	0.163462	0.32992
	WBGene00001827	190.42	170.414	181.307	177.588	160.524	173.687	148.498	133.529	-0.225326	7.3885	0.0342927	0.108434
	WBGene00001829	224.988	210.846	190.457	178.63	192.181	199.934	183.316	188.529	-0.0770741	7.62034	0.448678	0.642246
	WBGene00001830	182.672	170.114	169.107	180.021	172.676	175.307	185.995	167.549	-0.000982329	7.45987	0.997499	1
	WBGene00001831	47.9775	47.6201	41.3447	45.1789	57.2387	46.9862	40.4725	43.3757	0.0422027	5.55129	0.753223	0.878964
	WBGene00001832	153.766	135.373	123.356	123.721	118.954	137.07	116.954	117.937	-0.129592	7.01154	0.255713	0.448507
	WBGene00001833	103.703	90.1487	97.2618	95.9183	92.4134	95.2685	82.4329	84.2	-0.128979	6.54316	0.211204	0.394695
	WBGene00001834	144.528	150.048	144.707	143.877	147.734	145.495	111.597	121.622	-0.149161	7.12177	0.198191	0.377474
	WBGene00001835	34.2696	26.3558	30.1613	22.937	23.9827	19.7666	16.6651	22.3966	-0.460797	4.65439	0.00851701	0.0375574
	WBGene00001836	55.7254	64.0924	60.3226	59.4276	53.0817	56.7074	45.2339	46.2108	-0.254193	5.7988	0.0393045	0.119898
	WBGene00001837	34.8656	32.3457	33.2113	40.3135	46.6864	39.5332	44.0436	42.5252	0.298598	5.31558	0.0245022	0.084119
	WBGene00001838	30.0977	32.6452	21.0113	27.1073	22.7036	20.4147	25.5929	24.6646	-0.249982	4.71145	0.144493	0.303951
	WBGene00001839	12.8139	17.6703	14.9112	13.2061	14.7094	15.8781	17.2603	12.4741	0.0364429	3.95352	0.838967	0.937167
	WBGene00001840	498.847	475.602	480.887	480.287	439.044	433.569	476.742	485.638	-0.0765837	8.88254	0.27608	0.470262
	WBGene00001843	47.0835	43.7266	49.4781	56.9949	44.1282	36.2928	58.9232	62.9373	0.0409404	5.66131	0.842044	0.938625
	WBGene00001844	28.3097	17.0713	17.2834	19.4617	22.0641	18.7945	24.7001	21.8296	0.0864448	4.45076	0.671504	0.821233
	WBGene00001851	176.116	178.8	177.918	198.092	152.21	171.094	173.794	173.786	-0.122285	7.45801	0.17191	0.341481
	WBGene00001852	5.06594	4.19296	3.05002	3.12777	1.27908	0	3.86869	0.850505	-1.33374	1.7291	0.000902153	0.00623411
	WBGene00001853	44.4015	35.9397	45.4114	42.7462	48.2852	48.9304	42.8532	38.2727	0.0805891	5.45733	0.567165	0.74075
	WBGene00001854	2.97997	3.89346	2.71113	0.69506	1.27908	2.2683	6.24943	6.23703	0.631411	2.00012	0.136635	0.292559
	WBGene00001855	230.649	230.912	219.94	208.17	164.362	188.269	167.247	166.415	-0.37578	7.62633	1.56421e-05	0.000189791
	WBGene00001856	263.429	242.593	233.835	240.838	219.042	195.398	174.686	201.57	-0.31144	7.79452	0.001425	0.00907313
	WBGene00001859	1.78798	0.898492	1.69446	0.34753	1.27908	0.324042	0.595183	0.283502	-0.926916	0.606314	0.221435	0.406549
	WBGene00001860	167.176	185.089	171.14	184.191	155.728	161.697	144.927	147.137	-0.215905	7.36816	0.0121994	0.0493827
	WBGene00001862	83.4391	92.5447	86.0784	95.5708	69.39	77.7702	83.6233	88.169	-0.162568	6.41268	0.148892	0.309673
	WBGene00001863	155.554	127.286	143.012	151.176	178.112	174.983	216.647	202.987	0.422349	7.40451	0.000202639	0.00174864
	WBGene00001864	11.0259	7.18793	6.43893	10.0784	5.75585	12.3136	8.63016	12.4741	0.174955	3.30658	0.532565	0.711474
	WBGene00001865	70.6252	54.5085	52.867	46.9166	57.5585	51.8468	54.7569	62.6538	0.00989475	5.83713	0.956476	1
	WBGene00001867	28.6077	25.4573	28.128	32.3203	28.4595	21.7108	20.2362	21.5461	-0.316028	4.72047	0.0490988	0.141462
	WBGene00001869	60.7913	63.4934	49.4781	58.385	71.6284	82.9549	49.9954	34.0202	0.0364992	5.89203	0.877378	0.956415
	WBGene00001872	19.0718	25.1578	14.5723	22.2419	17.5873	18.1464	18.7483	24.3811	-0.0383312	4.36898	0.859142	0.947883
	WBGene00001874	120.391	105.124	105.395	105.997	100.408	104.99	100.288	94.406	-0.128941	6.71753	0.186619	0.361076
	WBGene00001877	1.19199	0.898492	0.338891	0.34753	0.31977	1.29617	2.38073	1.98451	1.04649	0.809747	0.0971949	0.230968
	WBGene00001879	3.57596	2.69548	2.37224	1.73765	1.59885	1.29617	0.892775	2.83502	-0.637279	1.46885	0.155428	0.319379
	WBGene00001880	1.78798	1.79698	0.677782	0.69506	0.959309	0.324042	0.892775	1.13401	-0.581744	0.745395	0.454764	0.647313
	WBGene00001881	2.38397	0.598995	0.677782	0	1.59885	0.972127	0.892775	0.850505	0.155826	0.711692	0.849671	0.941884
	WBGene00001885	3.87396	3.29447	1.01667	4.17036	4.47677	2.91638	4.46388	3.11852	0.263371	2.0199	0.495827	0.683035
	WBGene00001898	5.06594	2.69548	3.7278	1.73765	5.11631	2.59234	3.27351	4.81953	0.242428	2.09941	0.515244	0.697578
	WBGene00001899	2.08598	1.79698	0.677782	1.39012	2.87793	1.29617	1.19037	1.13401	0.0811603	1.12767	0.879756	0.957125
	WBGene00001906	2.08598	0.598995	1.35556	3.12777	0	0.648085	0.892775	0.567003	-1.65046	0.814341	0.00690051	0.0318962
	WBGene00001909	57.5134	51.5135	59.9837	58.0375	48.9247	46.6621	68.1485	53.2983	-0.0620869	5.81094	0.669855	0.820572
	WBGene00001910	5.66194	5.09145	8.47228	4.17036	4.157	5.50872	3.5711	4.53603	-0.394132	2.52229	0.189493	0.365476
	WBGene00001911	47.6795	54.808	58.9671	38.2283	53.0817	59.2998	65.4702	81.6485	0.378757	5.86155	0.0318557	0.102415
	WBGene00001912	8.64191	6.28944	2.71113	6.25554	2.87793	5.18468	4.76147	3.96902	-0.520396	2.51871	0.103605	0.241392
	WBGene00001914	4.76795	1.79698	1.35556	5.21295	2.55816	1.62021	1.78555	1.98451	-0.711651	1.69693	0.0741844	0.191388
	WBGene00001915	13.1119	17.3708	25.4168	20.8518	21.4246	16.8502	24.4025	16.7266	0.0564942	4.32805	0.826185	0.929459
	WBGene00001919	1.48998	0.299497	1.69446	1.39012	1.91862	0.972127	0.892775	1.41751	0.110688	0.906283	0.864529	0.950517
	WBGene00001921	1.19199	0.898492	0.677782	2.08518	2.55816	1.29617	0.892775	1.41751	0.3401	0.993816	0.51509	0.697505
	WBGene00001922	1.78798	2.69548	1.01667	2.78024	7.03493	0.972127	5.65424	0.850505	0.789887	1.79653	0.150524	0.312001
	WBGene00001932	0.595994	2.99497	2.03335	2.78024	2.55816	0.324042	3.86869	1.70101	0.0359819	1.44982	1	1
	WBGene00001933	2.38397	2.99497	3.05002	3.12777	3.83723	1.29617	2.67833	1.98451	-0.232026	1.71395	0.569781	0.742368
	WBGene00001934	4.46995	5.09145	7.11671	4.86542	3.83723	5.83276	6.54702	5.10303	-0.00451904	2.57864	1	1
	WBGene00001935	4.76795	3.29447	3.38891	2.78024	2.87793	3.24042	2.08314	3.11852	-0.34097	1.93491	0.354108	0.552245
	WBGene00001936	5.06594	2.39598	2.37224	3.12777	5.43608	4.53659	1.78555	1.13401	-0.0482722	1.93756	1	1
	WBGene00001938	0.89399	0.299497	0.677782	1.39012	2.87793	0.648085	1.19037	0.850505	0.754647	0.780836	0.199272	0.378759
	WBGene00001941	1.19199	1.79698	1.35556	1.39012	0.639539	0.972127	1.19037	0.283502	-0.878933	0.780753	0.197059	0.375931
	WBGene00001942	9.83389	14.3759	12.2001	13.9012	8.31401	9.07319	5.05906	8.22155	-0.713033	3.4179	0.0017671	0.0108188
	WBGene00001944	9.5359	8.38592	7.7945	17.3765	12.471	11.9896	12.2013	14.7421	0.267043	3.63452	0.273115	0.467885
	WBGene00001945	39.3356	28.4522	30.8391	31.6252	41.57	42.4496	53.5665	54.7158	0.562623	5.3597	0.000324384	0.00262922
	WBGene00001946	151.084	135.972	143.351	137.274	149.332	150.356	134.214	125.308	-0.0234093	7.14424	0.825609	0.929026
	WBGene00001948	1.19199	2.39598	2.71113	1.04259	4.157	1.62021	5.35665	2.55151	0.888199	1.71129	0.0337587	0.107302
	WBGene00001949	6.85393	10.1829	6.10004	5.90801	4.157	3.24042	4.46388	3.11852	-0.96171	2.61529	0.000983216	0.00671154
	WBGene00001952	0.297997	0.598995	0.677782	1.04259	0.31977	0.972127	1.48796	0.850505	0.492777	0.490516	0.512311	0.695691
	WBGene00001955	56.3214	55.7065	65.7449	54.5622	81.2215	57.6796	68.7437	66.3394	0.238426	5.99834	0.0800129	0.202547
	WBGene00001971	385.31	346.219	364.647	326.678	323.607	351.91	308.9	307.599	-0.139992	8.40924	0.120493	0.268072
	WBGene00001972	92.379	87.1537	95.2284	91.0529	111.28	104.018	90.4679	83.066	0.0864102	6.56854	0.467974	0.659645
	WBGene00001973	167.772	147.053	126.068	151.176	130.146	137.718	136.595	125.024	-0.162547	7.13773	0.142472	0.301192
	WBGene00001974	88.803	85.6562	82.6894	77.1517	68.4307	82.9549	72.3148	68.6074	-0.196388	6.30263	0.0790609	0.201045
	WBGene00001975	46.7855	37.1377	36.2614	34.0579	42.5293	41.4774	32.4375	24.0976	-0.140443	5.22635	0.486641	0.676026
	WBGene00001976	7.74792	9.28442	6.43893	7.29813	11.1919	8.4251	19.3435	12.4741	0.738469	3.45816	0.00400627	0.0209492
	WBGene00001977	257.767	238.699	231.802	232.845	205.932	183.408	186.888	191.647	-0.324618	7.75971	7.68679e-05	0.000757011
	WBGene00001978	107.577	105.423	98.9562	102.174	102.966	99.481	78.5642	74.2774	-0.223757	6.59604	0.0895188	0.219168
	WBGene00001979	81.0551	79.3668	76.2505	72.9813	61.3957	60.5959	64.2798	62.9373	-0.314137	6.13901	0.00187977	0.0113304
	WBGene00001980	140.356	131.18	127.423	126.153	110.001	125.728	151.177	163.013	0.0674682	7.07779	0.627688	0.787222
	WBGene00001983	190.718	180.896	175.885	187.319	139.739	124.432	120.525	124.457	-0.530077	7.28585	1.24919e-09	3.49423e-08
	WBGene00001984	1.78798	3.29447	1.69446	2.08518	5.11631	0.972127	10.4157	8.22155	1.4681	2.30086	0.00105868	0.00713503
	WBGene00001985	22.9458	18.2693	27.7891	21.8944	21.7443	29.4879	16.9627	18.9946	-0.0619189	4.51158	0.77655	0.896021
	WBGene00001986	5.06594	5.09145	4.06669	5.90801	7.03493	8.74915	5.95183	11.0566	0.705474	2.8641	0.00781313	0.0350378
	WBGene00001987	1.19199	1.19799	1.01667	1.04259	0.959309	0.648085	0.892775	1.41751	-0.166414	0.746248	1	1
	WBGene00001990	0.595994	0.299497	1.35556	2.08518	1.59885	0	1.78555	2.55151	0.531608	0.934869	0.505122	0.689335
	WBGene00001991	1.78798	2.09648	2.37224	1.73765	2.87793	4.53659	4.46388	4.53603	1.0304	1.88833	0.0057335	0.0276898
	WBGene00001993	199.36	190.78	206.385	203.305	180.35	173.687	269.023	189.379	0.0231911	7.65952	0.880231	0.957275
	WBGene00001994	88.207	85.6562	109.801	82.3646	94.332	95.9166	90.7655	87.3185	0.00927344	6.52963	0.94663	0.99733
	WBGene00001995	4.17195	2.99497	4.74448	5.90801	1.27908	2.59234	4.46388	4.81953	-0.393596	2.16638	0.211141	0.394629
	WBGene00001996	69.1352	55.407	68.7949	58.7326	49.2445	57.0315	44.3412	49.3293	-0.335399	5.8347	0.0111047	0.0459331
	WBGene00001997	16.0918	21.8633	16.9446	22.5895	22.0641	23.007	21.129	17.5771	0.110556	4.37542	0.559314	0.734398
	WBGene00001998	30.3957	48.2191	30.5002	29.8876	30.0583	33.0523	30.0568	26.6491	-0.219502	5.04408	0.237475	0.426717
	WBGene00001999	360.278	327.65	374.136	345.445	334.159	324.042	316.638	347.006	-0.0901061	8.41691	0.241722	0.432353
	WBGene00002000	401.7	403.123	364.647	389.234	285.234	236.227	311.281	385.279	-0.355248	8.44191	0.0149793	0.0577962
	WBGene00002001	130.523	105.124	99.9729	105.997	86.9773	76.474	93.7414	104.329	-0.288124	6.65906	0.0332163	0.105894
	WBGene00002002	44.4015	38.0362	49.1392	37.8808	44.448	61.5681	44.3412	41.6747	0.178274	5.51669	0.275693	0.469816
	WBGene00002003	35.1636	33.5437	43.717	34.753	44.448	46.9862	33.0327	28.9172	0.0569873	5.25221	0.74759	0.875284
	WBGene00002004	67.3473	69.4834	77.6061	70.5486	65.5528	62.8642	55.6497	60.3858	-0.221052	6.06063	0.0459525	0.134498
	WBGene00002005	4552.5	4324.44	4081.61	5113.56	4421.45	4015.53	5288.2	4216.24	-0.0104411	12.1364	0.929864	0.986384
	WBGene00002007	989.945	940.721	1015.66	1038.42	1080.5	1034.34	1442.43	1211.69	0.259381	10.0966	0.0300129	0.097746
	WBGene00002008	637.415	665.483	612.715	841.718	962.826	743.353	969.256	771.691	0.322265	9.60025	0.0242937	0.0836285
	WBGene00002010	1299.27	1265.08	1189.51	1397.42	1092.01	947.176	1137.99	1054.63	-0.283522	10.1966	0.0018508	0.0111883
	WBGene00002011	70.6252	85.0572	89.8062	84.7973	101.367	102.073	74.9931	82.499	0.127493	6.44241	0.363873	0.561536
	WBGene00002012	5.95994	3.29447	3.38891	3.12777	6.39539	5.50872	5.35665	3.68552	0.381249	2.38588	0.215601	0.400349
	WBGene00002013	2.97997	1.19799	2.37224	0.69506	0.31977	1.62021	0.595183	1.41751	-0.861383	1.02065	0.148944	0.309707
	WBGene00002016	340.61	352.508	337.197	351.005	416.34	270.251	383.001	275.28	-0.0387066	8.41522	0.803093	0.913274
	WBGene00002017	189.228	216.836	230.107	222.767	276.92	346.725	599.647	134.947	0.661043	8.11787	0.0441918	0.130729
	WBGene00002018	380.244	390.245	325.674	343.707	405.148	288.398	330.624	305.898	-0.114973	8.43828	0.374094	0.57096
	WBGene00002020	2.97997	2.39598	2.37224	0.69506	0.639539	1.29617	0.892775	1.41751	-0.984238	1.15252	0.0709317	0.185351
	WBGene00002021	16.9858	22.1628	26.7724	39.6184	39.9712	39.2091	40.1749	18.7111	0.389645	4.95156	0.168899	0.337027
	WBGene00002023	115.921	127.286	146.062	147.353	136.222	154.568	134.809	115.385	0.0120869	7.07933	0.931264	0.987197
	WBGene00002024	120.391	114.707	116.24	141.445	70.0295	62.8642	69.0413	69.1744	-0.859768	6.58462	8.99195e-15	5.94402e-13
	WBGene00002025	1138.35	1061.12	1004.13	1122.87	912.302	834.409	962.412	946.328	-0.243012	9.96341	0.00283897	0.0158381
	WBGene00002026	785.221	843.684	816.389	894.542	952.913	642.576	748.741	586.281	-0.188702	9.61532	0.216355	0.401289
	WBGene00002027	366.834	333.041	317.202	315.905	299.624	342.513	275.57	266.208	-0.172121	8.30016	0.1171	0.262481
	WBGene00002028	33.3756	38.0362	37.6169	34.753	29.7386	31.4321	29.4616	28.3502	-0.274076	5.06324	0.0416871	0.125338
	WBGene00002029	7.44992	3.89346	6.10004	6.9506	6.71516	7.12893	4.16628	6.80404	0.0261588	2.75655	1	1
	WBGene00002031	3.57596	4.79196	4.40559	5.21295	2.87793	5.83276	5.95183	1.70101	-0.141192	2.28895	0.739128	0.870066
	WBGene00002032	65.5593	76.3718	64.3893	55.9523	62.6748	67.7249	61.0063	71.1589	-0.000648518	6.0505	1	1
	WBGene00002033	56.3214	55.1075	57.2726	51.0869	63.9539	43.7457	47.0195	54.1488	-0.0741353	5.7604	0.597992	0.764383
	WBGene00002034	89.101	82.9607	71.506	82.3646	65.5528	57.3555	80.3498	86.468	-0.168332	6.27883	0.260178	0.453274
	WBGene00002035	90.889	67.9859	80.995	72.9813	75.1458	88.7876	67.2557	76.8289	-0.0239463	6.2895	0.871207	0.953017
	WBGene00002036	188.036	176.703	166.057	160.906	179.71	183.408	176.174	173.503	0.0414445	7.4612	0.623679	0.784385
	WBGene00002037	44.6995	40.1326	47.7837	47.2641	49.2445	55.4113	83.9209	71.7259	0.536163	5.80095	0.00236255	0.0136194
	WBGene00002038	103.107	100.931	93.534	97.6559	99.4483	86.5193	121.417	110.849	0.0824652	6.6777	0.511863	0.695217
	WBGene00002039	25.3297	26.3558	29.4835	39.2709	23.6629	36.2928	50.293	46.7778	0.387995	5.14406	0.0986948	0.233515
	WBGene00002040	25.9257	27.5537	29.4835	25.3697	39.0119	30.784	32.7351	47.9118	0.4765	5.04679	0.00418345	0.0216125
	WBGene00002041	58.1094	48.2191	54.2226	49.0017	58.5178	56.0593	70.5292	70.0249	0.285304	5.87747	0.0292972	0.0960624
	WBGene00002042	15.4958	15.8734	15.9279	11.816	11.8315	13.6098	8.63016	16.4431	-0.227522	3.84259	0.299302	0.495267
	WBGene00002043	49.1695	53.011	44.3947	45.1789	69.39	62.5402	71.1244	58.9683	0.44664	5.84326	0.000229498	0.00194332
	WBGene00002044	59.0034	49.417	52.1892	44.8314	65.233	58.9757	66.0654	57.5508	0.267464	5.84132	0.0312198	0.100787
	WBGene00002045	968.191	945.213	969.568	985.595	1144.14	1126.7	1201.97	979.498	0.202672	10.0234	0.015115	0.0582249
	WBGene00002046	48.2755	45.5236	46.4281	56.9949	43.4887	38.5611	54.7569	37.9892	-0.171794	5.55726	0.262108	0.454899
	WBGene00002047	100.723	97.6361	87.4339	86.8825	70.9888	83.927	57.1376	70.3084	-0.403023	6.36578	0.00268199	0.0151432
	WBGene00002048	47.9775	51.214	54.9004	60.4702	59.7969	61.5681	78.2666	53.5818	0.24101	5.88473	0.1033	0.241154
	WBGene00002050	185.354	167.419	152.84	196.702	131.106	148.411	190.161	167.833	-0.1388	7.39335	0.324146	0.521896
	WBGene00002052	113.835	102.728	108.445	108.082	113.838	111.147	154.153	143.168	0.2715	6.90856	0.0398364	0.121125
	WBGene00002053	333.756	320.762	300.258	392.709	330.961	312.053	440.138	402.572	0.141482	8.47097	0.320038	0.517173
	WBGene00002054	396.932	428.88	468.686	400.355	460.468	445.234	464.838	514.839	0.15417	8.80796	0.0924856	0.22416
	WBGene00002055	80.1611	76.9708	82.3506	72.9813	62.0353	70.3172	77.6714	75.6949	-0.127689	6.23671	0.25656	0.449455
	WBGene00002056	442.823	427.083	491.392	521.295	530.498	514.903	451.744	472.597	0.0655648	8.9132	0.51801	0.699257
	WBGene00002057	25.9257	32.3457	37.9558	38.2283	59.1574	46.3381	51.781	52.4478	0.64626	5.44842	2.32061e-05	0.000268001
	WBGene00002058	27.1177	21.5638	22.7057	20.5043	29.7386	41.4774	46.7219	38.8397	0.768096	4.99168	6.16309e-06	8.27295e-05
	WBGene00002059	257.171	289.314	282.974	250.222	217.443	208.683	220.515	293.708	-0.198669	7.98392	0.128599	0.280141
	WBGene00002060	29.7997	30.2492	32.1947	31.2777	23.0234	30.46	39.8773	43.0922	0.148735	5.05274	0.44441	0.6387
	WBGene00002061	269.389	255.771	255.863	262.733	208.17	216.46	214.861	243.244	-0.240979	7.91544	0.00305036	0.0168034
	WBGene00002062	5.06594	5.39095	4.40559	5.90801	6.71516	7.77702	9.22534	7.37104	0.580722	2.83431	0.0267779	0.0897765
	WBGene00002063	11.3239	9.28442	12.539	11.4685	15.9885	7.45298	8.63016	9.07205	-0.117054	3.49877	0.653905	0.808382
	WBGene00002064	781.944	752.337	732.005	676.293	615.876	709.653	662.439	717.826	-0.121191	9.46494	0.162063	0.328439
	WBGene00002065	276.839	278.233	281.619	253.697	292.589	256.318	335.981	364.3	0.196611	8.1956	0.113036	0.256573
	WBGene00002066	676.453	676.265	629.999	672.123	608.841	541.799	644.584	652.904	-0.116705	9.31858	0.171798	0.341363
	WBGene00002067	42.9115	48.8181	53.2059	40.3135	79.9424	65.4566	84.516	72.5764	0.707377	5.94677	1.97232e-07	3.74528e-06
	WBGene00002068	112.345	119.499	103.701	100.089	97.8495	104.99	79.7546	112.267	-0.142811	6.70678	0.274431	0.4687
	WBGene00002069	8.9399	8.68542	12.2001	9.38331	15.0292	9.07319	13.3916	12.7576	0.365042	3.5629	0.0941947	0.226423
	WBGene00002070	170.156	165.322	179.612	179.673	187.705	194.101	192.244	192.214	0.1425	7.5177	0.057272	0.158901
	WBGene00002071	58.1094	47.9196	47.1059	45.5264	50.2038	47.3102	69.0413	54.9993	0.156957	5.73422	0.301375	0.497406
	WBGene00002072	78.3731	79.9658	91.8395	79.5844	72.2679	81.9827	56.84	54.9993	-0.31139	6.22876	0.0374569	0.115621
	WBGene00002073	306.043	290.512	283.313	276.286	219.042	221.645	178.257	220.281	-0.462842	7.96577	3.30567e-06	4.81556e-05
	WBGene00002074	400.21	344.122	335.502	357.261	362.299	338.948	357.11	328.295	-0.0521227	8.46597	0.556865	0.732074
	WBGene00002075	182.672	187.186	167.751	201.22	158.925	160.725	164.271	170.101	-0.175208	7.44884	0.0481104	0.139246
	WBGene00002076	201.744	179.399	169.446	172.375	159.245	157.809	130.643	159.328	-0.253287	7.38254	0.0192793	0.0703042
	WBGene00002077	793.267	682.854	605.26	746.147	556.719	566.75	651.428	688.625	-0.198674	9.37077	0.0978722	0.232039
	WBGene00002078	397.528	383.955	346.686	373.942	299.624	291.638	323.78	346.155	-0.251933	8.43486	0.00550287	0.0268421
	WBGene00002079	234.821	194.973	189.101	212.341	160.844	161.697	186.59	181.725	-0.266512	7.57662	0.0132438	0.0526628
	WBGene00002080	144.528	135.972	132.168	134.494	125.35	136.098	119.037	125.308	-0.114931	7.04692	0.196393	0.375069
	WBGene00002081	32.4816	35.6402	30.5002	34.4055	41.57	50.5506	56.84	58.9683	0.645636	5.43821	9.84597e-06	0.000125781
	WBGene00002083	799.823	811.338	718.449	837.547	763.29	796.496	902.298	772.542	0.0304142	9.64541	0.73948	0.87023
	WBGene00002084	1.19199	0.898492	1.69446	2.78024	1.91862	3.56447	3.5711	0.850505	0.600226	1.41014	0.197877	0.377132
	WBGene00002086	0.89399	0.898492	0.677782	0.69506	0.31977	1.62021	1.48796	2.83502	0.968707	0.872833	0.110245	0.252077
	WBGene00002087	1.48998	2.99497	0.338891	3.12777	1.27908	1.62021	1.78555	1.13401	-0.449521	1.22776	0.474256	0.665181
	WBGene00002089	2.08598	1.19799	2.71113	0.69506	0.959309	0.972127	1.78555	0.850505	-0.535288	1.02122	0.422758	0.619963
	WBGene00002090	0.89399	1.49749	1.69446	1.39012	1.27908	2.2683	1.48796	1.98451	0.361	1.12799	0.537491	0.715668
	WBGene00002100	6.85393	5.09145	7.11671	6.60307	4.47677	8.4251	7.73738	5.95353	0.0545409	2.83713	0.892776	0.964787
	WBGene00002101	1.19199	1.19799	2.71113	2.43271	0.639539	2.2683	2.67833	3.11852	0.257669	1.40795	0.695032	0.838653
	WBGene00002109	0	2.69548	0	0.34753	3.1977	0.972127	2.08314	1.70101	1.27726	1.01896	0.0231938	0.0806945
	WBGene00002110	3.57596	3.29447	3.38891	4.86542	6.39539	7.45298	12.2013	9.35555	1.23569	2.80759	9.42311e-06	0.00012093
	WBGene00002111	0.89399	0.898492	1.69446	2.43271	0.959309	2.59234	3.27351	2.55151	0.699341	1.34286	0.174371	0.34466
	WBGene00002114	15.7938	20.3658	18.9779	17.3765	0	0	0.595183	0.283502	-6.08338	3.27321	1.12742e-52	3.94991e-49
	WBGene00002116	1.78798	1.19799	1.35556	1.39012	2.55816	1.62021	2.97592	0.567003	0.40151	1.20358	0.382321	0.579477
	WBGene00002120	6.85393	3.59397	6.10004	4.86542	6.71516	7.77702	9.52293	7.37104	0.551063	2.85782	0.0372665	0.11511
	WBGene00002123	11.6219	13.4774	18.3001	14.5963	15.3489	14.5819	14.8796	16.7266	0.0952723	3.95858	0.654674	0.808976
	WBGene00002124	5.95994	5.98995	3.7278	9.38331	2.55816	4.53659	2.67833	1.13401	-1.20627	2.33712	0.000421071	0.0032801
	WBGene00002125	22.0518	22.7618	18.9779	16.3339	8.63378	9.72127	5.05906	9.63905	-1.282	3.88156	9.59815e-10	2.73948e-08
	WBGene00002127	40.8256	35.3407	34.9058	41.0085	33.8956	35.9687	43.746	45.0767	0.0650633	5.30425	0.669653	0.820468
	WBGene00002128	6.55593	4.49246	5.42226	6.25554	6.71516	9.72127	15.7724	6.23703	0.756876	3.05315	0.011362	0.0468039
	WBGene00002129	17.8798	10.4824	14.2334	15.2913	19.8257	20.4147	15.7724	11.3401	0.211787	4.02122	0.335076	0.53258
	WBGene00002130	68.8373	68.5849	63.3726	66.0307	65.8725	49.5785	48.805	38.8397	-0.396886	5.88977	0.0109186	0.0453506
	WBGene00002131	18.4758	23.9598	21.689	20.8518	18.5466	19.7666	14.2844	13.8916	-0.360002	4.28534	0.047241	0.137181
	WBGene00002132	5.36394	4.19296	6.43893	5.21295	7.3547	9.72127	5.35665	7.65454	0.502427	2.81313	0.0649163	0.173946
	WBGene00002133	5.95994	10.1829	6.43893	3.4753	5.43608	4.21255	3.27351	4.25252	-0.618018	2.5956	0.0473773	0.137463
	WBGene00002134	73.3072	62.5949	66.7616	66.7258	68.4307	67.0768	108.919	87.3185	0.301655	6.24541	0.0711526	0.185651
	WBGene00002135	57.2154	56.3055	55.2393	60.8178	63.6341	68.0489	85.4088	83.066	0.389289	6.06448	0.00300593	0.0166174
	WBGene00002136	80.1611	77.5698	72.8616	86.1875	58.8376	71.2893	52.6737	51.3138	-0.438421	6.11671	0.000991098	0.00675547
	WBGene00002137	28.6077	30.8482	43.3781	31.9728	46.6864	47.3102	51.1858	50.1798	0.539935	5.38974	0.000291557	0.0023922
	WBGene00002138	50.0635	50.615	49.1392	44.8314	58.5178	40.1813	77.3738	60.1023	0.279761	5.77019	0.122743	0.271391
	WBGene00002139	16.9858	17.9698	21.0113	22.5895	28.7793	25.2753	28.5688	22.3966	0.422881	4.55799	0.0103971	0.0437027
	WBGene00002140	0.89399	5.09145	2.03335	3.82283	2.23839	5.18468	7.43979	6.52054	0.856448	2.27083	0.0242048	0.0833841
	WBGene00002141	0.89399	1.19799	0.677782	0.34753	1.91862	1.29617	1.78555	1.41751	0.972585	0.873942	0.0793522	0.20153
	WBGene00002142	0.595994	1.19799	1.01667	0.69506	0.639539	0.972127	0.297592	0.283502	-0.677003	0.408805	0.488793	0.677609
	WBGene00002143	25.6277	28.4522	30.5002	25.0222	26.5409	18.1464	21.129	27.4997	-0.228432	4.69983	0.170024	0.338743
	WBGene00002144	55.1294	56.006	52.5281	53.8672	46.0468	47.6342	23.5097	32.0357	-0.547204	5.53491	0.00605179	0.0287979
	WBGene00002146	16.0918	9.58391	11.8612	10.7734	16.9478	13.2857	19.6411	17.2936	0.473231	3.91897	0.0209223	0.0744931
	WBGene00002147	103.703	109.616	104.717	97.6559	86.018	109.85	89.5751	87.3185	-0.159166	6.63162	0.163302	0.329768
	WBGene00002148	100.127	106.022	100.99	86.1875	103.605	109.526	65.7678	80.7979	-0.131158	6.56538	0.438383	0.633416
	WBGene00002150	0.297997	3.59397	1.01667	0.69506	1.91862	2.91638	2.67833	5.10303	1.13463	1.56409	0.00899656	0.0390939
	WBGene00002151	2.68197	2.39598	0.338891	3.4753	3.1977	1.94425	4.76147	2.55151	0.47798	1.72835	0.22059	0.405529
	WBGene00002152	378.158	359.097	328.724	354.133	303.781	257.614	328.541	389.248	-0.150333	8.4013	0.257389	0.450262
	WBGene00002153	105.789	102.129	116.24	106.344	120.553	112.119	124.096	122.189	0.155586	6.83697	0.0929445	0.224806
	WBGene00002162	466.365	470.211	484.275	478.549	504.916	547.308	504.12	501.798	0.11572	8.9522	0.0625169	0.169264
	WBGene00002163	4.76795	10.1829	8.81117	7.64566	7.3547	8.10106	8.63016	7.08754	-0.00830215	3.07644	1	1
	WBGene00002169	176.414	159.333	146.74	151.871	145.175	145.171	147.605	138.349	-0.140163	7.24761	0.133132	0.287494
	WBGene00002173	110.557	121.596	117.934	121.636	136.222	136.098	122.905	131.828	0.159996	6.97122	0.070914	0.185348
	WBGene00002174	70.9232	74.2753	76.5894	75.414	70.0295	64.1604	72.3148	78.5299	-0.057297	6.19792	0.590175	0.758086
	WBGene00002175	37.5476	33.8432	34.9058	43.0937	39.0119	31.4321	30.9495	33.4532	-0.146186	5.17427	0.312004	0.508642
	WBGene00002176	5.66194	2.39598	4.40559	3.4753	1.59885	6.48085	3.86869	3.40202	-0.0616763	2.17913	0.931574	0.987369
	WBGene00002178	1.78798	2.39598	1.35556	1.73765	3.51746	3.56447	2.08314	2.26801	0.613536	1.56841	0.137962	0.294456
	WBGene00002179	33.6736	42.5286	54.2226	37.1857	62.9946	60.5959	77.969	65.7724	0.675912	5.78294	3.50912e-05	0.000382997
	WBGene00002180	17.2838	14.9749	17.6223	14.5963	15.6687	12.6377	13.3916	12.4741	-0.253603	3.94805	0.177109	0.348217
	WBGene00002181	2.97997	4.49246	3.7278	4.17036	3.1977	2.91638	4.46388	2.26801	-0.25503	2.04948	0.494874	0.682192
	WBGene00002182	2.68197	1.49749	2.37224	1.39012	0.639539	2.2683	4.46388	2.55151	0.327319	1.52795	0.460556	0.652536
	WBGene00002183	489.013	495.668	430.731	459.087	352.706	351.586	335.088	396.619	-0.384527	8.69498	1.95325e-05	0.000230767
	WBGene00002184	1.48998	1.79698	1.69446	1.39012	0.639539	1.29617	1.48796	1.13401	-0.466722	0.993021	0.513557	0.696647
	WBGene00002185	30.9917	38.6351	35.9225	31.9728	33.5758	31.1081	24.1049	32.3192	-0.184982	5.0415	0.235062	0.424224
	WBGene00002186	36.6536	42.8281	42.0225	46.9166	68.4307	53.791	69.3389	57.8343	0.568545	5.72493	3.29445e-05	0.000363531
	WBGene00002187	32.7796	34.4422	38.2947	37.5332	40.9305	49.5785	44.9363	41.6747	0.309765	5.34484	0.0182919	0.0674969
	WBGene00002188	1.19199	1.19799	2.03335	1.73765	1.59885	1.29617	0.892775	1.70101	-0.140989	1.04933	0.875942	0.956405
	WBGene00002189	115.921	106.022	142.334	123.373	137.181	138.042	148.498	150.539	0.238075	7.05929	0.0365362	0.113256
	WBGene00002190	174.924	181.795	194.862	192.879	216.804	239.143	222.301	208.941	0.253428	7.67649	0.00292902	0.0162628
	WBGene00002191	243.761	263.558	248.746	253.697	269.246	271.548	274.082	249.765	0.0758034	8.02195	0.296565	0.492716
	WBGene00002192	201.148	192.577	216.89	191.837	194.1	211.924	168.437	164.714	-0.119384	7.59442	0.285879	0.481181
	WBGene00002193	17.5818	22.1628	15.9279	17.029	27.8199	22.683	25.2953	22.3966	0.426147	4.46169	0.0101523	0.0428664
	WBGene00002195	2.68197	3.89346	2.03335	3.12777	4.157	2.91638	2.97592	1.98451	0.0140725	1.84459	1	1
	WBGene00002196	196.38	203.059	193.846	196.354	203.693	167.53	172.306	155.075	-0.177688	7.5439	0.088826	0.218234
	WBGene00002198	16.3898	14.9749	18.3001	18.4191	21.7443	24.6272	21.4266	19.8451	0.365651	4.32742	0.0273923	0.0912034
	WBGene00002199	5.66194	4.79196	5.42226	5.90801	6.71516	8.4251	8.63016	8.22155	0.556958	2.88115	0.0342335	0.108295
	WBGene00002200	16.6878	14.3759	18.639	18.4191	11.5117	13.2857	9.52293	12.1906	-0.545894	3.89575	0.00373979	0.0198671
	WBGene00002201	145.72	136.87	152.162	130.671	150.292	172.391	154.748	140.9	0.127966	7.21519	0.208764	0.391388
	WBGene00002202	436.863	449.845	444.625	428.157	457.91	452.687	456.803	428.938	0.0293846	8.798	0.619006	0.780987
	WBGene00002203	44.4015	49.1176	56.2559	57.3425	84.7389	76.474	88.6823	87.035	0.706493	6.10205	6.2983e-09	1.5961e-07
	WBGene00002204	6.55593	8.68542	4.40559	6.9506	10.5524	13.2857	10.1181	9.35555	0.685062	3.2314	0.00329764	0.0178913
	WBGene00002206	8.34391	7.78693	12.2001	8.34072	12.1512	7.45298	10.1181	12.1906	0.203556	3.38603	0.413842	0.612028
	WBGene00002207	56.9174	65.5899	70.1505	58.7326	70.0295	68.0489	66.0654	72.5764	0.139546	6.05854	0.218016	0.402825
	WBGene00002208	5.36394	8.38592	12.2001	9.73084	14.0699	15.23	8.92775	10.2061	0.44456	3.46997	0.0851382	0.211472
	WBGene00002210	24.7337	29.0512	39.9892	29.8876	37.0933	44.0698	37.7941	47.0613	0.429751	5.20352	0.0104386	0.0438135
	WBGene00002211	2.38397	0.598995	1.01667	1.39012	3.51746	0.972127	1.19037	1.98451	0.481136	1.17808	0.372569	0.569624
	WBGene00002212	5.66194	6.88844	10.1667	8.34072	18.2269	12.9617	14.2844	15.0256	0.971282	3.59536	7.61454e-06	0.000100575
	WBGene00002213	5.95994	8.38592	9.82784	8.34072	15.0292	7.45298	12.7964	15.3091	0.647869	3.46674	0.00877072	0.0382787
	WBGene00002214	116.517	100.332	112.173	108.429	104.565	104.666	91.0631	79.0969	-0.207225	6.68172	0.0891335	0.21853
	WBGene00002215	50.3615	48.5186	53.2059	43.0937	52.1224	49.5785	69.9341	62.6538	0.264936	5.76527	0.0675337	0.179212
	WBGene00002216	24.4357	23.0613	19.9946	16.3339	30.0583	22.3589	30.3544	23.2471	0.331151	4.61016	0.0608941	0.165905
	WBGene00002217	62.2813	54.808	52.5281	86.535	82.1808	66.7527	79.7546	74.8444	0.246941	6.14098	0.143253	0.302069
	WBGene00002218	0	1.19799	1.01667	0	0	0.324042	1.48796	0.567003	0.118618	0.273959	1	1
	WBGene00002219	163.6	164.424	191.474	169.595	142.617	152.624	123.798	131.545	-0.323945	7.28068	0.00216772	0.0127053
	WBGene00002220	12.2179	11.6804	8.81117	15.9864	12.1512	14.2579	16.3675	17.5771	0.316659	3.83713	0.143442	0.302376
	WBGene00002221	62.8773	58.1025	67.7782	49.3493	51.8027	54.1151	39.2821	56.9838	-0.236723	5.79827	0.123995	0.273123
	WBGene00002222	7.44992	8.38592	5.76115	3.4753	9.91286	10.6934	9.52293	11.0566	0.6923	3.1667	0.00367091	0.0195828
	WBGene00002223	140.058	147.353	129.795	156.041	157.007	135.774	151.772	145.72	0.0424975	7.19051	0.671396	0.821233
	WBGene00002224	2.68197	2.09648	0.677782	2.08518	0	0.972127	1.78555	1.13401	-0.922265	1.04742	0.076394	0.195684
	WBGene00002225	118.007	116.504	124.373	123.373	91.1343	85.2232	65.1726	82.499	-0.57412	6.66255	1.3609e-06	2.13808e-05
	WBGene00002226	131.119	131.479	129.795	118.508	105.844	119.572	74.3979	93.839	-0.377818	6.82811	0.00974169	0.041546
	WBGene00002227	10.4299	13.4774	12.539	12.5111	19.8257	14.906	13.6892	12.1906	0.302516	3.83805	0.145194	0.304855
	WBGene00002228	150.19	147.053	132.845	141.445	145.175	144.199	125.881	128.71	-0.0734338	7.1298	0.453113	0.645852
	WBGene00002229	213.664	180.297	194.524	191.489	171.716	174.983	151.177	157.91	-0.251202	7.49224	0.00911359	0.0395044
	WBGene00002230	10.1319	11.6804	10.5056	13.2061	14.3896	11.3415	10.1181	7.93804	-0.0615655	3.55337	0.811673	0.918209
	WBGene00002231	129.629	118.301	128.101	122.678	106.163	119.248	102.669	119.354	-0.156255	6.89328	0.10668	0.246052
	WBGene00002232	37.5476	51.214	41.0058	44.8314	39.6514	37.5889	49.1026	39.6902	-0.0716672	5.43344	0.63644	0.794006
	WBGene00002234	13.7079	18.2693	16.6057	15.2913	20.4652	11.0174	16.07	11.9071	-0.105796	4.00186	0.645982	0.802054
	WBGene00002235	7.15192	6.88844	6.10004	4.51789	5.11631	5.50872	8.33257	8.50505	0.155383	2.84738	0.592127	0.759826
	WBGene00002238	608.509	614.269	571.709	635.632	508.753	507.126	553.818	549.71	-0.197016	9.15306	0.00590246	0.028289
	WBGene00002239	13.7079	10.4824	12.539	11.121	10.5524	16.5262	13.3916	14.7421	0.205372	3.75778	0.308316	0.505032
	WBGene00002240	46.1895	49.7165	52.1892	44.1363	52.4422	44.0698	30.9495	41.1077	-0.191855	5.5133	0.241219	0.432005
	WBGene00002241	64.3673	58.7015	58.6282	47.9591	63.6341	63.5123	48.2099	50.4633	-0.0289384	5.84684	0.859065	0.947874
	WBGene00002242	2.38397	2.09648	1.35556	0	1.27908	2.59234	2.67833	1.13401	0.329217	1.22571	0.474762	0.665576
	WBGene00002243	0.595994	2.69548	3.38891	2.78024	6.39539	6.48085	4.76147	6.80404	1.38086	2.28536	2.98639e-05	0.000333742
	WBGene00002244	293.229	297.101	286.702	316.6	203.693	190.861	219.623	305.048	-0.375904	8.04842	0.0127505	0.0511994
	WBGene00002245	87.611	84.4582	81.3339	81.6696	74.5063	88.7876	52.0786	56.4168	-0.304703	6.25543	0.0709018	0.185348
	WBGene00002247	217.24	205.755	229.429	197.397	326.485	290.018	361.872	309.017	0.599284	8.0654	3.72107e-09	9.65507e-08
	WBGene00002248	16.6878	15.5739	8.81117	12.5111	7.03493	7.77702	15.1772	8.50505	-0.478019	3.60679	0.0683284	0.180586
	WBGene00002249	174.626	177.302	166.734	168.9	165.321	148.735	181.829	175.771	-0.033237	7.41415	0.724267	0.859649
	WBGene00002250	511.064	494.17	493.764	495.578	502.997	485.416	486.86	466.644	-0.0390911	8.9445	0.49645	0.683625
	WBGene00002251	155.852	147.353	135.218	127.196	138.14	145.819	115.466	134.947	-0.0840115	7.10996	0.467521	0.659205
	WBGene00002252	5.95994	7.78693	8.47228	5.90801	8.31401	6.48085	8.63016	7.65454	0.146185	3.00634	0.609993	0.773335
	WBGene00002253	31.8857	32.6452	35.2447	36.1431	22.3839	29.4879	24.4025	20.1286	-0.496763	4.88623	0.00105824	0.00713503
	WBGene00002254	275.051	277.334	278.907	264.123	220.641	224.237	211.885	234.456	-0.297587	7.95957	2.6998e-05	0.000305861
	WBGene00002255	52.1494	46.4221	44.0559	34.753	45.0875	51.8468	51.1858	45.6438	0.122551	5.55695	0.396338	0.59347
	WBGene00002256	25.0317	16.7718	22.0279	19.1142	20.4652	15.23	17.2603	19.2781	-0.198646	4.32343	0.277445	0.4718
	WBGene00002257	25.3297	26.6553	22.0279	18.0716	39.3317	23.3311	29.164	49.8963	0.620257	4.90749	0.00706619	0.0324355
	WBGene00002258	176.414	174.008	208.418	178.978	188.024	176.279	205.933	208.941	0.0801648	7.57186	0.446085	0.639992
	WBGene00002259	26.8197	22.4623	24.4002	24.3271	24.942	23.9791	37.7941	33.7367	0.301373	4.80797	0.0875851	0.215829
	WBGene00002261	21.7538	14.9749	24.4002	22.937	34.8549	30.46	34.5206	22.6801	0.544999	4.7237	0.00477708	0.0240324
	WBGene00002262	122.179	118.9	117.934	87.5776	84.4192	87.1674	83.0281	108.581	-0.298377	6.67095	0.039613	0.120577
	WBGene00002263	370.41	322.858	312.458	405.22	333.839	263.447	347.587	366.001	-0.105575	8.41304	0.437015	0.632347
	WBGene00002264	761.978	665.782	705.233	775.34	690.702	698.636	821.948	718.393	0.0107891	9.5125	0.911267	0.974857
	WBGene00002265	819.193	782.287	779.111	859.442	558.318	616.653	467.517	560.199	-0.556857	9.4112	5.80374e-08	1.22703e-06
	WBGene00002266	94.167	85.3567	110.817	120.245	135.263	143.551	205.338	174.637	0.684109	7.07029	4.12657e-05	0.000439436
	WBGene00002267	56.6194	45.5236	42.7003	49.3493	28.1397	21.7108	44.0436	41.1077	-0.520766	5.38587	0.0126213	0.0507531
	WBGene00002268	137.973	156.338	152.501	173.07	146.135	159.429	181.531	146.287	0.032089	7.29698	0.788531	0.90422
	WBGene00002269	182.672	198.267	216.213	195.659	197.618	207.063	262.476	234.172	0.186127	7.73088	0.114385	0.258755
	WBGene00002270	1.19199	0.598995	1.35556	0.69506	1.59885	0.972127	0.892775	0.567003	0.0494362	0.678797	1	1
	WBGene00002271	60.7913	62.5949	69.1338	59.7752	72.2679	57.6796	64.5774	70.3084	0.0714458	6.02855	0.552323	0.72785
	WBGene00002272	121.285	130.581	127.084	119.55	137.501	124.756	125.881	124.457	0.0392548	6.98885	0.655927	0.80968
	WBGene00002273	164.792	172.51	172.157	180.021	184.827	209.007	173.794	151.39	0.0597066	7.46461	0.602971	0.769025
	WBGene00002274	24.7337	26.3558	32.8724	22.937	34.2153	30.784	23.5097	17.8606	-0.0115006	4.76588	0.967042	1
	WBGene00002275	72.1152	56.3055	55.5782	58.385	35.8142	46.6621	57.4352	56.7003	-0.300373	5.79555	0.0743267	0.191685
	WBGene00002276	56.0234	45.8231	44.7336	45.1789	55.9597	58.0036	49.9954	35.1542	0.0496739	5.6281	0.763176	0.886234
	WBGene00002280	2141.4	2186.63	2274.64	2158.51	2069.23	1939.07	2273.6	2487.16	0.00142774	11.098	0.989107	1
	WBGene00002282	1.19199	1.19799	2.03335	2.43271	1.27908	0.972127	12.4989	3.40202	1.40721	1.93041	0.0252132	0.0856577
	WBGene00002295	68.8373	61.9959	55.917	58.0375	68.4307	61.8921	72.3148	52.4478	0.0562777	5.98022	0.678147	0.825678
	WBGene00002297	147.806	131.779	134.201	140.402	175.873	146.143	121.715	117.653	0.0173073	7.12949	0.903614	0.970811
	WBGene00002299	20.5618	21.5638	19.3168	22.5895	27.1804	31.4321	20.2362	27.7832	0.340865	4.61252	0.0418672	0.125637
	WBGene00002324	23.2437	23.6603	17.2834	23.2845	15.0292	22.0349	18.1531	13.3246	-0.358675	4.32878	0.0619835	0.168243
	WBGene00002335	105.193	103.327	114.206	106.344	122.472	115.359	103.264	110.849	0.0747393	6.79091	0.443752	0.638512
	WBGene00002344	537.288	570.842	544.259	559.176	609.8	701.552	561.853	502.365	0.102826	9.16485	0.365646	0.562909
	WBGene00002348	508.68	532.207	583.571	559.523	475.817	512.959	400.856	403.139	-0.284973	8.95886	0.00979551	0.0416994
	WBGene00002363	268.197	276.136	280.941	268.293	254.856	275.436	277.355	254.017	-0.0428488	8.0769	0.553948	0.729128
	WBGene00002368	94.167	87.4532	74.5561	74.719	78.6633	71.6134	47.3171	56.7003	-0.383125	6.20427	0.0250303	0.0853566
	WBGene00002393	0.89399	0.598995	1.35556	2.43271	1.59885	1.94425	1.78555	1.13401	0.316496	1.05019	0.640193	0.79751
	WBGene00002497	24.1377	26.3558	25.4168	23.9796	25.5816	34.0245	48.805	39.9737	0.572813	4.98954	0.00273384	0.0153802
	WBGene00002583	195.784	191.379	193.846	206.085	198.577	170.122	168.735	194.482	-0.104246	7.5735	0.258868	0.451834
	WBGene00002632	33.9716	34.4422	30.1613	34.753	37.7328	40.1813	44.3412	34.5872	0.232184	5.20624	0.0871133	0.214931
	WBGene00002637	322.432	272.842	247.391	286.365	221.6	220.673	206.529	231.621	-0.359221	7.97609	0.000585201	0.00430499
	WBGene00002694	206.512	169.815	200.285	200.525	190.902	191.185	177.067	174.07	-0.0839516	7.56508	0.386251	0.583352
	WBGene00002696	103.703	104.225	99.2951	106.692	102.966	110.174	79.1594	94.973	-0.0974096	6.65435	0.424502	0.621267
	WBGene00002717	263.429	250.38	271.452	277.329	247.821	232.987	240.454	231.621	-0.156602	7.9802	0.0320917	0.103079
	WBGene00002783	192.804	183.891	196.557	206.085	247.502	224.237	223.789	184.276	0.174595	7.70031	0.113389	0.257209
	WBGene00002827	2.38397	2.09648	2.03335	4.86542	2.55816	2.91638	8.03498	3.11852	0.568089	2.04772	0.165165	0.332321
	WBGene00002845	695.822	689.742	590.687	686.024	492.445	470.51	521.678	589.4	-0.35999	9.21108	0.0005326	0.00397648
	WBGene00002850	326.604	351.909	305.68	322.508	275.641	265.391	338.957	329.145	-0.111586	8.2999	0.314443	0.511503
	WBGene00002855	155.256	173.409	133.184	151.176	145.815	154.892	144.63	151.673	-0.0395737	7.24707	0.712087	0.850635
	WBGene00002879	195.486	178.8	174.868	208.866	167.879	183.408	199.089	173.786	-0.065419	7.53823	0.519854	0.700975
	WBGene00002881	6.85393	10.7819	13.2168	12.8586	17.2676	10.3694	8.63016	10.7731	0.110431	3.57353	0.687514	0.832382
	WBGene00002889	217.24	221.029	212.824	221.724	204.333	208.359	181.233	204.405	-0.129114	7.71076	0.107243	0.246863
	WBGene00002891	231.841	236.603	220.279	227.632	202.094	198.638	206.826	206.389	-0.171203	7.76094	0.0137473	0.0541622
	WBGene00002915	341.802	323.457	359.902	404.177	335.758	320.802	389.548	383.011	0.000788786	8.4835	1	1
	WBGene00002957	111.153	109.915	94.2117	106.692	93.0529	99.481	111.002	116.803	-0.00507803	6.7275	0.969748	1
	WBGene00002974	5.66194	3.89346	4.40559	6.25554	4.47677	3.56447	7.1422	3.11852	-0.136036	2.44043	0.751202	0.877801
	WBGene00002975	1.19199	0.898492	3.05002	3.4753	2.55816	3.56447	2.67833	2.26801	0.393634	1.60873	0.405543	0.603129
	WBGene00002976	1.48998	2.99497	3.38891	1.73765	0.959309	2.2683	3.86869	2.26801	-0.0200522	1.58678	1	1
	WBGene00002977	32.7796	22.1628	29.4835	22.5895	36.4537	31.4321	23.2122	25.7986	0.122357	4.83783	0.518372	0.699447
	WBGene00002978	1863.08	1858.98	1979.8	1900.29	1773.76	1826.63	1709.96	1734.46	-0.109829	10.8388	0.036365	0.11292
	WBGene00002979	45.8915	45.5236	37.9558	48.3067	44.7677	41.1534	49.9954	54.7158	0.10373	5.54595	0.465311	0.657345
	WBGene00002980	322.432	313.873	352.447	330.154	384.363	397.6	375.858	310.151	0.154235	8.44687	0.134277	0.289234
	WBGene00002981	111.451	92.8442	105.734	117.118	112.239	99.157	83.6233	80.5144	-0.186579	6.65628	0.179417	0.351314
	WBGene00002982	22.0518	18.2693	14.9112	23.632	14.0699	15.23	15.1772	16.1596	-0.37685	4.17351	0.0414063	0.124834
	WBGene00002983	11.3239	10.1829	16.2668	16.3339	58.5178	51.1987	107.728	73.9939	2.43385	5.46254	7.06256e-21	1.35582e-18
	WBGene00002985	86.1211	93.4431	74.5561	96.2658	86.018	89.7598	72.0172	64.3549	-0.168945	6.38162	0.240654	0.431269
	WBGene00002986	27.7137	29.9497	31.8558	32.3203	26.2211	29.8119	24.9977	25.5151	-0.192489	4.86391	0.178406	0.34992
	WBGene00002988	3.87396	5.39095	5.76115	1.73765	3.51746	6.15681	4.16628	6.52054	0.271957	2.40545	0.427877	0.624416
	WBGene00002989	6.55593	3.29447	6.10004	7.29813	9.27332	9.07319	10.7133	9.92255	0.756734	3.07401	0.00213204	0.0125487
	WBGene00002990	18.7738	21.2643	14.9112	19.4617	22.0641	18.1464	29.4616	26.0821	0.364613	4.45827	0.0495295	0.142381
	WBGene00002991	11.6219	14.6754	22.7057	16.6814	15.9885	27.8677	23.2122	18.1441	0.379946	4.2812	0.105281	0.243733
	WBGene00002992	32.7796	34.1427	42.3614	33.0154	44.448	51.1987	25.5929	25.5151	0.041446	5.19557	0.870038	0.952367
	WBGene00002994	119.795	118.9	102.684	124.068	101.047	101.749	90.4679	89.303	-0.284596	6.73579	0.00729578	0.0331528
	WBGene00002996	23.8397	22.7618	30.5002	27.1073	18.8664	13.6098	19.0459	17.2936	-0.59036	4.47101	0.00052713	0.00394615
	WBGene00002997	10.7279	8.38592	10.1667	5.90801	9.91286	7.45298	6.84461	12.4741	0.0589646	3.27111	0.836705	0.935204
	WBGene00002998	64.6653	74.2753	71.1671	60.8178	65.5528	66.7527	54.1617	53.5818	-0.177919	6.0103	0.169197	0.337449
	WBGene00002999	69.1352	56.006	74.2172	73.6764	60.7562	72.2615	87.7896	91.004	0.194863	6.20498	0.224438	0.410289
	WBGene00003000	6.55593	2.09648	6.77782	6.25554	7.99424	5.83276	10.7133	9.35555	0.660872	2.92571	0.0203775	0.0731856
	WBGene00003001	4.46995	5.98995	4.40559	4.17036	7.67447	7.45298	5.35665	5.67003	0.438503	2.65103	0.116424	0.261679
	WBGene00003002	212.472	206.653	191.812	192.532	213.926	194.425	168.437	163.013	-0.120683	7.59621	0.29048	0.486582
	WBGene00003003	30.3957	28.1527	25.4168	27.1073	25.2618	24.9513	36.6038	29.4842	0.0673602	4.86304	0.691845	0.836424
	WBGene00003006	7.15192	7.78693	9.15006	10.7734	10.2326	10.0453	13.6892	12.1906	0.41971	3.42807	0.0607707	0.165689
	WBGene00003007	12.2179	9.58391	11.1834	9.73084	8.63378	7.12893	9.52293	7.65454	-0.374261	3.33247	0.0956967	0.228934
	WBGene00003009	165.09	174.307	158.94	179.673	180.35	174.983	139.571	138.349	-0.0996795	7.36166	0.415179	0.613036
	WBGene00003010	43.5075	44.6251	32.1947	32.6678	36.134	52.8189	34.8182	31.7522	0.0171345	5.2929	0.92622	0.983785
	WBGene00003011	11.6219	6.88844	6.77782	7.29813	7.03493	8.4251	7.1422	6.23703	-0.190046	3.05483	0.506086	0.690302
	WBGene00003012	60.1953	55.407	52.5281	53.1721	60.4364	62.8642	58.6256	44.2262	0.0270568	5.82117	0.847379	0.941204
	WBGene00003014	29.2037	30.2492	40.328	28.845	21.4246	23.3311	18.1531	22.1131	-0.595152	4.768	0.000300787	0.00245929
	WBGene00003015	8.34391	8.68542	8.13339	10.4259	8.63378	7.77702	13.6892	13.8916	0.319406	3.40908	0.198912	0.378324
	WBGene00003017	6.25793	2.39598	1.35556	2.78024	1.91862	1.94425	3.27351	4.25252	-0.170317	1.88638	0.769065	0.890772
	WBGene00003019	10.7279	14.6754	17.9612	10.0784	16.9478	7.45298	9.22534	15.5926	-0.115013	3.75067	0.665958	0.817996
	WBGene00003020	78.0752	83.5597	83.3672	90.0103	88.5762	74.5298	73.8027	65.4889	-0.148432	6.32611	0.222157	0.407284
	WBGene00003021	104.895	99.4331	97.6007	101.131	122.152	115.683	109.514	96.674	0.137558	6.73471	0.187141	0.361745
	WBGene00003022	39.0376	38.6351	37.6169	31.9728	38.3723	34.9966	32.4375	33.1697	-0.0885033	5.18618	0.539406	0.716923
	WBGene00003024	4.46995	5.98995	5.42226	6.9506	6.39539	8.10106	8.33257	7.37104	0.409988	2.85942	0.116788	0.262034
	WBGene00003025	107.875	104.225	121.662	127.196	89.2157	91.0559	88.6823	94.973	-0.33821	6.69557	0.00111882	0.0074521
	WBGene00003026	349.848	309.081	300.935	281.499	240.467	227.154	171.115	182.575	-0.597013	8.01336	1.2974e-05	0.000160333
	WBGene00003029	2.08598	1.79698	1.35556	1.04259	3.1977	1.62021	4.16628	5.67003	1.20404	1.7248	0.00296876	0.0164509
	WBGene00003030	144.528	129.083	136.234	152.566	124.071	147.115	108.323	100.927	-0.228314	7.0321	0.0942611	0.226543
	WBGene00003031	0	0.598995	0.338891	0.34753	0.959309	1.62021	1.48796	1.98451	2.1258	0.641072	0.00196335	0.0117448
	WBGene00003033	1.19199	0.299497	1.35556	0.69506	1.59885	0.648085	0.595183	1.41751	0.271023	0.678086	0.697652	0.840516
	WBGene00003034	87.909	84.4582	89.8062	75.0665	101.687	84.5751	77.0763	76.2619	0.00773745	6.41299	0.952676	1
	WBGene00003035	25.3297	18.2693	18.3001	17.029	14.3896	18.7945	11.0109	13.6081	-0.458692	4.1455	0.022793	0.0796072
	WBGene00003036	162.706	176.404	145.723	159.516	139.42	139.338	108.919	128.426	-0.321724	7.18633	0.00524398	0.0258856
	WBGene00003037	82.8431	62.8944	58.6282	68.1159	46.6864	70.3172	41.6628	47.0613	-0.408053	5.91528	0.0263795	0.0887378
	WBGene00003038	15.1978	13.4774	13.5556	13.9012	19.5059	18.4704	15.4748	12.7576	0.228912	3.99102	0.232225	0.420411
	WBGene00003040	69.7312	67.9859	62.6949	55.2573	58.8376	48.6064	68.7437	66.3394	-0.0760206	5.97662	0.599288	0.765512
	WBGene00003041	64.0693	64.0924	55.5782	61.1653	62.9946	59.6238	60.1135	58.4013	-0.0249711	5.93995	0.836344	0.935028
	WBGene00003043	61.3873	65.5899	71.1671	58.0375	61.076	76.7981	43.4484	44.7932	-0.182749	5.92642	0.330137	0.527542
	WBGene00003044	28.3097	29.0512	23.0446	30.5826	22.7036	37.913	21.7242	26.3656	-0.0333624	4.81048	0.879663	0.957125
	WBGene00003045	10.7279	19.1678	15.2501	12.8586	15.3489	18.7945	9.82053	19.5616	0.129196	3.98466	0.612154	0.775162
	WBGene00003046	3.27796	0.299497	1.35556	1.39012	0	0	1.19037	1.98451	-0.900644	0.873435	0.115756	0.260799
	WBGene00003047	116.517	110.814	109.462	118.508	109.681	102.721	119.632	115.952	-0.0219888	6.82717	0.816256	0.921757
	WBGene00003048	75.3932	84.7577	72.5227	86.8825	105.524	108.878	133.023	112.834	0.527088	6.6174	8.92257e-06	0.000115565
	WBGene00003052	325.114	307.584	263.318	302.351	278.519	281.917	296.699	328.011	-0.0160363	8.22216	0.876898	0.956415
	WBGene00003053	95.359	91.0472	104.378	104.954	84.0994	80.0385	96.7173	101.777	-0.122567	6.57608	0.28878	0.48455
	WBGene00003055	13.1119	21.5638	18.3001	15.6389	21.4246	21.3868	32.7351	41.3912	0.771932	4.58368	0.00141264	0.00900263
	WBGene00003056	7.74792	12.2794	10.8445	13.9012	12.1512	11.3415	7.73738	14.1751	0.028555	3.56995	0.964632	1
	WBGene00003057	4.76795	9.58391	7.11671	11.4685	22.0641	37.913	105.645	72.2929	2.85139	5.12454	2.76253e-11	1.03791e-09
	WBGene00003059	45.2955	40.4321	40.6669	34.753	38.3723	36.6168	33.9255	31.7522	-0.201729	5.26093	0.151647	0.313402
	WBGene00003060	75.6912	81.1638	78.6228	81.322	85.6982	81.3347	63.387	66.0559	-0.0976909	6.27097	0.451653	0.644352
	WBGene00003061	110.557	105.124	99.9729	98.0035	97.2099	98.5089	105.347	112.267	-0.0011569	6.70106	0.999434	1
	WBGene00003062	157.342	173.109	165.379	155.346	136.861	124.756	135.404	146.003	-0.261385	7.2278	0.00386911	0.0203994
	WBGene00003063	236.907	237.501	229.09	236.32	260.612	247.244	266.047	256.285	0.132418	7.9478	0.0480493	0.139128
	WBGene00003064	42.3155	47.6201	39.9892	42.0511	39.3317	41.8015	42.5556	34.8707	-0.120813	5.39006	0.360007	0.558254
	WBGene00003065	74.4992	82.9607	78.9616	64.2931	91.4541	84.8991	87.1944	83.066	0.202456	6.3502	0.0692172	0.182161
	WBGene00003066	50.9574	57.204	54.2226	54.2147	65.233	72.9096	57.1376	61.2363	0.241962	5.90115	0.0441434	0.130622
	WBGene00003067	33.9716	32.0462	30.8391	30.9302	41.2503	51.5228	37.7941	32.8862	0.349487	5.21031	0.0259412	0.0876633
	WBGene00003068	31.5877	31.1477	42.3614	31.9728	26.5409	28.1917	38.0917	40.8242	-0.030066	5.10798	0.866192	0.951094
	WBGene00003071	101.021	94.3416	92.8562	91.0529	92.7332	69.9932	165.759	103.195	0.187267	6.67396	0.402868	0.600041
	WBGene00003072	112.941	100.931	116.24	112.6	106.163	113.415	97.0149	96.3905	-0.100785	6.74861	0.329456	0.52707
	WBGene00003073	379.946	368.681	337.197	385.063	311.456	287.75	346.694	356.928	-0.174507	8.44027	0.0806147	0.203519
	WBGene00003074	44.6995	47.3206	44.7336	55.9523	48.605	46.6621	48.805	51.0303	0.0213272	5.61726	0.879502	0.957125
	WBGene00003075	1.19199	1.49749	2.03335	0.69506	6.39539	7.77702	12.7964	9.92255	2.738	2.58866	5.67987e-15	3.89742e-13
	WBGene00003076	30.6937	39.5336	41.3447	39.966	35.1746	40.8294	25.5929	25.2316	-0.259079	5.14189	0.161951	0.328354
	WBGene00003077	25.6277	28.1527	34.228	20.1567	37.7328	29.1638	24.7001	36.8552	0.247311	4.91805	0.200264	0.379666
	WBGene00003078	4.76795	9.58391	8.13339	9.03578	11.8315	14.2579	13.3916	11.0566	0.682876	3.44445	0.00235644	0.0135898
	WBGene00003079	27.4157	31.1477	32.5336	34.4055	33.5758	29.1638	30.6519	30.6182	-0.0136458	4.99013	0.916512	0.978107
	WBGene00003080	20.2638	18.5688	15.9279	10.0784	7.67447	7.77702	11.6061	14.7421	-0.629322	3.81039	0.0124612	0.0501957
	WBGene00003081	36.9516	32.0462	31.8558	28.845	30.0583	32.4042	30.6519	29.4842	-0.0859369	5.00787	0.567498	0.741067
	WBGene00003082	50.6594	51.214	46.4281	44.1363	37.413	45.3659	44.9363	43.3757	-0.171473	5.52618	0.180619	0.352878
	WBGene00003083	56.0234	58.402	63.7115	62.9029	65.8725	60.92	47.3171	41.6747	-0.161695	5.84861	0.311602	0.508292
	WBGene00003084	30.0977	35.0412	39.9892	26.0648	32.6165	28.1917	37.199	29.2007	-0.0443416	5.04135	0.815231	0.92112
	WBGene00003085	383.224	379.463	357.191	352.395	304.74	353.53	356.217	371.954	-0.0866348	8.4838	0.336034	0.533739
	WBGene00003086	95.657	98.2351	72.8616	81.6696	67.1516	66.7527	60.4111	69.1744	-0.405523	6.2692	0.00160339	0.0100178
	WBGene00003087	21.7538	23.0613	26.0946	26.7598	27.5002	27.2196	22.3194	18.9946	-0.0258095	4.63024	0.887412	0.96114
	WBGene00003089	4.46995	5.39095	6.77782	7.64566	11.1919	12.6377	22.0218	20.1286	1.45509	3.5875	5.02428e-08	1.08658e-06
	WBGene00003090	228.266	199.765	210.79	219.291	219.682	236.875	270.511	225.384	0.150677	7.82636	0.131218	0.284396
	WBGene00003091	27.4157	25.1578	36.9391	38.2283	34.8549	34.6725	37.7941	36.5717	0.179582	5.11003	0.274438	0.4687
	WBGene00003093	185.354	195.871	192.49	133.104	369.973	322.098	330.029	417.314	1.02533	8.07208	5.69251e-12	2.45461e-10
	WBGene00003094	3.57596	2.09648	3.05002	1.39012	2.87793	2.91638	4.76147	6.80404	0.778869	2.04334	0.036293	0.112834
	WBGene00003095	3.87396	2.69548	1.69446	3.12777	8.31401	4.86064	9.22534	9.35555	1.46428	2.60871	1.35572e-06	2.13427e-05
	WBGene00003096	20.5618	29.0512	28.4669	17.029	38.6921	28.1917	49.1026	36.2882	0.677652	4.98451	0.00129493	0.00837044
	WBGene00003097	113.537	138.068	124.712	126.153	191.222	193.453	224.384	182.575	0.65569	7.34406	1.00213e-09	2.84287e-08
	WBGene00003100	4.76795	1.79698	5.42226	2.78024	0.639539	0.972127	2.38073	0.850505	-1.56109	1.60811	0.000203792	0.00175751
	WBGene00003102	3.27796	2.99497	3.38891	0.69506	4.157	1.29617	3.27351	2.83502	0.13932	1.76154	0.74198	0.872044
	WBGene00003104	3.57596	3.89346	4.06669	5.90801	12.7908	11.6655	32.4375	28.0667	2.28662	3.77041	8.54451e-11	2.89234e-09
	WBGene00003107	17.5818	12.2794	16.6057	24.6746	22.7036	25.5994	32.1399	19.2781	0.492225	4.45682	0.0265151	0.0890659
	WBGene00003111	9.2379	7.18793	8.47228	7.29813	7.03493	4.86064	7.43979	8.22155	-0.216416	3.01965	0.377109	0.573749
	WBGene00003112	3.27796	3.29447	1.01667	0.69506	2.55816	0.648085	4.16628	1.13401	-0.0017762	1.46721	1	1
	WBGene00003119	129.331	120.398	117.256	118.508	93.3727	95.9166	119.929	123.607	-0.164293	6.85121	0.180588	0.352867
	WBGene00003123	108.769	115.007	107.767	89.3152	98.1692	100.453	105.645	104.612	-0.0430603	6.70577	0.700337	0.842087
	WBGene00003124	20.5618	16.7718	13.5556	17.3765	9.59309	7.45298	9.52293	11.6236	-0.83296	3.80023	4.23871e-05	0.000448651
	WBGene00003129	67.6453	66.1889	48.4614	61.5128	47.6457	44.3938	57.7328	47.3448	-0.307846	5.80132	0.0346783	0.109349
	WBGene00003130	258.363	258.466	254.168	281.499	191.542	172.067	212.778	239.275	-0.366447	7.87114	0.00177019	0.0108275
	WBGene00003132	149.594	142.261	140.64	155.693	139.42	147.439	128.857	128.426	-0.113111	7.15099	0.220581	0.405529
	WBGene00003133	128.437	129.383	123.695	105.649	119.274	103.694	93.1462	103.762	-0.216452	6.83288	0.0654166	0.174985
	WBGene00003134	66.7513	58.1025	46.4281	68.1159	36.7735	35.9687	53.5665	51.8808	-0.423282	5.72366	0.0187511	0.0687722
	WBGene00003136	49.4675	55.7065	51.1726	44.4838	56.2794	61.244	49.4002	50.4633	0.109856	5.72543	0.386299	0.583359
	WBGene00003142	15.4958	17.0713	14.9112	19.1142	15.0292	18.1464	18.7483	9.63905	-0.116995	4.05262	0.580422	0.750441
	WBGene00003143	5.06594	2.39598	4.74448	4.86542	9.59309	7.77702	8.33257	6.80404	0.928478	2.77143	0.000711671	0.00510669
	WBGene00003144	193.102	175.206	178.596	188.361	183.548	200.258	168.437	179.74	-0.00717881	7.52365	0.944656	0.996493
	WBGene00003148	215.154	218.334	219.94	223.114	228.955	193.453	184.507	174.353	-0.166706	7.69898	0.111477	0.25398
	WBGene00003149	27.1177	23.9598	19.6557	23.9796	29.099	35.9687	40.4725	36.0047	0.576954	4.91882	0.000238715	0.00200681
	WBGene00003150	320.347	314.772	315.508	314.862	330.961	327.283	274.975	267.625	-0.07647	8.27084	0.444156	0.638512
	WBGene00003151	112.047	103.626	104.378	110.515	110.32	103.046	143.439	129.56	0.17715	6.84936	0.160852	0.326976
	WBGene00003153	561.128	565.151	523.587	569.254	489.887	461.761	501.144	530.431	-0.161828	9.0387	0.0288549	0.0949008
	WBGene00003154	253.595	222.526	200.624	223.462	149.972	156.188	142.249	183.426	-0.510569	7.58586	1.49893e-05	0.00018282
	WBGene00003155	166.58	139.266	141.657	137.274	105.524	141.607	89.8727	87.3185	-0.464475	6.98499	0.00473256	0.0238562
	WBGene00003156	184.162	139.566	128.779	155.693	115.437	106.934	99.6932	113.117	-0.483608	7.03366	0.000241766	0.00202759
	WBGene00003157	167.474	139.865	132.845	131.714	122.472	123.46	86.8968	113.684	-0.358618	6.9989	0.0120039	0.0488582
	WBGene00003158	145.422	134.474	98.6173	98.0035	92.7332	90.0838	67.8509	91.004	-0.481852	6.68562	0.00449396	0.0229179
	WBGene00003159	257.469	233.907	240.274	223.114	173.315	183.084	127.072	145.153	-0.604171	7.63264	3.97767e-06	5.67762e-05
	WBGene00003160	101.319	86.5547	94.8895	75.7615	77.0645	86.5193	79.457	77.9629	-0.161507	6.41903	0.180442	0.352777
	WBGene00003161	50.9574	48.8181	48.1225	53.8672	40.291	36.6168	31.5447	35.1542	-0.491555	5.45034	0.000104322	0.00098251
	WBGene00003162	782.242	753.535	802.155	831.639	741.226	756.963	811.83	754.965	-0.0480005	9.60718	0.467347	0.659107
	WBGene00003163	55.7254	53.9095	56.2559	70.5486	64.5934	81.6587	88.9799	63.5044	0.338811	6.07709	0.0274185	0.0912473
	WBGene00003164	39.9316	36.8382	40.328	39.6184	44.448	40.8294	34.8182	40.2572	0.0323879	5.33053	0.824379	0.92794
	WBGene00003165	4.46995	5.69045	1.69446	9.03578	8.95355	2.91638	7.1422	7.08754	0.327046	2.70307	0.387731	0.584705
	WBGene00003166	5.36394	2.69548	5.08337	3.12777	2.23839	2.2683	6.84461	4.53603	-0.0165913	2.22496	1	1
	WBGene00003169	27.1177	21.8633	20.6724	26.0648	22.7036	19.4425	21.129	24.9481	-0.115403	4.56256	0.481564	0.671305
	WBGene00003170	4.17195	2.39598	3.05002	0.69506	0.31977	0.972127	1.48796	1.41751	-1.26885	1.29646	0.00728892	0.0331323
	WBGene00003171	14.3038	15.2744	17.2834	22.5895	18.5466	24.6272	17.8555	17.2936	0.17736	4.25041	0.366648	0.563895
	WBGene00003172	14.3038	14.0764	17.2834	14.5963	28.1397	20.0906	27.0808	22.6801	0.703362	4.35375	5.78039e-05	0.000586576
	WBGene00003173	1.48998	2.99497	1.69446	1.73765	1.27908	0.972127	3.27351	1.13401	-0.244103	1.29704	0.674843	0.822969
	WBGene00003174	1.48998	1.19799	0.677782	2.08518	0.959309	1.62021	1.48796	2.26801	0.231857	1.07471	0.751811	0.87799
	WBGene00003175	30.9917	29.9497	31.8558	42.7462	29.4188	40.8294	39.2821	40.8242	0.155004	5.18387	0.365539	0.562909
	WBGene00003177	63.7713	51.5135	64.0504	50.3919	52.4422	58.9757	48.5074	50.7468	-0.126823	5.79832	0.353185	0.551235
	WBGene00003178	13.7079	14.0764	16.6057	15.2913	12.7908	11.9896	18.4507	16.4431	0.0107249	3.95956	1	1
	WBGene00003179	2.08598	2.09648	3.05002	3.82283	1.91862	3.88851	1.78555	4.25252	0.126333	1.79709	0.828714	0.930651
	WBGene00003182	13.4099	16.1729	17.6223	21.5469	20.785	15.23	16.9627	15.8761	0.00875298	4.1514	1	1
	WBGene00003183	79.5651	75.4733	63.3726	75.7615	54.0411	62.5402	32.7351	52.4478	-0.545926	5.96694	0.00270913	0.0152626
	WBGene00003184	74.4992	77.2703	59.9837	63.2505	48.9247	63.8364	31.2471	36.8552	-0.608238	5.84635	0.00338138	0.0182701
	WBGene00003185	51.8514	45.2241	49.817	51.782	35.4944	32.7283	36.9014	33.7367	-0.514779	5.41803	2.93626e-05	0.000328402
	WBGene00003186	63.4733	56.605	59.306	64.9881	48.9247	46.3381	55.3521	51.3138	-0.272526	5.81728	0.018525	0.0681389
	WBGene00003196	137.973	141.962	141.995	129.281	145.495	163.641	119.334	124.741	0.00354473	7.11522	0.976657	1
	WBGene00003209	105.491	135.672	129.795	105.997	117.675	142.579	83.0281	83.066	-0.163308	6.82583	0.395781	0.593079
	WBGene00003210	197.572	205.755	208.079	206.78	212.327	217.108	202.958	193.915	0.0137453	7.68763	0.859817	0.948139
	WBGene00003214	535.798	504.054	476.82	503.919	555.44	545.039	709.459	637.595	0.276669	9.12731	0.0110418	0.0457404
	WBGene00003218	190.42	200.364	191.135	197.745	186.745	194.425	170.52	159.611	-0.133613	7.54648	0.15131	0.313028
	WBGene00003219	14.3038	13.7769	11.1834	11.121	5.11631	11.3415	5.35665	5.67003	-0.88765	3.36783	0.000314988	0.00256792
	WBGene00003220	66.7513	61.6964	69.1338	64.2931	60.1167	63.5123	44.0436	57.5508	-0.218626	5.94149	0.101936	0.239045
	WBGene00003221	73.6052	84.1587	71.1671	81.6696	84.4192	80.0385	75.8859	66.0559	-0.0218018	6.28021	0.870821	0.952818
	WBGene00003222	78.3731	78.4683	75.2338	68.4634	72.2679	77.1221	60.1135	59.8188	-0.162079	6.16643	0.199856	0.379304
	WBGene00003224	47.6795	52.412	40.328	43.0937	43.4887	36.6168	32.1399	32.6027	-0.346924	5.38026	0.0196494	0.0712645
	WBGene00003225	111.153	112.311	122.001	125.111	108.402	111.471	113.085	99.2255	-0.121919	6.82543	0.203651	0.384115
	WBGene00003228	236.907	218.932	221.296	206.085	160.205	190.213	108.621	125.024	-0.597812	7.52292	0.000405813	0.00317891
	WBGene00003229	271.475	236.603	228.752	209.561	159.245	191.185	125.286	123.04	-0.661856	7.59753	3.91447e-05	0.000421979
	WBGene00003230	474.411	483.089	478.175	466.733	421.136	442.642	260.095	318.939	-0.399366	8.70963	0.0149217	0.0576643
	WBGene00003231	204.128	201.262	231.124	197.745	187.065	195.074	121.715	127.009	-0.404049	7.52061	0.017661	0.0657375
	WBGene00003233	5.95994	8.98492	6.77782	9.03578	8.63378	7.45298	9.22534	8.22155	0.129105	3.11483	0.62758	0.787222
	WBGene00003234	26.5217	29.0512	25.4168	20.8518	26.5409	23.6551	31.2471	30.3347	0.132673	4.77619	0.407606	0.605497
	WBGene00003235	30.0977	29.3507	30.1613	24.3271	18.8664	18.7945	37.4966	36.0047	-0.03173	4.85125	0.904052	0.970908
	WBGene00003236	13.1119	9.58391	8.13339	9.38331	8.31401	11.3415	7.73738	7.93804	-0.20059	3.33181	0.425503	0.622215
	WBGene00003238	15.7938	17.0713	17.2834	11.816	19.8257	14.2579	22.0218	17.8606	0.252858	4.1431	0.178536	0.35004
	WBGene00003239	16.3898	17.3708	18.9779	16.6814	15.6687	17.1743	20.8314	15.8761	0.00498177	4.16941	1	1
	WBGene00003241	77.4792	59.8995	58.6282	60.4702	49.2445	62.2162	33.6279	38.8397	-0.48326	5.79711	0.0121028	0.0491621
	WBGene00003242	914.552	901.786	966.518	1047.11	1126.55	1001.29	1188.28	1251.66	0.254516	10.0367	0.0102459	0.0431967
	WBGene00003243	23.8397	23.9598	20.3335	25.3697	35.1746	38.5611	55.6497	44.5097	0.895964	5.09502	1.89089e-07	3.60529e-06
	WBGene00003245	8.9399	6.88844	11.5223	10.4259	7.67447	6.80489	5.95183	10.7731	-0.256976	3.20497	0.296316	0.492419
	WBGene00003246	31.8857	36.2392	40.328	38.2283	30.3781	40.5053	27.0808	27.7832	-0.223265	5.11227	0.170964	0.340228
	WBGene00003247	39.3356	40.7316	32.8724	40.3135	35.1746	34.0245	51.4834	47.0613	0.132557	5.35155	0.431425	0.627177
	WBGene00003248	3.87396	3.29447	3.05002	5.56048	2.87793	4.53659	7.43979	3.96902	0.267645	2.30882	0.450839	0.643715
	WBGene00003249	6.25793	6.28944	4.06669	4.51789	9.27332	7.77702	9.82053	9.35555	0.761333	2.97394	0.00213529	0.0125572
	WBGene00003252	0.595994	0	1.01667	3.4753	0.639539	1.94425	1.48796	0.283502	-0.165186	0.815892	0.862837	0.949792
	WBGene00003253	139.462	129.682	125.051	128.586	107.762	116.007	100.586	89.303	-0.340164	6.878	0.00174353	0.0107166
	WBGene00003254	20.2638	14.9749	12.2001	14.5963	15.0292	17.1743	25.5929	26.3656	0.439456	4.24993	0.0497096	0.142811
	WBGene00003258	54.5334	59.6	53.5448	55.2573	58.5178	46.6621	48.805	50.1798	-0.12835	5.75495	0.287404	0.48282
	WBGene00003367	107.875	95.5396	104.717	107.734	97.8495	98.5089	96.7173	101.494	-0.0746733	6.67117	0.416617	0.61444
	WBGene00003368	11.3239	7.78693	9.15006	7.64566	10.2326	11.9896	11.0109	10.7731	0.285783	3.41137	0.183186	0.356254
	WBGene00003369	1056.99	1077.89	1135.96	1108.97	1019.75	1053.14	1021.63	982.333	-0.103341	10.0467	0.0624205	0.169167
	WBGene00003370	733.37	726.88	796.733	738.154	634.103	655.538	665.415	652.904	-0.199355	9.45321	0.000986871	0.00672993
	WBGene00003371	1033.45	1044.35	1105.12	973.084	978.815	1039.2	1041.87	1062.85	-0.0115323	10.0161	0.866676	0.951551
	WBGene00003372	176.414	200.064	207.401	219.987	219.362	207.063	201.47	205.822	0.0535917	7.68147	0.579665	0.750016
	WBGene00003373	47.3815	36.8382	45.0725	42.7462	35.8142	32.0802	39.2821	32.6027	-0.298251	5.30624	0.0319172	0.102566
	WBGene00003374	23.2437	22.4623	27.7891	30.2351	27.8199	28.5157	24.9977	26.3656	0.0592204	4.75499	0.735084	0.867127
	WBGene00003375	191.91	187.485	210.451	171.68	171.716	174.983	191.649	192.498	-0.0587322	7.54834	0.547713	0.72446
	WBGene00003376	0.89399	0	1.01667	1.04259	0.639539	0.648085	0.297592	1.41751	0.0800415	0.45001	1	1
	WBGene00003378	52.1494	63.1939	64.3893	64.2931	55.9597	65.7806	69.9341	55.5663	0.0202907	5.95424	0.887367	0.96114
	WBGene00003380	3.27796	1.19799	1.35556	1.73765	1.27908	0.972127	1.78555	0.850505	-0.631939	1.12768	0.288366	0.484029
	WBGene00003384	5.06594	9.28442	4.06669	6.9506	4.157	3.24042	6.54702	5.38653	-0.385136	2.64055	0.205969	0.387703
	WBGene00003385	8.34391	3.89346	5.76115	6.60307	6.07562	6.48085	4.16628	4.25252	-0.239337	2.6538	0.429752	0.625914
	WBGene00003386	0	0	2.37224	1.04259	0.959309	1.94425	1.78555	0.567003	0.670846	0.749054	0.362438	0.560248
	WBGene00003387	2.08598	3.59397	3.05002	0.34753	2.55816	0.648085	1.19037	3.68552	-0.165096	1.4877	0.807224	0.91495
	WBGene00003388	9.83389	11.6804	12.8779	15.9864	24.942	28.1917	59.2208	47.0613	1.66638	4.75845	2.41993e-09	6.5092e-08
	WBGene00003389	131.715	135.672	121.662	119.55	136.542	127.349	114.573	109.999	-0.0608678	6.96863	0.581702	0.751819
	WBGene00003390	64.9633	69.7829	61.3393	64.2931	56.919	68.0489	72.3148	58.6848	-0.0259546	6.02632	0.849574	0.941884
	WBGene00003391	101.617	85.3567	91.8395	91.4004	87.6169	87.1674	76.4811	67.4734	-0.218375	6.43773	0.0740424	0.191162
	WBGene00003392	92.379	87.4532	65.406	86.1875	69.7098	75.1779	79.457	82.499	-0.111825	6.3301	0.403772	0.601197
	WBGene00003393	143.336	140.165	141.318	126.153	124.071	121.516	115.466	129.277	-0.168934	7.03111	0.0626613	0.16959
	WBGene00003394	1.19199	1.79698	0.338891	2.78024	2.87793	1.29617	0.892775	2.26801	0.265093	1.20334	0.660135	0.812715
	WBGene00003395	60.7913	50.9145	51.8503	52.1295	42.5293	44.0698	24.1049	27.2162	-0.649478	5.4828	0.000907418	0.00626431
	WBGene00003396	33.3756	40.1326	41.3447	39.966	35.8142	40.5053	28.2712	26.6491	-0.241138	5.18144	0.144986	0.304578
	WBGene00003397	124.265	113.809	100.99	112.252	89.5355	79.0664	76.4811	90.7205	-0.42718	6.62935	0.000129136	0.00118127
	WBGene00003400	69.7312	73.9758	80.6561	84.4498	82.5005	76.474	132.428	115.669	0.400746	6.49524	0.0283728	0.093761
	WBGene00003401	119.795	113.509	106.412	110.167	107.762	109.85	101.479	106.88	-0.0805559	6.7828	0.379399	0.57642
	WBGene00003402	9.2379	8.98492	11.8612	11.4685	17.9071	15.23	21.129	20.9791	0.867828	3.93405	1.00139e-05	0.000127461
	WBGene00003404	53.6394	52.1125	73.5394	74.719	88.8959	97.2127	82.1353	75.6949	0.439497	6.23471	0.00482104	0.0242419
	WBGene00003405	91.783	79.3668	82.0117	79.5844	74.8261	68.0489	68.4461	61.5198	-0.288825	6.25339	0.00950895	0.040702
	WBGene00003406	111.451	110.215	105.734	110.515	85.3785	100.129	82.4329	94.973	-0.271532	6.65387	0.00708692	0.0325094
	WBGene00003407	105.789	110.514	107.767	109.819	100.408	94.6204	111.894	102.344	-0.0831088	6.7282	0.375836	0.572563
	WBGene00003408	18.1778	13.1779	14.5723	16.6814	13.7501	17.4983	16.3675	19.2781	0.0988447	4.07346	0.617963	0.780192
	WBGene00003409	34.2696	32.6452	35.2447	36.1431	61.3957	46.014	58.6256	66.3394	0.751605	5.55656	1.37864e-07	2.70591e-06
	WBGene00003410	188.036	153.642	128.44	132.409	85.3785	87.4915	61.0063	70.5919	-0.986845	6.8322	2.77367e-09	7.27908e-08
	WBGene00003411	140.356	123.692	122.679	110.515	87.6169	74.8538	104.455	112.267	-0.389949	6.7843	0.00764821	0.0344035
	WBGene00003412	17.5818	12.5789	13.5556	12.8586	13.4303	14.5819	18.4507	19.2781	0.217993	3.99822	0.263644	0.456279
	WBGene00003413	154.958	152.145	161.312	126.153	112.239	105.962	121.12	129.56	-0.342109	7.06142	0.00318108	0.0173868
	WBGene00003414	10.1319	13.7769	17.2834	8.68825	6.71516	9.39723	8.92775	11.9071	-0.424389	3.52038	0.0812017	0.204499
	WBGene00003415	286.673	281.527	246.374	270.031	218.722	247.892	258.607	243.811	-0.162866	8.00756	0.0791039	0.201045
	WBGene00003417	19.0718	11.9799	14.9112	12.5111	11.5117	16.8502	17.5579	13.3246	0.014777	3.9411	0.970055	1
	WBGene00003418	106.683	99.7326	85.7395	90.3578	88.2564	76.15	75.8859	82.499	-0.247034	6.4725	0.030702	0.0993895
	WBGene00003420	1.48998	0.299497	1.69446	1.39012	0.639539	2.91638	0.297592	0.567003	-0.157555	0.814642	1	1
	WBGene00003421	55.7254	52.7115	39.9892	52.477	47.3259	55.7353	59.5183	53.8653	0.105806	5.72371	0.453591	0.646195
	WBGene00003422	188.93	143.459	124.712	165.077	119.914	120.544	135.702	134.38	-0.285344	7.15212	0.042458	0.12702
	WBGene00003423	84.3331	77.5698	79.6394	80.9745	71.6284	80.6866	75.2907	70.0249	-0.117069	6.2876	0.252989	0.445512
	WBGene00003424	105.491	110.514	127.084	97.3084	85.3785	99.157	79.457	125.024	-0.177884	6.70475	0.266029	0.45896
	WBGene00003425	125.159	126.987	139.284	123.721	141.658	129.617	102.074	121.339	-0.0591852	6.98651	0.628736	0.787902
	WBGene00003426	212.77	245.588	245.696	224.852	227.996	200.582	195.815	243.811	-0.096955	7.81545	0.366135	0.563291
	WBGene00003429	206.214	203.059	191.135	191.489	220.001	228.126	202.362	235.306	0.160909	7.71684	0.0565014	0.157179
	WBGene00003431	185.652	206.354	202.996	192.184	196.019	203.499	158.021	214.611	-0.0278144	7.61128	0.811815	0.918244
	WBGene00003432	258.363	258.766	286.363	240.838	198.257	219.377	167.842	265.074	-0.295704	7.89159	0.0409509	0.123797
	WBGene00003434	83.7371	94.6411	84.045	75.7615	60.1167	57.0315	52.9713	82.499	-0.41967	6.21916	0.00691779	0.0319385
	WBGene00003435	233.927	281.527	274.841	230.76	275.961	254.049	233.609	260.538	0.00402116	8.00156	0.971759	1
	WBGene00003437	4.17195	7.18793	8.81117	10.4259	8.95355	11.6655	9.22534	11.0566	0.435627	3.25327	0.0790928	0.201045
	WBGene00003438	141.846	153.043	152.162	146.658	141.018	143.875	125.286	174.92	-0.0202331	7.20941	0.865989	0.950945
	WBGene00003442	126.649	144.657	153.857	143.182	139.739	129.293	102.372	135.797	-0.163846	7.07693	0.192058	0.369103
	WBGene00003443	134.695	130.88	131.151	128.239	110.32	103.37	95.2293	158.761	-0.165594	6.96286	0.300244	0.496392
	WBGene00003444	169.858	181.795	193.846	182.453	168.838	216.46	174.686	185.127	0.0337028	7.52926	0.757683	0.882495
	WBGene00003446	193.996	213.841	194.185	195.659	182.588	174.659	147.903	213.193	-0.150926	7.57091	0.219724	0.40463
	WBGene00003448	75.0952	79.0673	83.0283	97.6559	81.861	89.1117	66.9581	81.6485	-0.0661488	6.36377	0.618818	0.78092
	WBGene00003449	166.58	164.125	165.04	175.155	214.885	204.795	171.115	176.338	0.192609	7.4947	0.0638539	0.171855
	WBGene00003450	237.503	252.177	238.24	202.958	232.153	219.053	198.196	261.672	-0.0313058	7.85123	0.794354	0.907778
	WBGene00003452	295.911	279.431	305.68	262.385	290.99	287.426	238.371	302.213	-0.0313315	8.14683	0.769026	0.890772
	WBGene00003456	6.85393	5.09145	6.43893	5.56048	3.83723	5.83276	4.16628	6.23703	-0.248733	2.61511	0.404329	0.601821
	WBGene00003457	116.815	140.464	155.212	126.153	111.28	147.115	110.704	142.034	-0.0751066	7.04242	0.60161	0.767638
	WBGene00003458	87.0151	96.7376	94.5506	103.911	84.7389	78.0942	66.363	69.4579	-0.356444	6.42017	0.00246309	0.0141177
	WBGene00003460	8.34391	8.68542	11.1834	10.7734	9.59309	16.2021	15.7724	14.7421	0.539543	3.65005	0.012729	0.0511275
	WBGene00003462	1.78798	1.49749	1.69446	1.04259	2.23839	2.2683	1.78555	1.98451	0.433516	1.27428	0.390489	0.587536
	WBGene00003463	232.139	245.887	245.018	227.632	282.996	293.258	230.931	248.347	0.150076	7.97377	0.144641	0.304126
	WBGene00003464	174.626	197.369	196.557	182.453	194.42	224.561	160.7	185.977	0.0272195	7.57116	0.82126	0.925676
	WBGene00003465	111.749	123.692	116.917	104.954	127.268	130.913	117.549	124.457	0.127583	6.91091	0.176216	0.347277
	WBGene00003466	104.895	118.002	108.106	114.685	108.402	104.342	107.133	108.865	-0.0554735	6.78035	0.537604	0.715682
	WBGene00003467	230.947	264.157	271.113	247.789	331.281	370.381	293.425	292.29	0.343962	8.17137	0.00189358	0.011394
	WBGene00003468	183.566	208.45	206.385	192.879	191.542	159.753	135.404	176.338	-0.255199	7.51069	0.0388724	0.118917
	WBGene00003469	67.0493	87.4532	83.3672	66.0307	62.6748	64.4845	67.5533	82.7825	-0.129859	6.19641	0.372637	0.569666
	WBGene00003470	246.145	240.496	253.152	222.072	203.373	206.739	179.448	243.811	-0.206593	7.81398	0.0672745	0.178761
	WBGene00003471	2.38397	1.49749	3.05002	1.73765	3.51746	1.62021	4.46388	2.55151	0.492592	1.69485	0.253994	0.446665
	WBGene00003472	88.505	93.1436	87.7728	90.0103	87.2971	81.9827	63.9822	64.3549	-0.274852	6.36952	0.0352688	0.110523
	WBGene00003474	3.57596	4.19296	4.74448	2.43271	2.23839	6.15681	2.38073	4.81953	0.0538189	2.15303	0.928785	0.985986
	WBGene00003475	30.9917	26.3558	30.8391	29.1925	36.7735	39.2091	33.0327	31.7522	0.259692	5.03925	0.0617534	0.167781
	WBGene00003476	279.521	260.862	265.691	240.491	275.002	244.652	243.728	244.945	-0.0546489	8.00837	0.537026	0.715199
	WBGene00003477	29.5017	28.1527	25.7557	27.1073	29.099	25.5994	28.8664	25.5151	-0.021916	4.8117	0.93061	0.986775
	WBGene00003478	55.7254	57.5035	64.7282	61.1653	45.727	53.791	41.6628	44.5097	-0.364897	5.74522	0.00356831	0.0191459
	WBGene00003479	55.4274	44.9246	49.817	47.9591	35.8142	38.5611	37.7941	33.4532	-0.445966	5.4445	0.000491799	0.00372343
	WBGene00003480	6.85393	6.28944	8.13339	6.9506	15.0292	11.0174	11.0109	10.2061	0.740225	3.33152	0.000992256	0.00676007
	WBGene00003482	164.196	161.13	142.334	186.624	153.17	131.561	205.636	204.972	0.0888416	7.40434	0.594819	0.761886
	WBGene00003485	70.9232	59.3005	50.1559	76.8041	44.7677	48.6064	92.551	80.2309	0.0512291	6.04754	0.838904	0.937167
	WBGene00003495	825.451	789.175	908.906	876.123	758.174	777.054	838.316	813.649	-0.0926218	9.68641	0.229766	0.41747
	WBGene00003497	306.639	306.685	257.218	339.189	351.746	337.328	531.499	529.014	0.532634	8.53419	0.0027651	0.0155249
	WBGene00003499	36.9516	37.7367	36.6002	30.9302	30.3781	39.2091	24.7001	25.5151	-0.253798	5.05893	0.135963	0.291567
	WBGene00003504	77.4792	80.2653	67.7782	65.6832	71.6284	67.4008	81.8377	71.4424	0.00351164	6.20201	0.980268	1
	WBGene00003507	55.1294	41.0311	36.9391	36.4907	39.9712	26.8955	31.5447	36.8552	-0.328493	5.27709	0.0662834	0.176865
	WBGene00003508	120.689	103.327	100.651	94.8757	98.8088	108.878	91.9558	87.8855	-0.11747	6.6654	0.333475	0.530757
	WBGene00003509	21.7538	19.1678	18.3001	10.7734	11.5117	12.3136	10.1181	17.0101	-0.460002	3.9816	0.0474502	0.137617
	WBGene00003510	30.0977	32.6452	43.3781	38.5758	25.9013	30.784	34.5206	24.0976	-0.323768	5.0457	0.0560466	0.156239
	WBGene00003511	76.5852	91.3467	97.6007	92.0955	89.2157	109.202	135.702	87.602	0.238591	6.61535	0.14009	0.297773
	WBGene00003514	714.596	760.723	794.7	789.241	742.185	703.82	600.838	654.038	-0.179805	9.49299	0.0509711	0.145273
	WBGene00003515	363.854	400.128	403.958	412.171	481.893	452.687	530.606	474.582	0.296411	8.78347	0.000469499	0.00359058
	WBGene00003516	8.04591	16.4723	11.5223	13.2061	17.9071	21.7108	17.5579	22.3966	0.692326	4.06827	0.000756937	0.00540383
	WBGene00003517	31.8857	33.2442	32.8724	41.0085	17.5873	19.7666	17.2603	27.2162	-0.755905	4.81551	1.28989e-05	0.000159546
	WBGene00003518	9.5359	6.28944	12.2001	6.9506	17.5873	12.9617	18.7483	17.5771	0.939496	3.74613	1.94652e-05	0.000230198
	WBGene00003519	39.0376	37.1377	46.0892	55.9523	50.2038	40.5053	38.6869	51.3138	0.0249214	5.50574	0.90322	0.970684
	WBGene00003520	1.48998	2.69548	7.11671	2.78024	8.95355	8.10106	6.24943	9.07205	1.21871	2.68646	9.17657e-05	0.000881065
	WBGene00003523	2.08598	6.88844	4.40559	9.73084	10.8722	8.74915	12.7964	7.93804	0.814396	3.09599	0.00910264	0.0394936
	WBGene00003524	1.19199	2.99497	4.06669	1.73765	1.27908	3.88851	2.08314	1.98451	-0.110888	1.58895	0.812525	0.918878
	WBGene00003525	0.89399	0.898492	0.677782	2.43271	3.83723	6.15681	7.73738	2.83502	2.05834	1.93435	6.79567e-07	1.1419e-05
	WBGene00003526	10.7279	13.1779	15.9279	17.3765	44.1282	39.5332	44.3412	44.2262	1.5998	4.87831	1.54213e-23	4.80252e-21
	WBGene00003527	5.36394	3.59397	7.45561	4.17036	15.9885	21.7108	29.4616	26.9326	2.1947	3.91866	8.62528e-18	1.05108e-15
	WBGene00003528	21.7538	27.2543	19.9946	18.7666	13.4303	8.74915	11.9037	9.92255	-0.999876	4.09382	2.73938e-07	4.9792e-06
	WBGene00003530	36.9516	28.1527	30.8391	34.753	24.3025	23.3311	22.3194	26.9326	-0.429275	4.86003	0.00407948	0.0212448
	WBGene00003531	0	0.598995	1.35556	0.34753	1.91862	1.62021	4.16628	3.96902	2.32823	1.27134	9.14499e-06	0.000117792
	WBGene00003532	0.89399	0.299497	2.03335	0.69506	1.27908	0.972127	3.86869	3.40202	1.30714	1.22481	0.0146996	0.0569532
	WBGene00003533	1.48998	2.39598	1.01667	3.4753	11.5117	10.3694	17.8555	8.50505	2.5141	2.95892	1.48265e-14	9.66415e-13
	WBGene00003534	2.68197	3.29447	2.37224	5.56048	23.9827	21.3868	49.6978	23.8141	3.09343	4.12254	8.62879e-20	1.35869e-17
	WBGene00003536	5.95994	8.08643	4.40559	6.25554	0	0	0	0	-7.32437	1.87804	8.67175e-22	1.9601e-19
	WBGene00003538	1.19199	3.29447	2.03335	1.73765	0	0	0	0	-5.7594	0.714161	5.88314e-08	1.24166e-06
	WBGene00003539	36.0576	42.8281	31.178	41.0085	14.3896	9.39723	14.8796	25.5151	-1.22546	4.78157	2.81707e-07	5.10717e-06
	WBGene00003540	0	1.79698	1.35556	0	0.639539	1.62021	0.892775	1.41751	0.49993	0.677404	0.437787	0.632932
	WBGene00003541	7.15192	3.89346	6.10004	6.60307	7.99424	7.77702	11.6061	12.4741	0.758128	3.11008	0.00300435	0.0166152
	WBGene00003542	0.595994	2.69548	2.71113	1.73765	6.39539	6.80489	11.0109	11.3401	2.19999	2.61658	3.01167e-11	1.12249e-09
	WBGene00003543	10.1319	13.1779	11.1834	12.5111	0	0	0.297592	0	-6.6744	2.68601	5.04578e-37	7.85684e-34
	WBGene00003544	0.595994	0.598995	3.38891	1.04259	0.31977	0.972127	2.08314	0.283502	-0.55352	0.814521	0.383698	0.580873
	WBGene00003545	1.19199	1.79698	0.677782	1.04259	4.79654	5.18468	9.82053	12.7576	2.74294	2.43868	7.96288e-12	3.3511e-10
	WBGene00003546	1.48998	1.49749	1.35556	1.04259	1.59885	0.648085	0.595183	1.70101	-0.238153	0.904968	0.864384	0.950517
	WBGene00003547	0	0	1.01667	1.39012	2.23839	0.324042	2.67833	1.98451	1.63969	0.874696	0.0138631	0.0544806
	WBGene00003548	6.55593	11.0814	13.8945	13.5537	22.0641	19.4425	44.6388	47.6283	1.57488	4.53622	7.26685e-07	1.20947e-05
	WBGene00003549	4.76795	1.79698	2.71113	5.56048	0.639539	1.94425	1.19037	2.55151	-1.18202	1.6975	0.00326073	0.0177322
	WBGene00003550	1.19199	2.09648	1.69446	3.4753	2.55816	2.91638	2.97592	1.13401	0.184969	1.51256	0.803283	0.91329
	WBGene00003551	1.19199	0.898492	0.338891	0.34753	0.639539	0.324042	1.78555	2.26801	0.817304	0.709905	0.242936	0.43357
	WBGene00003552	2.97997	8.38592	9.48895	6.9506	25.5816	18.1464	37.7941	28.3502	1.98701	4.16929	3.49695e-12	1.56071e-10
	WBGene00003553	27.1177	18.8683	17.9612	17.724	11.8315	16.2021	37.4966	26.0821	0.166848	4.48692	0.588853	0.756803
	WBGene00003554	6.85393	6.28944	10.5056	10.0784	15.3489	17.4983	34.223	29.4842	1.52686	4.09281	6.19636e-08	1.29799e-06
	WBGene00003555	6.25793	10.1829	5.76115	7.29813	6.71516	8.4251	5.95183	5.38653	-0.171038	2.92866	0.564418	0.738539
	WBGene00003558	4.17195	8.08643	4.06669	6.60307	5.43608	2.2683	3.86869	5.95353	-0.37669	2.50931	0.23237	0.420619
	WBGene00003559	261.045	277.634	264.335	273.854	282.356	264.095	203.255	201.853	-0.179278	7.98922	0.173778	0.34373
	WBGene00003561	24.7337	32.3457	21.3501	30.2351	24.3025	22.0349	29.4616	28.0667	-0.0632093	4.76687	0.726684	0.861424
	WBGene00003562	9.5359	14.0764	13.2168	10.0784	11.1919	10.0453	13.6892	18.7111	0.201276	3.72879	0.400061	0.597319
	WBGene00003564	132.013	120.697	128.779	137.969	168.519	187.621	196.708	157.627	0.451934	7.27049	1.80523e-05	0.000214758
	WBGene00003565	2.97997	2.39598	3.7278	4.51789	6.07562	0.972127	5.65424	2.55151	0.17784	2.07671	0.666051	0.817996
	WBGene00003566	174.924	151.845	142.334	172.027	94.6518	81.9827	93.4438	107.731	-0.761476	6.99921	2.92972e-10	9.13089e-09
	WBGene00003567	230.947	214.44	230.446	239.796	189.943	199.61	161.89	176.905	-0.330476	7.68675	0.00056256	0.00416027
	WBGene00003568	8.04591	9.88341	8.47228	7.29813	12.471	10.3694	8.33257	12.1906	0.357004	3.3627	0.106614	0.24594
	WBGene00003569	2.68197	7.48743	1.69446	2.78024	2.87793	4.21255	2.08314	4.53603	-0.115536	2.07253	0.864852	0.950517
	WBGene00003571	4.76795	2.39598	4.06669	4.17036	2.55816	2.2683	0.892775	4.81953	-0.519331	1.94999	0.166492	0.333746
	WBGene00003572	18.7738	23.3608	20.3335	15.2913	20.1455	22.0349	17.5579	15.5926	-0.0558392	4.30423	0.793115	0.907249
	WBGene00003573	4.17195	3.59397	0.677782	3.12777	1.59885	1.62021	2.08314	2.83502	-0.509004	1.64017	0.241922	0.432436
	WBGene00003575	0.595994	1.79698	1.01667	1.04259	0.31977	0	2.08314	0.850505	-0.398785	0.677207	0.698591	0.840709
	WBGene00003576	78.0752	68.5849	69.1338	79.5844	72.9075	77.7702	60.7087	59.2518	-0.128273	6.15612	0.32624	0.523583
	WBGene00003577	86.1211	84.7577	77.945	79.2369	75.1458	68.697	61.3039	83.066	-0.187017	6.27933	0.123071	0.271741
	WBGene00003578	4.76795	5.69045	6.10004	6.25554	2.55816	4.21255	5.35665	9.92255	-0.0225966	2.64823	0.948181	0.998407
	WBGene00003579	11.3239	14.3759	19.3168	15.9864	17.2676	15.8781	12.2013	20.4121	0.117445	4.03979	0.626915	0.786676
	WBGene00003580	15.7938	15.2744	15.589	16.3339	15.0292	15.8781	16.3675	18.7111	0.0717893	4.06728	0.714694	0.851967
	WBGene00003581	17.5818	12.2794	19.9946	12.5111	9.59309	14.2579	24.1049	16.1596	0.0445946	4.04201	0.889295	0.962287
	WBGene00003582	53.3414	47.6201	45.7503	59.4276	52.4422	49.5785	45.2339	41.3912	-0.129132	5.64142	0.350538	0.548172
	WBGene00003583	10.4299	8.68542	7.11671	8.68825	11.8315	10.0453	11.0109	9.35555	0.264281	3.36339	0.230076	0.417817
	WBGene00003584	21.1578	18.8683	17.9612	22.5895	15.3489	15.23	18.7483	17.0101	-0.275837	4.24618	0.106479	0.24575
	WBGene00003585	1.19199	0.898492	3.05002	0.69506	2.87793	4.53659	2.97592	2.83502	1.16969	1.58758	0.00752077	0.0339987
	WBGene00003586	39.0376	39.5336	30.1613	33.0154	25.5816	34.6725	29.4616	30.3347	-0.244162	5.06047	0.109269	0.250295
	WBGene00003587	64.0693	59.6	57.2726	51.4344	60.1167	63.5123	72.3148	61.5198	0.145591	5.95209	0.22396	0.40963
	WBGene00003588	248.529	242.593	216.213	265.165	211.687	192.481	236.585	248.347	-0.128528	7.86633	0.260965	0.453937
	WBGene00003589	92.379	88.0522	75.2338	104.954	74.8261	74.5298	85.7064	93.272	-0.133377	6.43888	0.324661	0.522402
	WBGene00003590	45.8915	35.6402	37.278	41.7036	27.5002	29.4879	38.3893	39.1232	-0.251078	5.22978	0.112033	0.254833
	WBGene00003592	79.5651	74.2753	77.2672	85.1449	80.2622	79.3904	51.4834	57.2673	-0.238483	6.20167	0.139746	0.297223
	WBGene00003593	19.6678	21.2643	26.4335	23.2845	36.7735	30.46	21.129	29.7677	0.382745	4.73852	0.0402255	0.121991
	WBGene00003594	45.8915	49.7165	48.4614	44.4838	42.5293	44.7179	36.9014	54.9993	-0.0725111	5.54256	0.616454	0.778848
	WBGene00003596	157.64	178.201	154.534	180.021	183.548	176.927	185.102	187.962	0.130316	7.46056	0.146651	0.306909
	WBGene00003597	16.6878	17.3708	14.2334	15.6389	16.9478	23.6551	28.2712	28.9172	0.613689	4.38873	0.00138609	0.00886162
	WBGene00003598	231.543	191.678	191.135	211.646	165.641	179.844	139.273	157.91	-0.362977	7.52474	0.00162917	0.0101459
	WBGene00003599	14.0058	11.6804	13.2168	14.5963	13.1106	10.0453	12.4989	12.7576	-0.137947	3.73913	0.48748	0.676659
	WBGene00003600	39.3356	39.5336	32.5336	35.4481	35.8142	42.4496	38.6869	40.5407	0.0974399	5.27454	0.469089	0.660768
	WBGene00003601	4.76795	4.79196	2.71113	4.17036	3.1977	1.62021	1.19037	0	-1.48521	1.766	0.000258518	0.00214625
	WBGene00003602	10.1319	11.6804	10.5056	11.816	8.95355	11.9896	9.52293	14.4586	0.0322214	3.55746	0.922681	0.981696
	WBGene00003603	7.74792	5.09145	7.11671	5.56048	9.59309	5.50872	5.95183	7.08754	0.136939	2.87491	0.645309	0.801574
	WBGene00003604	12.8139	15.2744	14.5723	22.2419	13.1106	15.554	10.1181	10.7731	-0.386811	3.89062	0.0730064	0.189185
	WBGene00003605	4.17195	2.39598	3.38891	3.4753	5.75585	3.56447	8.03498	3.68552	0.644442	2.30794	0.0525791	0.148978
	WBGene00003606	5.66194	8.68542	6.10004	4.17036	4.79654	9.72127	5.65424	3.96902	-0.0514933	2.74743	0.948976	0.999032
	WBGene00003607	6.85393	7.78693	7.11671	10.4259	13.4303	9.07319	14.582	16.7266	0.753895	3.51527	0.00115206	0.00761558
	WBGene00003609	19.3698	26.9548	18.9779	27.1073	21.1048	20.7387	15.4748	16.1596	-0.334211	4.41281	0.075757	0.194372
	WBGene00003610	2.68197	0.299497	3.05002	2.43271	2.87793	4.53659	4.16628	3.11852	0.805733	1.81295	0.0399867	0.121477
	WBGene00003611	5.06594	7.18793	7.7945	3.12777	8.31401	7.12893	8.33257	8.22155	0.457774	2.91778	0.0799325	0.202453
	WBGene00003612	11.3239	13.1779	10.5056	5.21295	7.99424	9.39723	5.05906	9.63905	-0.337214	3.27785	0.215468	0.400176
	WBGene00003613	8.9399	11.9799	9.82784	9.73084	11.5117	13.6098	9.82053	10.7731	0.167762	3.51062	0.447126	0.640971
	WBGene00003614	1.78798	1.49749	2.37224	1.04259	2.23839	2.59234	1.48796	1.13401	0.127053	1.25232	0.775766	0.89537
	WBGene00003615	1.19199	2.99497	1.35556	3.82283	1.59885	4.21255	2.38073	2.26801	0.161421	1.62567	0.81566	0.921455
	WBGene00003616	90.293	82.6612	88.7895	94.8757	70.9888	74.5298	58.9232	43.9427	-0.523935	6.25001	0.00121989	0.00797737
	WBGene00003617	4.76795	1.79698	5.42226	3.4753	5.11631	5.50872	4.76147	2.83502	0.23187	2.26538	0.492153	0.679444
	WBGene00003618	10.1319	14.9749	12.8779	6.9506	13.1106	5.50872	11.0109	9.35555	-0.20842	3.47825	0.462147	0.654195
	WBGene00003619	9.83389	9.58391	11.1834	8.68825	8.63378	5.18468	7.73738	5.95353	-0.512926	3.1618	0.0331334	0.105722
	WBGene00003620	10.4299	9.58391	5.76115	7.64566	4.79654	5.83276	8.63016	12.4741	-0.0695073	3.14643	0.842477	0.938706
	WBGene00003621	15.4958	16.1729	17.9612	19.8092	19.1862	18.7945	15.1772	17.2936	0.0238615	4.17552	0.909916	0.97422
	WBGene00003622	63.7713	63.4934	57.6115	55.6048	71.9481	67.7249	60.1135	54.7158	0.0770853	5.96571	0.530818	0.710157
	WBGene00003623	2.68197	2.39598	1.01667	0.34753	1.91862	1.29617	2.97592	2.83502	0.443188	1.38277	0.349669	0.547393
	WBGene00003624	10.7279	12.5789	11.1834	7.64566	9.27332	8.74915	11.0109	9.63905	-0.128813	3.42689	0.602001	0.768066
	WBGene00003625	48.5735	50.016	47.1059	50.0443	66.5121	60.92	74.6955	70.3084	0.478162	5.88811	3.03422e-05	0.000338009
	WBGene00003626	9.2379	12.8784	10.8445	10.7734	9.27332	10.0453	8.92775	10.4896	-0.173982	3.45013	0.430092	0.626322
	WBGene00003627	13.7079	16.7718	16.6057	13.9012	16.628	18.7945	15.7724	19.5616	0.214437	4.09701	0.23869	0.428462
	WBGene00003628	18.1778	17.3708	24.4002	15.6389	17.9071	24.3032	18.1531	22.3966	0.132254	4.35151	0.472848	0.663611
	WBGene00003630	14.8998	14.0764	14.2334	18.0716	19.1862	14.5819	17.8555	23.5306	0.303117	4.14704	0.117368	0.262872
	WBGene00003632	5.66194	12.5789	5.42226	6.60307	5.75585	5.83276	5.65424	4.25252	-0.507273	2.82802	0.0826689	0.207286
	WBGene00003633	4.17195	4.19296	7.45561	6.60307	11.5117	8.10106	10.7133	13.0411	0.971809	3.15073	0.000136199	0.0012346
	WBGene00003634	1.19199	1.19799	1.69446	1.39012	1.27908	1.29617	0.892775	1.70101	-0.0643687	0.964657	1	1
	WBGene00003635	20.2638	21.5638	28.128	21.1993	25.9013	30.46	30.3544	30.9017	0.372415	4.741	0.0186931	0.0686375
	WBGene00003636	33.9716	31.7467	23.3835	27.4549	33.8956	25.2753	31.2471	31.1852	0.0568299	4.92866	0.721715	0.857582
	WBGene00003637	13.4099	13.1779	10.5056	10.7734	7.03493	7.45298	8.03498	10.7731	-0.51987	3.43223	0.0190325	0.0695674
	WBGene00003638	34.8656	34.4422	33.5502	35.1005	33.5758	34.3485	32.7351	36.0047	-0.0130396	5.12751	0.938279	0.992219
	WBGene00003639	96.551	97.6361	98.6173	84.1023	95.6111	115.683	112.49	99.2255	0.164976	6.65314	0.134815	0.289993
	WBGene00003640	1.78798	2.39598	3.38891	2.78024	2.23839	3.56447	5.95183	2.55151	0.479919	1.89042	0.217214	0.402118
	WBGene00003643	5.06594	8.98492	7.45561	9.38331	9.91286	4.21255	13.6892	10.7731	0.332634	3.22438	0.277139	0.47151
	WBGene00003644	0.89399	0.299497	0.338891	1.39012	0.959309	1.62021	0.595183	1.70101	0.732988	0.678019	0.241783	0.432408
	WBGene00003645	5.36394	6.88844	8.47228	6.25554	5.11631	4.53659	5.65424	8.50505	-0.159415	2.80355	0.540835	0.718142
	WBGene00003646	1.19199	2.99497	3.7278	3.12777	4.79654	2.91638	2.67833	1.70101	0.131234	1.79926	0.829786	0.931557
	WBGene00003647	7.74792	7.78693	3.05002	4.86542	5.11631	3.88851	5.05906	5.95353	-0.241695	2.61112	0.467609	0.659259
	WBGene00003648	2.68197	1.49749	1.69446	2.78024	3.1977	5.18468	4.76147	4.81953	1.04806	1.9911	0.00335917	0.0181688
	WBGene00003649	1.19199	0.898492	0.677782	0.34753	1.91862	0.324042	1.19037	1.41751	0.590304	0.711551	0.340102	0.538081
	WBGene00003651	6.25793	7.78693	8.81117	5.21295	4.157	6.15681	8.03498	7.65454	-0.100986	2.88862	0.697084	0.840332
	WBGene00003652	5.95994	5.09145	5.76115	3.82283	4.47677	2.59234	2.97592	6.23703	-0.331437	2.3955	0.286956	0.482297
	WBGene00003653	0.297997	0.299497	0.677782	1.04259	1.59885	1.62021	0	1.13401	0.889217	0.531086	0.199544	0.378969
	WBGene00003654	11.0259	5.39095	7.7945	11.4685	7.67447	11.9896	8.92775	7.37104	0.0112566	3.25431	1	1
	WBGene00003655	7.74792	8.08643	10.5056	10.0784	5.11631	4.21255	6.24943	11.9071	-0.37962	3.10751	0.162271	0.328718
	WBGene00003656	57.2154	51.214	40.328	39.966	52.1224	56.0593	39.8773	45.6438	0.0316438	5.59883	0.839639	0.937479
	WBGene00003658	55.7254	59.8995	54.2226	50.0443	75.7854	70.9653	81.5401	67.7569	0.426175	6.02643	0.000218729	0.00186452
	WBGene00003659	12.8139	11.0814	14.9112	15.9864	19.1862	21.3868	16.3675	18.4276	0.46461	4.07693	0.0118677	0.0484455
	WBGene00003660	17.2838	16.4723	17.2834	15.6389	17.5873	15.8781	22.3194	15.5926	0.0978488	4.16173	0.602619	0.768645
	WBGene00003661	22.6478	20.0663	29.8224	17.3765	14.3896	23.6551	17.8555	19.8451	-0.246277	4.41297	0.232167	0.420361
	WBGene00003664	0.595994	0.598995	2.71113	1.04259	1.91862	0.324042	2.38073	1.41751	0.335312	0.993543	0.74671	0.874876
	WBGene00003668	2.68197	3.89346	0.677782	1.73765	3.83723	2.91638	2.97592	3.11852	0.467857	1.76088	0.221029	0.40607
	WBGene00003669	7.74792	5.98995	5.76115	4.17036	7.03493	6.48085	3.27351	7.93804	0.0501978	2.74463	0.892066	0.964168
	WBGene00003670	14.8998	16.4723	16.2668	11.816	9.91286	18.4704	16.07	18.7111	0.087329	3.99984	0.696	0.839466
	WBGene00003673	0.595994	1.49749	1.35556	1.39012	0	0.648085	0	0	-2.68994	0.366626	0.00276424	0.0155249
	WBGene00003674	10.1319	18.2693	14.9112	15.2913	19.1862	17.8223	15.4748	15.5926	0.214448	4.03954	0.28094	0.476044
	WBGene00003675	0.595994	2.39598	2.03335	1.39012	2.23839	1.94425	5.35665	5.10303	1.19998	1.72582	0.00528877	0.026015
	WBGene00003676	38.1436	31.7467	39.6503	29.8876	27.5002	34.3485	33.3303	25.2316	-0.214021	5.04764	0.177649	0.348729
	WBGene00003677	5.06594	5.39095	3.05002	3.4753	3.1977	2.59234	2.38073	3.96902	-0.490105	2.10012	0.154212	0.317533
	WBGene00003678	65.8573	75.7728	77.2672	67.0733	64.2737	49.9025	51.781	59.8188	-0.340295	6.01249	0.00672486	0.0312163
	WBGene00003680	4.17195	7.78693	6.43893	7.64566	6.07562	10.0453	7.1422	5.10303	0.119727	2.8857	0.703926	0.845532
	WBGene00003681	4.76795	3.59397	4.40559	1.73765	6.71516	4.86064	9.52293	6.52054	0.912751	2.57324	0.00216186	0.0126763
	WBGene00003682	2.68197	2.09648	4.40559	4.51789	3.1977	2.59234	3.27351	3.11852	-0.138642	1.93752	0.758681	0.883142
	WBGene00003683	1.19199	0	0.677782	0.34753	1.59885	0	0.595183	1.13401	0.554896	0.407354	0.489679	0.677775
	WBGene00003684	1.78798	2.69548	3.38891	1.73765	3.51746	5.50872	4.46388	3.96902	0.850828	2.0064	0.0163621	0.0620397
	WBGene00003685	5.66194	6.58894	10.8445	10.7734	11.5117	9.39723	5.65424	11.0566	0.165112	3.24929	0.591228	0.75916
	WBGene00003686	3.57596	4.19296	2.71113	4.17036	2.87793	4.53659	1.78555	5.10303	-0.0339215	2.08802	1	1
	WBGene00003687	87.611	90.1487	91.5006	92.443	87.9366	83.603	97.0149	98.6585	0.0242774	6.51977	0.826492	0.929721
	WBGene00003688	2.97997	2.09648	1.01667	2.08518	2.55816	3.56447	2.97592	3.11852	0.549887	1.67639	0.159546	0.325077
	WBGene00003689	5.66194	4.19296	5.76115	5.90801	2.55816	5.83276	3.86869	4.81953	-0.323221	2.44098	0.293954	0.490134
	WBGene00003690	9.83389	5.69045	11.8612	14.9438	11.1919	10.6934	13.3916	10.4896	0.127728	3.53404	0.66635	0.818139
	WBGene00003691	12.2179	13.7769	18.9779	15.6389	20.785	17.1743	18.1531	26.3656	0.454874	4.21269	0.0220031	0.0775142
	WBGene00003692	5.36394	6.88844	6.10004	8.34072	7.67447	2.91638	4.76147	6.52054	-0.273152	2.73959	0.337872	0.535687
	WBGene00003693	1.78798	1.79698	3.7278	3.12777	4.47677	5.83276	3.27351	4.53603	0.806171	2.06325	0.0200125	0.0722637
	WBGene00003694	4.76795	7.48743	5.42226	7.29813	9.91286	8.4251	9.82053	7.65454	0.51751	3.04112	0.0386709	0.118487
	WBGene00003695	37.5476	38.6351	36.2614	38.2283	35.4944	27.8677	42.258	31.1852	-0.138158	5.19227	0.362706	0.560299
	WBGene00003696	5.06594	2.99497	4.06669	2.43271	4.157	1.94425	4.16628	3.68552	-0.063809	2.07381	0.924118	0.982296
	WBGene00003697	2.68197	3.89346	6.43893	6.60307	7.3547	4.21255	9.22534	5.95353	0.472162	2.67924	0.120854	0.268536
	WBGene00003699	3.87396	3.29447	3.38891	3.4753	7.67447	6.48085	7.43979	4.81953	0.896687	2.5095	0.00227871	0.0132286
	WBGene00003700	4.17195	4.19296	6.77782	5.90801	5.75585	5.18468	4.76147	5.67003	0.037838	2.56098	1	1
	WBGene00003702	0.595994	1.49749	0.338891	1.39012	0.959309	1.62021	0.892775	1.13401	0.248278	0.746842	0.708877	0.849215
	WBGene00003703	0.297997	1.79698	0.338891	0.34753	0	0.972127	3.27351	0.567003	0.734878	0.676272	0.251011	0.443199
	WBGene00003704	123.371	118.9	117.934	102.521	123.751	141.283	162.187	150.539	0.319954	7.03103	0.00611203	0.0289763
	WBGene00003705	4.17195	5.98995	5.76115	4.17036	1.91862	5.18468	4.46388	2.55151	-0.512261	2.28783	0.121437	0.269403
	WBGene00003706	2.38397	1.49749	0.677782	0	0.31977	2.2683	4.16628	1.41751	0.769745	1.1753	0.150956	0.312482
	WBGene00003707	4.76795	7.78693	4.40559	5.90801	4.47677	8.74915	3.86869	3.68552	-0.158259	2.59869	0.672968	0.822079
	WBGene00003709	13.7079	11.9799	11.1834	11.816	13.1106	13.6098	17.5579	19.2781	0.387284	3.88062	0.0495476	0.142404
	WBGene00003710	4.17195	4.79196	8.81117	6.9506	6.71516	6.15681	4.16628	8.50505	0.0687212	2.78213	0.896228	0.966228
	WBGene00003711	8.9399	11.0814	12.2001	12.1636	13.7501	7.77702	10.1181	12.1906	-0.00870075	3.54075	0.961833	1
	WBGene00003712	4.46995	3.29447	5.08337	4.51789	3.83723	3.88851	6.24943	9.07205	0.432147	2.51639	0.176188	0.347277
	WBGene00003713	1.19199	0.299497	0.677782	0	0.31977	3.56447	0.892775	1.98451	1.52549	0.811352	0.0110663	0.0457878
	WBGene00003715	1.48998	2.09648	1.01667	1.73765	3.1977	2.2683	1.48796	1.98451	0.463545	1.34284	0.334401	0.531928
	WBGene00003716	6.25793	6.28944	3.7278	5.90801	2.87793	7.77702	7.1422	3.11852	-0.0986091	2.58758	0.835417	0.935028
	WBGene00003718	2.97997	2.69548	3.05002	3.12777	2.87793	2.2683	2.97592	3.68552	0.00877062	1.84353	1	1
	WBGene00003719	1.48998	0.898492	1.01667	0.69506	0.31977	0.648085	2.38073	1.13401	0.135568	0.778571	1	1
	WBGene00003720	6.55593	10.1829	5.76115	8.68825	4.47677	9.39723	10.1181	7.65454	0.0206734	3.08719	1	1
	WBGene00003721	8.34391	5.69045	5.08337	5.56048	4.79654	4.21255	4.16628	6.80404	-0.303377	2.64023	0.301503	0.497529
	WBGene00003722	3.87396	2.69548	3.7278	3.4753	7.67447	3.24042	5.35665	1.41751	0.345465	2.18068	0.364316	0.561973
	WBGene00003723	6.85393	5.98995	7.11671	7.29813	8.95355	4.53659	4.16628	6.23703	-0.188284	2.80626	0.499632	0.685596
	WBGene00003724	7.15192	5.39095	4.40559	6.25554	6.07562	4.86064	7.43979	6.80404	0.118763	2.7445	0.66895	0.820037
	WBGene00003725	5.95994	6.58894	5.42226	9.38331	5.75585	6.48085	6.54702	6.80404	-0.0848343	2.85314	0.78673	0.902819
	WBGene00003726	3.57596	4.19296	3.7278	5.56048	2.55816	3.24042	4.46388	1.98451	-0.467225	2.09091	0.181667	0.35408
	WBGene00003727	10.1319	8.38592	11.5223	8.34072	10.5524	14.5819	10.7133	15.3091	0.416667	3.5662	0.0554404	0.155078
	WBGene00003728	10.7279	13.4774	8.47228	12.1636	10.2326	17.1743	14.582	10.4896	0.218599	3.67771	0.329051	0.526768
	WBGene00003729	2.38397	5.98995	2.37224	3.4753	2.87793	3.24042	2.38073	4.25252	-0.161438	2.00552	0.698124	0.840516
	WBGene00003730	86.4191	77.8693	88.7895	84.1023	94.332	79.0664	81.5401	113.401	0.129366	6.47345	0.350734	0.548362
[truncated: 12,016 more rows]

## Sheet: ii - RNAseq_25 CelsiusDegrees
	Supplementary Table 3. Part ii, RNA-seq data and gene lists of Venn diagrams, part II: gene expression levels of miR-80(Δ) at 20℃ comparing to the wildtype (Bristol N2) at 25℃
		Wildtype_1	Wildtype_2	Wildtype_3	Wildtype_4	miR-80(delta)_1	miR-80(delta)_2	miR-80(delta)_3	miR-80(delta)_4	log2FoldChange	logCPM	p value	FDR
	WBGene00000001	30.5407	25.5695	24.6035	31.4412	31.795	31.3812	27.4321	27.2547	0.0599291	4.8707	0.622439	0.779115
	WBGene00000002	20.4229	20.5151	23.51	20.4205	32.0867	33.0329	23.7356	24.3346	0.401936	4.6485	0.00486267	0.0194251
	WBGene00000003	13.6777	14.5687	13.3952	11.0206	19.5437	19.8197	15.7589	25.9569	0.588698	4.08941	0.000364789	0.00211185
	WBGene00000004	14.2398	12.7847	10.9349	16.2068	25.6694	16.1861	19.2608	28.5526	0.719883	4.19612	0.000108265	0.000719488
	WBGene00000005	14.8019	13.0821	16.129	16.2068	24.2109	23.7837	21.79	22.3878	0.608926	4.28253	1.70295e-05	0.000139219
	WBGene00000006	14.8019	16.6499	22.9633	15.8826	25.086	15.8558	20.2336	22.0633	0.252965	4.29693	0.1559	0.302752
	WBGene00000007	24.9197	16.9472	24.8769	16.8551	20.1271	18.4984	13.0351	20.441	-0.252857	4.32426	0.209899	0.37529
	WBGene00000009	2.99786	2.37856	3.00709	1.62068	3.50037	3.30329	2.91831	3.24461	0.307434	1.77309	0.34264	0.528283
	WBGene00000010	27.7302	28.2454	27.3372	26.255	28.2947	24.7746	32.8796	34.3929	0.143176	4.87567	0.275731	0.454852
	WBGene00000013	1.49893	1.78392	0.546744	2.26895	0.583395	0.330329	1.16732	2.27123	-0.440159	0.86891	0.426904	0.611597
	WBGene00000016	0.374733	1.4866	0.820117	0	2.62528	0.990986	0.778215	1.29784	1.03804	0.613631	0.104155	0.224619
	WBGene00000017	1.87366	0.594639	1.64023	0.972407	1.45849	2.3123	2.14009	5.19137	0.96151	1.33616	0.0113675	0.03953
	WBGene00000018	48.3405	51.139	50.0271	51.2134	39.9626	43.6034	48.0548	42.5044	-0.189563	5.56905	0.0441054	0.116257
	WBGene00000019	45.1553	44.3006	48.1135	47.3238	28.5864	27.0869	36.5761	29.5259	-0.577155	5.28944	2.28373e-07	2.67102e-06
	WBGene00000020	46.8416	46.0846	48.1135	53.4824	38.2124	39.3091	41.4399	43.4778	-0.252692	5.49625	0.0108225	0.0379826
	WBGene00000021	4.68416	2.08124	2.73372	1.94481	3.79207	3.30329	1.94554	4.54245	0.0673239	1.88026	0.694805	0.832208
	WBGene00000022	59.5825	46.9765	65.6093	52.8341	56.881	52.8526	51.9458	49.967	-0.0948464	5.78791	0.428022	0.612838
	WBGene00000023	38.7848	47.8685	44.2863	40.517	33.8369	32.3722	38.3271	40.2332	-0.231511	5.3242	0.0372586	0.101936
	WBGene00000024	62.5803	57.9773	79.8247	109.558	20.7105	11.5615	16.3425	10.3827	-2.37595	5.54166	1.8712e-23	9.77701e-22
	WBGene00000027	1.49893	0.891959	3.00709	2.59309	0.583395	0	0.389107	0	-2.69641	0.731161	1.48821e-05	0.000122988
	WBGene00000029	35.9743	41.0301	50.5739	70.0133	7.58414	5.94592	8.17126	2.92015	-2.95591	4.81532	3.62568e-30	3.18816e-28
	WBGene00000030	59.7698	43.4087	72.9904	126.089	6.41735	5.28526	10.5059	10.7072	-3.17769	5.39976	3.22985e-23	1.64585e-21
	WBGene00000031	148.207	145.389	161.836	252.178	33.8369	25.105	32.2959	22.3878	-2.62775	6.68809	1.01986e-37	1.56462e-35
	WBGene00000033	55.0857	45.4899	68.8898	91.7304	12.2513	6.9369	16.3425	7.13814	-2.57456	5.27205	1.3728e-21	6.09144e-20
	WBGene00000034	124.224	132.307	169.491	212.309	40.2543	30.0599	42.6073	26.6058	-2.18144	6.61047	1.53453e-27	1.10648e-25
	WBGene00000035	10.8672	18.7311	15.0355	16.8551	11.3762	14.5345	14.2024	9.73383	-0.257924	3.84168	0.134613	0.271808
	WBGene00000036	25.1071	31.5159	26.7905	26.255	30.0449	27.7476	28.4048	36.9885	0.167061	4.88077	0.208528	0.373781
	WBGene00000037	2.2484	3.27052	1.91361	4.21376	2.62528	1.98197	4.66929	4.54245	0.357028	1.89423	0.377954	0.564874
	WBGene00000039	164.695	192.366	172.498	115.068	305.991	315.794	291.052	335.817	0.951689	7.88795	6.73529e-12	1.38164e-10
	WBGene00000040	305.782	317.835	301.53	262.55	435.505	425.794	417.318	472.091	0.557358	8.52216	2.43324e-13	5.78085e-12
	WBGene00000041	885.68	928.232	905.956	831.408	898.72	950.355	919.85	970.138	0.0734973	9.83253	0.146507	0.289342
	WBGene00000042	1.31156	0.594639	3.00709	2.59309	4.66716	0.330329	2.5292	2.59569	0.496953	1.44602	0.289178	0.470256
	WBGene00000044	1.31156	2.67588	2.18698	0.324136	2.04188	2.3123	1.75098	1.29784	0.180486	1.17564	0.78516	0.893669
	WBGene00000046	0.749465	1.18928	1.36686	2.59309	2.62528	0.990986	2.14009	1.6223	0.470589	1.11134	0.403002	0.590059
	WBGene00000047	3.93469	4.16248	6.01419	5.18617	2.33358	4.29427	5.64206	2.59569	-0.274044	2.28381	0.279191	0.458838
	WBGene00000048	1.6863	2.08124	1.09349	2.59309	2.33358	0.660657	0.972769	0.973383	-0.552685	1.04263	0.242955	0.416111
	WBGene00000050	2.06103	2.08124	0.820117	0	0.875093	0.660657	1.16732	0.973383	-0.492729	0.755878	0.494465	0.670158
	WBGene00000051	2.43576	1.18928	3.00709	3.56549	0.291698	2.3123	0.583661	0.324461	-1.58658	1.15419	0.00127354	0.00627031
	WBGene00000054	6.93255	4.75712	8.20117	4.5379	4.66716	5.94592	5.83661	2.92015	-0.333838	2.61989	0.196658	0.35727
	WBGene00000055	4.68416	8.02763	4.9207	2.91722	6.41735	5.94592	6.03117	4.54245	0.173508	2.57924	0.514237	0.687795
	WBGene00000057	3.37259	1.18928	5.46744	3.56549	2.62528	0.660657	1.36188	1.29784	-1.17597	1.5936	0.00220389	0.00999758
	WBGene00000058	0.562099	1.18928	0.546744	1.94481	0.875093	1.65164	0.972769	2.27123	0.474199	0.763635	0.413448	0.598989
	WBGene00000059	0.936831	2.9732	3.00709	2.26895	2.91698	1.98197	2.72375	2.27123	0.225179	1.51684	0.728979	0.856486
	WBGene00000060	0.374733	0.891959	0.273372	1.29654	2.04188	1.32131	1.55643	1.94677	1.34918	0.762015	0.018459	0.058415
	WBGene00000063	498.02	449.845	399.397	468.7	436.963	409.938	359.73	346.2	-0.226952	8.72017	0.0251208	0.074725
	WBGene00000064	987.795	910.988	936.3	885.863	880.927	906.752	831.523	851.061	-0.102675	9.81301	0.0530788	0.133503
	WBGene00000065	550.482	504.552	470.747	608.727	480.718	519.607	439.497	431.857	-0.189966	8.96926	0.0568546	0.140848
	WBGene00000066	3974.98	3823.83	3828.03	4030.3	3399.74	3734.37	3606.25	3526.57	-0.134188	11.8692	0.00146896	0.00707073
	WBGene00000067	1141.06	985.02	980.039	1014.54	1034.36	1053.75	1082.5	1121.66	0.0578948	10.0393	0.368701	0.554914
	WBGene00000068	29.9786	28.2454	26.5171	22.3654	21.5856	22.7927	21.0118	27.2547	-0.236967	4.6763	0.101164	0.219547
	WBGene00000069	1.49893	0.594639	0	0.648271	2.04188	3.30329	2.33464	1.6223	1.54125	1.03996	0.000509007	0.00283413
	WBGene00000070	26.7934	32.7052	28.7041	26.255	49.2969	49.5493	49.4166	46.7224	0.775923	5.2882	4.10651e-13	9.58252e-12
	WBGene00000071	11.8041	14.2713	14.4887	10.6965	14.0015	9.57953	9.92224	10.0583	-0.235103	3.62861	0.206284	0.370832
	WBGene00000072	22.8587	15.1633	17.2224	17.5033	14.0015	9.2492	18.6772	16.5475	-0.306774	4.11485	0.112482	0.237462
	WBGene00000073	13.303	16.0553	16.6757	12.3172	13.7098	17.8377	13.0351	14.6007	0.00534135	3.91691	0.966941	1
	WBGene00000074	47.0289	35.9757	41.2792	34.3584	37.9207	36.9968	42.0236	35.3662	-0.0662287	5.31302	0.621501	0.778483
	WBGene00000075	14.6146	16.3526	16.129	20.0964	20.7105	22.7927	16.3425	19.4677	0.237327	4.21449	0.124429	0.256121
	WBGene00000079	80.9422	86.52	92.9466	58.3444	72.9244	77.6272	93.3858	86.9555	0.0540891	6.35785	0.7101	0.842855
	WBGene00000080	38.0354	32.1105	41.0058	39.2204	36.4622	40.9607	36.3815	40.5576	0.0275755	5.26886	0.77906	0.889606
	WBGene00000081	251.446	235.775	244.942	253.474	252.61	243.452	243.192	247.239	-0.000597418	7.94868	1	1
	WBGene00000082	186.617	184.933	177.419	141.323	128.347	97.1166	122.18	96.6893	-0.6336	7.15916	6.75033e-07	7.25111e-06
	WBGene00000083	80.7549	79.3844	76.2708	65.4754	104.136	97.4469	104.67	110.966	0.459783	6.49884	1.01463e-07	1.2506e-06
	WBGene00000084	11.9914	15.1633	9.56803	11.0206	13.4181	5.61559	10.5059	8.76044	-0.292855	3.50948	0.161091	0.310407
	WBGene00000085	0.936831	2.67588	1.09349	1.94481	1.75019	1.65164	1.16732	1.6223	-0.0537068	1.0452	0.885513	0.955695
	WBGene00000086	18.924	22.299	24.6035	15.8826	18.377	16.5164	20.8172	18.1698	-0.129463	4.3287	0.387124	0.574118
	WBGene00000088	17.6124	13.974	14.7621	17.1792	22.169	21.141	21.0118	16.223	0.339237	4.21783	0.0225073	0.0682604
	WBGene00000089	14.8019	12.7847	11.4816	11.6689	12.2513	14.8648	14.9806	13.9518	0.127216	3.80581	0.445579	0.628799
	WBGene00000090	43.2816	44.3006	34.1715	48.6203	42.5879	40.3001	38.7162	41.531	-0.0626886	5.39681	0.611386	0.770168
	WBGene00000092	28.667	27.9481	25.697	26.5791	25.3777	28.4083	25.8756	25.3079	-0.0621998	4.77033	0.644275	0.795423
	WBGene00000093	11.4293	7.13567	7.38105	10.6965	12.8347	11.5615	10.1168	14.9252	0.383144	3.48983	0.0340141	0.0948961
	WBGene00000094	7.11992	7.43299	10.1148	11.3447	10.5011	7.92789	7.78215	5.51584	-0.145698	3.15779	0.472157	0.652701
	WBGene00000095	15.364	14.2713	12.3017	9.39993	19.8354	21.141	12.4514	16.872	0.404669	3.96381	0.0240316	0.0721097
	WBGene00000096	1.49893	1.4866	0.546744	0	0.583395	0.660657	1.36188	0.324461	-0.239501	0.50936	0.840804	0.930135
	WBGene00000097	91.6221	80.2763	58.2283	70.0133	65.9237	83.9035	58.7552	69.4346	-0.120386	6.18655	0.457537	0.639784
	WBGene00000098	98.742	101.386	92.9466	100.482	97.427	92.1617	99.6115	82.0886	-0.0763748	6.58897	0.335224	0.519974
	WBGene00000099	23.9829	27.6507	32.8047	36.3032	18.377	21.8017	21.9846	21.09	-0.51429	4.69463	0.000405741	0.0023173
	WBGene00000100	351.124	320.808	351.283	341.963	335.452	328.677	362.064	354.636	0.0171014	8.42591	0.771509	0.883431
	WBGene00000101	119.54	113.873	121.377	133.22	127.764	96.7863	113.619	114.859	-0.103857	6.88493	0.277272	0.456511
	WBGene00000102	111.108	117.739	117.55	107.289	116.679	120.57	115.954	128.162	0.0817798	6.87427	0.235268	0.406324
	WBGene00000103	24.1702	25.2722	30.0709	29.8205	33.5452	34.6845	26.8484	32.1216	0.213769	4.89771	0.0936752	0.207478
	WBGene00000105	104.55	122.793	128.758	108.585	157.517	136.426	146.888	143.087	0.333663	7.03885	0.000205705	0.00127526
	WBGene00000106	36.3491	38.9489	32.5313	30.4688	43.1713	40.3001	44.5528	45.1001	0.320517	5.30392	0.00302284	0.013001
	WBGene00000107	389.16	387.11	383.541	345.853	430.254	452.22	399.03	447.432	0.195846	8.66078	0.0026761	0.0117159
	WBGene00000109	154.39	166.202	145.981	139.378	218.482	234.864	228.017	232.314	0.590108	7.5724	1.21196e-17	4.08356e-16
	WBGene00000110	151.954	164.715	154.455	145.861	136.514	143.693	133.464	153.47	-0.125972	7.21396	0.0881191	0.197416
	WBGene00000111	18.3619	10.7035	15.3088	15.5585	26.2528	22.132	24.1247	38.2864	0.861614	4.44274	6.75793e-06	6.06071e-05
	WBGene00000112	173.876	178.095	183.433	146.509	207.689	204.804	189.884	190.459	0.213861	7.53022	0.0101828	0.0361238
	WBGene00000113	66.8898	57.3827	55.2212	45.379	81.6753	89.5191	77.4324	70.0836	0.490858	6.09938	6.85997e-05	0.000481165
	WBGene00000114	1096.47	1108.11	1138.6	1069	1243.22	1268.79	1257.79	1249.17	0.185579	10.2038	2.77225e-10	4.70337e-09
	WBGene00000115	114.106	129.037	109.896	96.2683	141.182	160.87	132.491	163.204	0.406599	7.03472	0.000177083	0.00111956
	WBGene00000116	18.7366	18.1365	15.3088	16.8551	20.7105	18.8287	19.2608	13.3029	0.0667514	4.19281	0.689137	0.828653
	WBGene00000117	53.9615	42.5167	48.9336	46.6755	65.0486	58.1378	60.1171	61.6476	0.337602	5.78729	0.000447757	0.00252724
	WBGene00000118	149.893	163.229	131.765	123.496	171.518	163.843	155.059	141.465	0.150904	7.23479	0.149862	0.293996
	WBGene00000120	15.364	16.6499	18.3159	16.8551	22.169	23.7837	21.79	19.4677	0.385493	4.30343	0.00718079	0.0270447
	WBGene00000121	88.2495	81.4656	67.2496	70.6616	89.8429	95.1346	80.9344	83.3864	0.172582	6.36923	0.0967186	0.212457
	WBGene00000122	125.161	131.415	125.751	131.923	137.39	151.291	142.219	137.896	0.147617	7.08541	0.0221762	0.0675258
	WBGene00000123	263.062	267.588	264.898	223.329	314.158	287.386	316.539	344.902	0.308348	8.15879	0.00026328	0.00158264
	WBGene00000134	0.374733	2.08124	0.546744	0.324136	0.583395	1.65164	0.778215	1.6223	0.47143	0.549802	0.465119	0.646451
	WBGene00000135	2.2484	6.24371	5.46744	2.91722	1.16679	3.96394	0.972769	2.92015	-0.962307	1.8509	0.00905307	0.0327532
	WBGene00000136	19.8608	21.7043	18.8627	14.5861	35.2954	42.6124	42.8018	47.0468	1.14784	4.94294	2.56442e-17	8.38582e-16
	WBGene00000137	11.9914	9.81155	12.0284	9.39993	15.1683	15.1951	13.2297	8.76044	0.26143	3.64993	0.14838	0.291962
	WBGene00000138	55.273	65.113	72.9904	72.2823	25.3777	24.4443	25.8756	27.5792	-1.35237	5.54255	2.1836e-28	1.66612e-26
	WBGene00000139	9.18095	11.0008	9.56803	8.75166	7.29244	11.5615	9.33858	6.81368	-0.127924	3.28173	0.547342	0.716689
	WBGene00000140	148.019	150.146	157.189	205.826	116.387	78.6182	139.495	139.843	-0.475146	7.15549	0.00725853	0.0272663
	WBGene00000142	56.772	56.7881	49.207	48.2962	67.6739	61.1108	62.0626	76.8972	0.332395	5.91403	0.0015814	0.00752403
	WBGene00000143	40.2837	46.6792	45.6532	48.9445	44.6297	33.0329	41.6345	45.1001	-0.13017	5.44962	0.252697	0.427616
	WBGene00000144	13.8651	13.974	13.942	16.5309	13.4181	14.8648	10.7005	11.6806	-0.215262	3.8108	0.214456	0.380683
	WBGene00000145	8.43148	4.75712	7.38105	6.80685	5.54226	7.92789	5.4475	6.16476	-0.18839	2.83312	0.507713	0.682277
	WBGene00000146	86.9379	100.791	100.874	107.613	83.1338	80.9305	92.2185	91.8224	-0.175431	6.54678	0.0485466	0.124888
	WBGene00000147	10.8672	12.7847	9.8414	15.2344	7.29244	8.91887	10.895	9.0849	-0.378872	3.479	0.0330442	0.0927823
	WBGene00000148	31.8523	34.1918	27.3372	27.5515	32.6701	36.0058	36.187	32.7706	0.185399	5.04068	0.115561	0.242154
	WBGene00000149	439.374	488.199	501.911	451.521	427.92	444.292	443.388	429.586	-0.106573	8.82587	0.065635	0.157675
	WBGene00000150	103.051	96.9262	109.622	104.048	104.428	99.0986	106.81	97.6627	-0.0151855	6.6912	0.81937	0.91683
	WBGene00000151	29.9786	29.4347	33.8982	28.8481	23.0441	20.8107	21.0118	23.3612	-0.475499	4.74811	0.000123734	0.000813666
	WBGene00000155	166.756	174.824	167.577	151.371	198.938	196.215	188.912	180.4	0.208852	7.4809	0.0018268	0.00854501
	WBGene00000156	32.0396	35.9757	36.0851	37.2756	36.4622	29.7296	29.3776	32.1216	-0.142339	5.08901	0.220448	0.388783
	WBGene00000157	20.2356	15.1633	13.6686	16.8551	25.9611	20.15	23.3464	18.1698	0.400664	4.31434	0.0111631	0.0389791
	WBGene00000158	160.76	151.633	147.074	150.399	164.517	153.272	168.873	160.284	0.0854678	7.30169	0.172127	0.324748
	WBGene00000159	34.288	28.2454	30.3443	33.0618	44.338	36.3361	41.8291	33.7439	0.313633	5.16766	0.0102992	0.0364477
	WBGene00000160	120.851	142.416	147.074	112.475	165.101	169.128	151.363	158.012	0.29864	7.1911	0.00246165	0.0109431
	WBGene00000161	64.2666	59.4639	65.8827	49.5928	88.0927	84.2338	86.1873	100.258	0.574269	6.23299	4.27625e-08	5.56067e-07
	WBGene00000162	44.7805	55.0041	49.7537	51.8617	50.7554	59.1288	66.5374	64.2433	0.270364	5.80005	0.0187272	0.0591168
	WBGene00000163	67.0771	66.3023	60.6886	72.9305	70.5908	73.0026	70.4284	76.5728	0.121017	6.13158	0.159823	0.308376
	WBGene00000164	13.4904	15.4606	12.8485	15.2344	24.7943	17.8377	21.2064	22.7123	0.613283	4.20044	4.7426e-05	0.000345245
	WBGene00000165	29.6039	27.9481	34.7183	33.0618	28.003	36.3361	32.4905	31.1482	0.0332423	5.00594	0.817427	0.915723
	WBGene00000166	2.81049	3.86516	2.46035	1.29654	2.04188	1.32131	1.36188	2.59569	-0.570155	1.46235	0.189224	0.34784
	WBGene00000168	33.1638	31.2186	31.1644	37.9239	31.5033	22.7927	25.8756	34.0684	-0.227161	4.97367	0.0992941	0.216728
	WBGene00000169	53.3994	53.8149	47.2934	53.1582	41.1294	41.2911	47.2766	42.1799	-0.262212	5.58902	0.00687461	0.0260343
	WBGene00000170	63.7045	78.4924	73.8105	62.234	85.1757	82.9125	74.5141	82.7375	0.223862	6.24326	0.023474	0.0707015
	WBGene00000171	0.936831	1.4866	1.64023	0	0.291698	0.990986	0	1.29784	-0.881378	0.411008	0.313573	0.497474
	WBGene00000172	42.3448	35.381	38.8189	35.9791	32.3784	23.123	26.6539	26.9303	-0.491746	5.06438	7.68253e-05	0.000531876
	WBGene00000174	1.1242	1.4866	0.546744	0.972407	0.875093	0.660657	0.194554	1.29784	-0.577559	0.481044	0.562129	0.729589
	WBGene00000175	183.806	175.121	202.569	193.185	170.643	175.074	156.616	209.926	-0.0867183	7.52101	0.39892	0.586544
	WBGene00000176	14.4272	19.3258	17.4958	11.993	21.2939	24.114	21.4009	18.1698	0.42909	4.24796	0.0064163	0.0245566
	WBGene00000177	5.80835	5.35175	4.9207	5.51031	8.75093	8.58854	7.00393	9.73383	0.616681	2.88605	0.0038151	0.0158005
	WBGene00000178	93.6831	76.1138	83.1052	91.7304	86.0508	84.2338	85.2145	81.4397	-0.0360758	6.42372	0.701277	0.837248
	WBGene00000179	63.3298	60.3559	67.5229	59.3168	62.715	59.4592	69.8448	62.2965	0.0285357	5.99577	0.793209	0.89907
	WBGene00000180	23.4208	20.8124	21.8698	21.393	27.4196	25.4353	20.2336	30.8238	0.217047	4.60154	0.101717	0.220447
	WBGene00000181	147.27	149.254	137.78	129.006	167.143	155.254	165.954	170.342	0.222813	7.2605	0.00140201	0.00680067
	WBGene00000182	384.101	414.464	399.944	409.707	481.009	465.763	477.046	448.08	0.222836	8.76639	2.1082e-06	2.08951e-05
	WBGene00000183	401.151	444.196	456.805	469.348	477.801	507.715	477.435	486.042	0.139547	8.86214	0.0265303	0.0781601
	WBGene00000184	33.1638	34.7864	26.2437	32.4136	31.795	36.9968	35.7979	33.7439	0.12813	5.07289	0.278144	0.457628
	WBGene00000186	36.9112	40.7328	35.8118	38.8963	32.6701	32.3722	40.4672	42.1799	-0.032777	5.25099	0.754433	0.872303
	WBGene00000187	42.7195	38.3542	37.9987	39.2204	40.546	48.5583	43.7746	43.1533	0.141991	5.40387	0.155058	0.301523
	WBGene00000188	11.9914	6.24371	1.91361	5.18617	2.62528	5.61559	4.66929	4.21799	-0.601889	2.61763	0.128998	0.262863
	WBGene00000189	6.37045	8.62227	7.92779	7.13098	11.9596	9.57953	9.92224	8.43598	0.433169	3.20441	0.0395496	0.106686
	WBGene00000190	4.12206	2.67588	3.00709	2.59309	2.33358	2.3123	2.33464	1.6223	-0.558835	1.69763	0.127054	0.260337
	WBGene00000192	73.0728	79.087	75.9975	75.5236	76.4248	73.9936	71.2067	68.1368	-0.0647576	6.22247	0.411848	0.597752
	WBGene00000195	12.5535	10.7035	16.9491	13.6137	21.8773	17.8377	21.4009	13.6274	0.493306	4.06095	0.00631906	0.0242332
	WBGene00000196	29.9786	33.5971	30.6177	29.8205	26.2528	28.0779	36.3815	33.095	0.0161666	4.98341	0.959923	0.999137
	WBGene00000197	332.013	336.269	343.082	288.481	417.711	427.445	398.446	395.842	0.332614	8.52308	1.45277e-06	1.48479e-05
	WBGene00000198	226.526	222.692	242.755	236.295	235.108	254.023	234.632	249.186	0.0659675	7.89513	0.241435	0.414099
	WBGene00000199	106.424	106.44	114.816	85.5718	119.888	117.927	112.452	115.833	0.167945	6.78761	0.070628	0.167273
	WBGene00000200	85.0643	90.9798	83.9253	86.2201	80.8002	87.8674	82.1017	82.7375	-0.0543181	6.41682	0.475152	0.655032
	WBGene00000201	89.5611	74.6272	88.5726	103.075	92.7598	98.1076	85.7982	86.3066	0.027169	6.49598	0.797681	0.902134
	WBGene00000202	26.9807	23.1909	22.6899	15.2344	25.6694	24.4443	26.2648	23.6856	0.163322	4.60271	0.255014	0.430174
	WBGene00000203	36.1617	37.4623	42.0993	35.6549	35.0037	46.246	33.6578	35.6907	-0.0184109	5.2525	0.932318	0.980606
	WBGene00000204	57.7088	49.6524	46.1999	62.5582	57.1727	50.21	50.9731	55.4828	-0.018209	5.76159	0.896234	0.961638
	WBGene00000205	18.1745	17.8392	20.7763	20.7447	19.5437	23.7837	21.2064	19.1432	0.117459	4.36615	0.4349	0.619281
	WBGene00000206	203.854	200.988	203.389	201.937	196.313	186.966	179.184	206.033	-0.0811842	7.62784	0.196631	0.357265
	WBGene00000207	540.364	558.961	511.206	516.996	550.142	603.841	557.98	531.142	0.0756503	9.09496	0.195408	0.355806
	WBGene00000208	36.5364	30.0293	41.5526	38.5721	39.3792	39.6394	38.3271	43.1533	0.123682	5.28029	0.273952	0.452902
	WBGene00000209	128.159	112.684	95.4069	91.4063	126.597	151.291	120.234	137.571	0.316577	6.91785	0.00998524	0.0355548
	WBGene00000210	199.17	187.906	148.441	146.833	245.609	222.972	229.963	222.905	0.430214	7.6521	0.000110672	0.000733459
	WBGene00000211	12.3662	15.7579	8.47454	12.6413	12.543	10.5705	16.9262	17.1964	0.238962	3.79766	0.253493	0.428548
	WBGene00000212	38.7848	38.9489	40.4591	41.4894	27.7113	39.3091	37.5489	30.4993	-0.231441	5.22678	0.0525303	0.132483
	WBGene00000213	18.3619	15.1633	22.9633	14.9102	12.543	14.2041	7.78215	14.2763	-0.594812	3.95289	0.00382761	0.0158387
	WBGene00000214	3074.12	2820.37	2893.92	3094.52	2912.02	2555.09	3003.13	3276.41	-0.0166169	11.5286	0.841321	0.930332
	WBGene00000215	727.168	756.381	766.536	796.725	832.505	776.933	781.717	808.881	0.0718772	9.60964	0.120737	0.250094
	WBGene00000216	1257.98	1255.58	1270.36	1271.91	1461.7	1393	1451.57	1529.18	0.206947	10.4114	2.74437e-08	3.6679e-07
	WBGene00000217	396.467	349.648	329.687	336.777	343.912	392.1	357.395	340.359	0.0189547	8.47767	0.806074	0.907662
	WBGene00000218	734.101	726.352	744.119	720.878	741.495	680.147	769.265	806.61	0.0354416	9.53326	0.562799	0.729848
	WBGene00000219	933.459	975.209	1071.07	1030.75	1303.89	1059.36	1440.67	1609.97	0.433201	10.2027	0.00041757	0.00237733
	WBGene00000220	14.6146	16.0553	14.2154	5.18617	29.1698	28.4083	24.5138	34.7173	1.19338	4.40644	3.88564e-08	5.08483e-07
	WBGene00000221	130.22	137.064	142.154	142.944	142.64	156.245	136.771	131.731	0.0395361	7.1328	0.609108	0.768432
	WBGene00000222	20.2356	20.2177	21.8698	22.3654	20.7105	15.8558	21.5955	22.0633	-0.0596837	4.40525	0.629738	0.783616
	WBGene00000223	215.659	207.826	227.719	237.267	207.689	207.116	193.192	223.229	-0.097962	7.75043	0.172112	0.324748
	WBGene00000224	99.1168	93.3584	106.889	105.992	96.2602	111.981	106.421	122.322	0.106404	6.72357	0.246823	0.420787
	WBGene00000225	29.2291	29.732	35.5384	23.0136	43.7546	42.6124	39.689	36.9885	0.464439	5.15274	0.000252866	0.00152704
	WBGene00000226	90.4979	83.5468	101.148	104.372	76.4248	60.7805	89.3002	86.9555	-0.268992	6.44852	0.0348036	0.0965756
	WBGene00000227	49.4647	51.139	53.0342	54.4548	65.3403	52.5223	56.6151	58.403	0.16753	5.79611	0.086572	0.194949
	WBGene00000228	378.48	384.434	392.289	389.935	363.164	374.262	396.89	400.709	-0.00729709	8.59083	0.868367	0.946039
	WBGene00000229	3340.37	3323.14	3272.54	3249.14	3227.93	3399.41	3401.38	3560.96	0.0433493	11.7088	0.254776	0.429973
	WBGene00000230	622.056	530.716	554.399	553.948	694.24	666.603	637.163	641.459	0.221028	9.26008	0.000644161	0.00346751
	WBGene00000231	297.538	314.862	294.695	288.481	335.161	332.971	357.59	351.067	0.205567	8.3313	6.96559e-05	0.000487625
	WBGene00000232	4.68416	5.94639	8.47454	5.83444	6.41735	4.6246	7.00393	9.0849	0.152183	2.8048	0.601606	0.762704
	WBGene00000233	8.80621	8.02763	9.8414	14.9102	5.54226	4.29427	6.61483	6.81368	-0.785482	3.10559	0.000313496	0.00184603
	WBGene00000235	87.1253	74.6272	78.7312	70.6616	96.2602	101.411	102.724	89.2267	0.318237	6.46445	0.000367645	0.00212242
	WBGene00000236	43.2816	41.0301	42.9194	34.3584	43.4629	56.1559	35.0197	41.2065	0.103757	5.41062	0.449755	0.632772
	WBGene00000237	38.2227	41.9221	59.3218	47.9721	47.5467	45.9157	48.0548	53.536	0.0633567	5.5897	0.662304	0.807796
	WBGene00000238	19.4861	21.407	18.8627	16.5309	21.2939	19.8197	23.7356	21.7389	0.190442	4.39119	0.181385	0.337212
	WBGene00000239	39.1595	44.3006	34.4449	34.6825	50.7554	58.1378	43.3855	48.0202	0.380227	5.47283	0.00175471	0.00823184
	WBGene00000240	46.6542	45.1926	48.3869	33.0618	42.2962	50.21	48.0548	39.2598	0.0480574	5.48796	0.710854	0.843306
	WBGene00000244	0.936831	0.29732	1.91361	2.26895	1.45849	0.660657	0.778215	1.6223	-0.242491	0.790031	0.740429	0.863126
	WBGene00000245	33.5386	28.84	29.2508	30.1446	24.7943	29.7296	29.7667	23.6856	-0.173062	4.8798	0.164829	0.315658
	WBGene00000246	4.12206	3.86516	3.00709	5.18617	6.41735	6.60657	6.22572	11.6806	0.906065	2.64837	0.000319408	0.00187778
	WBGene00000247	56.772	52.9229	56.8614	58.3444	53.089	58.4682	51.7513	55.1584	-0.0498445	5.8044	0.619048	0.776587
	WBGene00000248	80.3801	83.5468	78.4578	70.3374	59.2146	68.378	70.4284	59.0519	-0.279243	6.16954	0.00338452	0.0143007
	WBGene00000249	21.9219	19.6231	22.6899	23.0136	18.9603	25.4353	19.8445	23.3612	-0.0113327	4.47771	1	1
	WBGene00000250	14.9893	14.5687	12.3017	19.4481	14.2932	10.9008	13.4242	11.3561	-0.267234	3.85424	0.111402	0.236187
	WBGene00000251	196.547	256.587	226.352	118.958	712.617	787.503	676.852	746.585	1.87148	8.86144	2.12223e-22	9.95211e-21
	WBGene00000252	171.065	226.855	172.498	122.847	565.018	699.966	538.136	598.955	1.79172	8.59488	5.48213e-27	3.71163e-25
	WBGene00000253	82.4412	90.0879	95.6803	57.0479	67.9655	62.7624	69.2611	76.8972	-0.235054	6.24796	0.115354	0.241887
	WBGene00000254	267.934	265.506	310.004	277.46	274.779	281.77	282.297	288.77	0.00917461	8.13727	0.895583	0.961596
	WBGene00000255	10.3051	11.8928	11.755	10.3723	9.33432	13.2131	9.33858	7.78706	-0.165082	3.45645	0.387546	0.574481
	WBGene00000256	1823.82	1707.21	1610.16	1522.47	1713.72	1845.55	1768.3	1633.99	0.0626275	10.7346	0.384662	0.571523
	WBGene00000257	89.5611	101.683	93.2199	104.696	72.0493	74.3239	79.5725	69.4346	-0.384062	6.42834	5.04857e-06	4.6255e-05
	WBGene00000259	40.0964	39.2462	34.7183	40.517	26.8362	34.3542	30.1558	35.3662	-0.297125	5.15645	0.0132107	0.0445021
	WBGene00000262	5.80835	4.4598	4.10058	3.24136	3.79207	5.28526	5.0584	4.54245	0.0379551	2.36767	0.870661	0.947353
	WBGene00000263	273.742	242.91	225.532	226.571	337.202	318.106	262.842	301.749	0.328404	8.09786	0.000996422	0.00505787
	WBGene00000264	17.2377	20.2177	20.5029	18.1516	21.0022	17.1771	23.3464	17.1964	0.0835816	4.32137	0.67658	0.818785
	WBGene00000265	25.2944	27.3534	31.1644	29.1722	24.5026	28.4083	23.1519	25.9569	-0.150356	4.76804	0.238138	0.40971
	WBGene00000266	83.1906	71.9514	67.2496	69.6892	82.5504	86.2158	77.0433	95.3915	0.210105	6.31535	0.0328254	0.0923658
	WBGene00000267	9.55568	6.54103	7.10768	10.0482	9.04263	10.9008	10.1168	6.81368	0.149043	3.22767	0.505481	0.68082
	WBGene00000268	73.6349	79.3844	80.6448	73.9029	50.172	50.8706	47.4711	63.2699	-0.546476	6.03106	1.43041e-07	1.72619e-06
	WBGene00000269	25.8565	24.6775	24.8769	33.386	27.1279	26.7566	27.8212	26.2813	0.00453399	4.78493	1	1
	WBGene00000270	12.5535	10.4062	13.942	14.262	6.70905	11.5615	12.646	8.76044	-0.334273	3.58512	0.0662899	0.158878
	WBGene00000271	36.1617	30.3266	37.452	40.517	28.5864	37.6575	37.3543	33.7439	-0.0667696	5.16209	0.593336	0.755207
	WBGene00000273	246.387	253.911	252.869	220.412	266.612	250.719	264.982	250.484	0.0851156	7.97404	0.188082	0.346355
	WBGene00000274	70.2623	71.0594	71.3501	61.9099	68.2572	65.0747	78.4052	82.0886	0.0984149	6.16404	0.33222	0.517884
	WBGene00000275	126.472	139.74	124.931	135.813	116.679	115.615	128.405	107.721	-0.159944	6.96644	0.0364696	0.100215
	WBGene00000276	110.171	116.847	132.312	114.42	107.345	104.054	98.6387	108.694	-0.179498	6.80733	0.0280405	0.0817407
	WBGene00000277	99.3041	91.2772	96.5004	94.6476	102.386	103.723	96.4986	97.3383	0.059483	6.61817	0.374516	0.561131
	WBGene00000279	2.62313	4.75712	2.18698	3.56549	2.04188	1.98197	3.50197	2.92015	-0.227172	1.80121	0.410938	0.597004
	WBGene00000280	2.43576	2.37856	3.00709	0.648271	1.16679	2.97296	1.55643	1.94677	-0.248466	1.35366	0.707519	0.841148
	WBGene00000281	44.5932	46.3819	46.4733	50.5652	66.2154	59.7895	62.4517	73.6526	0.481647	5.82205	9.78327e-07	1.02309e-05
	WBGene00000282	153.64	132.01	157.736	139.378	173.56	182.011	150.974	162.555	0.192694	7.29375	0.0281107	0.0818794
	WBGene00000283	43.0942	47.5712	48.1135	57.372	46.6716	40.9607	46.6929	48.3447	-0.0874591	5.57765	0.397817	0.585234
	WBGene00000284	6.55782	5.35175	6.01419	4.5379	5.83395	4.29427	6.80938	7.4626	0.10658	2.69725	0.670405	0.814482
	WBGene00000285	4.68416	6.83835	6.83431	5.18617	6.41735	10.9008	8.17126	4.86691	0.3926	2.85143	0.115132	0.241535
	WBGene00000286	6.55782	5.64907	9.8414	3.24136	7.58414	5.28526	8.94947	5.51584	0.129125	2.86712	0.679967	0.821211
	WBGene00000287	0.749465	2.08124	1.36686	1.62068	0.875093	2.97296	4.28018	2.59569	1.03848	1.38974	0.0192338	0.0603768
	WBGene00000288	5.62099	7.73031	5.46744	7.77926	4.95886	6.27624	4.47474	6.48922	-0.265235	2.70082	0.295053	0.476797
	WBGene00000289	43.2816	61.5452	57.6815	55.4272	67.9655	67.387	67.7047	67.4879	0.325168	5.93826	0.00407351	0.0166916
	WBGene00000292	92.1842	94.5477	93.7667	92.0545	89.5512	82.2518	88.5219	90.849	-0.082825	6.50827	0.244671	0.418099
	WBGene00000293	152.141	140.335	151.995	156.233	145.265	138.408	142.024	151.523	-0.0592288	7.20726	0.368442	0.554742
	WBGene00000294	164.882	149.849	162.93	151.371	174.727	147.657	171.013	160.284	0.0559536	7.33151	0.465791	0.646876
	WBGene00000295	7.49465	4.16248	4.10058	4.86203	4.95886	3.63361	3.30741	4.21799	-0.439876	2.38563	0.150965	0.295676
	WBGene00000296	4.12206	3.27052	3.28047	5.18617	3.20867	3.96394	2.5292	2.27123	-0.42432	1.99508	0.217435	0.38475
	WBGene00000298	24.1702	27.3534	29.5242	30.7929	24.7943	29.7296	27.2375	28.2281	-0.0116463	4.81268	0.90845	0.9677
	WBGene00000302	10.8672	6.54103	9.29466	9.39993	3.20867	1.98197	9.92224	4.54245	-0.800956	2.98081	0.00940963	0.0338395
	WBGene00000366	200.857	189.987	215.964	209.716	222.565	219.999	228.017	241.399	0.159815	7.75841	0.0120122	0.0412742
	WBGene00000367	23.0461	27.0561	27.0638	32.0894	31.5033	28.0779	27.4321	29.2015	0.105041	4.83291	0.470525	0.651193
	WBGene00000368	29.7912	26.7588	24.6035	24.6343	39.9626	32.3722	31.7123	33.095	0.356018	4.94957	0.00321732	0.0137147
	WBGene00000369	78.6938	77.0058	65.8827	75.8477	79.9252	87.8674	77.4324	81.7641	0.128637	6.29461	0.129094	0.262985
	WBGene00000370	31.6649	34.4891	39.9123	27.8757	37.0456	33.0329	28.2103	33.7439	-0.0326073	5.07321	0.858306	0.940829
	WBGene00000371	399.278	374.92	343.082	355.253	378.04	439.667	386.384	440.293	0.156319	8.60753	0.0510824	0.129671
	WBGene00000373	18.7366	19.0285	13.3952	11.3447	9.04263	10.2402	9.72769	9.73383	-0.712307	3.74285	0.000184649	0.00115876
	WBGene00000374	14.9893	15.7579	18.3159	16.8551	23.0441	24.7746	25.4865	20.7655	0.533151	4.35767	0.000178032	0.00112408
	WBGene00000375	17.9872	13.6767	23.2366	16.8551	21.2939	21.4714	18.4826	15.2497	0.0845124	4.25437	0.609668	0.768786
	WBGene00000376	221.842	237.261	227.446	232.405	233.066	234.203	241.83	232.314	0.0404751	7.86452	0.4473	0.630461
	WBGene00000377	378.105	358.865	361.671	341.963	422.67	435.043	384.244	403.954	0.187997	8.59342	0.00151396	0.0072486
	WBGene00000378	368.924	344.296	384.635	343.584	358.205	388.136	335.994	398.114	0.0350613	8.51427	0.626514	0.781233
	WBGene00000379	395.718	382.056	363.312	361.087	418.586	442.31	382.687	438.996	0.159611	8.63834	0.0148366	0.0488935
	WBGene00000380	683.512	636.264	602.786	553.3	715.826	734.651	653.117	643.406	0.148269	9.35194	0.072345	0.170027
	WBGene00000381	407.896	367.784	352.65	330.294	377.748	432.4	359.73	406.225	0.108186	8.56928	0.217621	0.384975
	WBGene00000382	35.787	36.273	32.5313	41.1652	37.0456	33.6935	37.938	36.9885	0.0114242	5.20751	0.980349	1
	WBGene00000383	85.6264	89.4932	91.3063	100.482	83.4255	70.6903	79.3779	94.4181	-0.159182	6.44733	0.114314	0.24045
	WBGene00000386	62.0182	66.8969	66.1561	69.6892	65.0486	61.7715	54.0859	65.5411	-0.108254	6.00477	0.261103	0.437629
	WBGene00000387	6.18309	9.51423	9.29466	7.13098	11.6679	14.5345	10.7005	16.872	0.736076	3.45832	0.000205392	0.00127427
	WBGene00000389	12.1788	11.2981	16.6757	14.9102	6.70905	6.9369	7.00393	10.0583	-0.845564	3.48676	1.39313e-05	0.000116129
	WBGene00000390	132.468	138.551	151.995	150.723	135.639	139.399	150.39	153.794	0.0192817	7.17573	0.837243	0.928489
	WBGene00000391	16.4882	23.4883	14.4887	25.6067	23.3358	18.4984	22.3737	16.5475	0.0427738	4.36081	0.893511	0.960731
	WBGene00000392	24.7323	22.299	27.0638	23.6619	25.3777	17.1771	24.3192	29.5259	-0.0204117	4.63577	0.913175	0.970369
	WBGene00000393	38.4101	41.3274	39.3656	28.1998	30.9199	32.0419	34.8251	27.2547	-0.233414	5.122	0.0790844	0.181987
	WBGene00000395	10.3051	10.7035	6.56093	13.6137	17.7936	12.2222	16.148	20.441	0.703872	3.79589	0.000348799	0.00203069
	WBGene00000396	31.2902	39.2462	24.8769	29.8205	46.3799	32.7025	51.9458	40.5576	0.466255	5.24195	0.00537522	0.021194
	WBGene00000397	31.1028	35.9757	31.1644	32.7377	54.5475	53.8436	60.3117	56.4562	0.795602	5.49091	4.78008e-15	1.31804e-13
	WBGene00000399	8.80621	13.6767	12.8485	7.13098	43.4629	45.5853	34.6306	60.6742	2.11193	4.8169	2.0242e-23	1.05383e-21
	WBGene00000401	12.1788	15.1633	9.8414	8.10339	17.7936	12.5525	16.148	14.6007	0.430253	3.79798	0.0189744	0.0597316
	WBGene00000402	24.7323	28.5427	27.0638	10.6965	104.719	106.696	96.3041	128.162	2.24702	6.04043	7.52906e-26	4.62028e-24
	WBGene00000403	91.2474	99.6021	94.3134	66.4478	98.3021	116.936	102.724	108.694	0.273772	6.61145	0.0256886	0.076069
	WBGene00000405	58.833	47.2738	59.0484	64.1789	56.5893	55.4952	60.3117	54.185	-0.0126167	5.84849	0.895544	0.961596
	WBGene00000406	1.49893	0.891959	0.820117	2.26895	1.75019	2.3123	3.30741	1.94677	0.8299	1.27477	0.0647726	0.156149
	WBGene00000407	15.364	12.7847	11.2083	20.0964	17.5019	12.8828	14.5915	15.2497	0.026708	3.94963	0.940277	0.985948
	WBGene00000408	24.9197	25.2722	34.1715	31.4412	26.2528	24.7746	26.6539	25.3079	-0.152232	4.79838	0.228185	0.398096
	WBGene00000409	23.2334	18.1365	20.7763	19.124	26.2528	19.8197	23.541	20.7655	0.144522	4.46948	0.294958	0.476797
	WBGene00000410	41.97	49.3551	46.7466	50.8893	54.5475	41.9517	37.938	37.6375	-0.131744	5.50677	0.32176	0.506405
	WBGene00000411	59.5825	55.8961	54.4011	66.4478	51.6305	56.4862	68.2884	62.2965	0.0244923	5.90754	0.870222	0.94722
	WBGene00000412	1.87366	2.08124	1.09349	1.62068	0.583395	0.990986	1.36188	1.94677	-0.446306	0.993213	0.369891	0.556109
	WBGene00000413	22.2966	20.5151	25.1502	25.2826	24.7943	18.4984	25.4865	26.9303	0.0516883	4.59588	0.763856	0.878154
	WBGene00000414	37.0985	42.2194	36.9052	36.6273	44.6297	32.3722	42.2182	37.9619	0.0532162	5.2993	0.698767	0.835381
	WBGene00000415	64.8287	59.4639	54.6744	58.0203	74.6746	81.9215	74.7086	78.844	0.375123	6.10556	1.00583e-05	8.67014e-05
	WBGene00000416	28.4797	33.8944	29.7976	34.3584	25.6694	32.0419	27.6266	30.8238	-0.11919	4.93966	0.334093	0.518841
	WBGene00000417	46.0921	47.2738	39.9123	50.8893	40.546	41.2911	41.8291	45.749	-0.118642	5.48142	0.259061	0.434966
	WBGene00000418	23.9829	20.8124	18.3159	21.7171	16.9185	32.3722	18.6772	17.5209	-0.00715854	4.44242	1	1
	WBGene00000419	52.8373	54.7068	44.833	57.372	50.7554	50.8706	57.0042	47.3713	-0.0135956	5.7168	0.871969	0.94803
	WBGene00000420	27.5428	24.3802	24.6035	27.8757	28.003	26.4263	25.4865	27.2547	0.0276359	4.7529	0.80508	0.906965
	WBGene00000421	162.259	188.798	157.462	177.95	159.559	148.648	178.6	168.395	-0.0611401	7.39476	0.469073	0.649933
	WBGene00000423	17.4251	16.9472	20.5029	16.5309	20.7105	17.5074	17.7044	15.5741	0.00317138	4.20326	1	1
	WBGene00000424	65.0161	70.7621	60.4153	58.3444	69.424	70.0297	80.7398	73.9771	0.213695	6.11358	0.0253578	0.0752284
	WBGene00000425	7.68202	13.974	6.01419	8.42753	6.70905	13.5435	14.397	6.16476	0.208384	3.35418	0.520518	0.692981
	WBGene00000426	48.5279	58.572	59.3218	59.3168	43.4629	46.9067	52.335	47.6958	-0.226655	5.71466	0.0252082	0.074866
	WBGene00000429	1.87366	0.594639	0	0.324136	1.45849	2.3123	0.972769	1.29784	0.754749	0.72952	0.0855373	0.193435
	WBGene00000431	1.49893	2.37856	1.91361	3.24136	3.20867	1.32131	2.14009	1.94677	0.022555	1.42956	1	1
	WBGene00000437	10.8672	8.02763	8.74791	5.51031	10.7928	10.9008	11.8678	11.0317	0.38275	3.37869	0.0401233	0.107927
	WBGene00000438	8.80621	7.73031	12.3017	11.0206	12.543	5.94592	8.56036	7.4626	-0.184549	3.29773	0.36777	0.554024
	WBGene00000441	31.2902	44.0033	39.639	38.8963	26.5445	30.7206	27.6266	38.2864	-0.319825	5.12428	0.0289217	0.083751
	WBGene00000442	1.1242	1.4866	2.46035	1.29654	1.16679	0.660657	0.778215	0.973383	-0.790185	0.816319	0.139035	0.278421
	WBGene00000443	10.4925	12.1901	11.4816	9.72407	11.0845	16.8468	17.3153	13.3029	0.434529	3.74256	0.017331	0.0555178
	WBGene00000444	4.49679	3.27052	2.46035	4.5379	4.95886	5.94592	3.50197	4.86691	0.311518	2.2395	0.235921	0.406915
	WBGene00000445	1.1242	1.4866	1.36686	1.29654	2.33358	0.330329	1.36188	4.54245	0.650101	1.13498	0.132017	0.267955
	WBGene00000448	3.55996	2.9732	3.82721	3.24136	6.70905	3.96394	2.72375	4.21799	0.307848	2.12465	0.250566	0.425408
	WBGene00000449	2.06103	1.4866	2.73372	2.26895	1.45849	1.98197	2.14009	2.92015	-0.0163752	1.40946	1	1
	WBGene00000451	0.936831	0.891959	1.09349	0.648271	1.45849	0.660657	1.16732	1.6223	0.4233	0.672238	0.479414	0.658652
	WBGene00000452	0.936831	1.18928	1.09349	0.648271	0.875093	0.990986	1.55643	1.29784	0.324369	0.700997	0.601955	0.763013
	WBGene00000453	9.55568	6.54103	8.20117	9.72407	7.87584	8.58854	10.3113	6.16476	-0.0219902	3.17767	0.909253	0.967846
	WBGene00000454	0.187366	0	2.46035	1.62068	0.291698	0.660657	0.778215	1.6223	-0.245056	0.516438	0.705858	0.840144
	WBGene00000455	3.18523	3.86516	5.46744	5.51031	2.91698	5.94592	4.47474	5.8403	0.110354	2.34077	0.747667	0.867199
	WBGene00000458	12.1788	10.4062	13.3952	14.262	12.2513	11.8918	8.36581	10.3827	-0.25286	3.59268	0.195522	0.355889
	WBGene00000459	68.014	65.4103	68.8898	66.7719	57.4644	55.8255	62.6463	61.972	-0.173289	6.00058	0.0384784	0.104491
	WBGene00000460	3.74733	3.27052	5.46744	4.5379	3.20867	3.63361	6.80938	1.6223	-0.0313087	2.23984	0.806443	0.907862
	WBGene00000462	4.68416	7.73031	4.37396	7.13098	4.95886	3.63361	6.03117	6.16476	-0.130766	2.60485	0.517141	0.690591
	WBGene00000463	3.93469	4.75712	1.64023	0.648271	2.04188	3.30329	3.69652	1.29784	-0.0935384	1.73842	0.918071	0.97242
	WBGene00000464	98.5547	83.2495	75.4507	83.627	94.51	84.8945	96.8878	85.6577	0.0841388	6.47042	0.399642	0.587067
	WBGene00000465	78.3191	82.3576	97.8673	121.227	58.3395	40.9607	62.2572	58.403	-0.778359	6.23765	1.96487e-06	1.95551e-05
	WBGene00000466	47.0289	49.3551	51.394	51.5376	52.2139	43.6034	44.5528	43.8022	-0.10869	5.59752	0.270182	0.448778
	WBGene00000467	25.6692	29.1373	26.7905	35.3308	30.6283	30.0599	28.2103	25.3079	-0.016657	4.87129	0.874079	0.949011
	WBGene00000472	571.28	500.686	500.271	524.127	667.696	628.946	613.622	649.571	0.285793	9.18618	2.82009e-06	2.71849e-05
	WBGene00000473	382.789	363.622	383.815	371.784	316.784	348.166	307.006	319.594	-0.221678	8.45012	6.84473e-05	0.000480698
	WBGene00000474	182.12	191.771	194.641	181.516	154.891	153.933	155.448	151.848	-0.281285	7.42097	4.06757e-07	4.53311e-06
	WBGene00000475	507.95	506.038	458.992	476.479	537.89	557.264	558.953	498.372	0.143023	9.00383	0.0193356	0.060617
	WBGene00000476	9.18095	4.4598	5.19407	6.15858	6.12565	10.5705	11.2841	7.4626	0.473937	3.05269	0.0423837	0.112591
	WBGene00000477	5.99572	5.05444	4.9207	1.62068	7.00074	6.27624	5.25295	4.86691	0.32704	2.51843	0.156649	0.303837
	WBGene00000478	2.99786	4.4598	5.19407	1.62068	3.20867	3.96394	3.69652	4.21799	0.0720531	2.06583	0.854631	0.939114
	WBGene00000479	645.477	725.757	732.638	728.333	520.68	464.772	544.167	559.371	-0.43749	9.26613	1.42622e-08	1.97575e-07
	WBGene00000480	164.695	138.254	153.362	141.323	161.017	149.639	139.106	133.353	-0.0408374	7.21213	0.674235	0.817277
	WBGene00000481	6.37045	8.32495	7.92779	4.86203	8.16753	8.25822	7.78215	8.11152	0.227394	2.99605	0.317267	0.501199
	WBGene00000482	52.4626	56.1934	59.5951	42.1376	81.0919	87.5371	89.1056	97.6627	0.75125	6.15241	1.42636e-11	2.84109e-10
	WBGene00000484	0.936831	2.67588	0.820117	0.972407	2.33358	1.65164	1.75098	0.973383	0.382808	1.01919	0.461274	0.643703
	WBGene00000485	11.9914	18.1365	10.3881	12.6413	16.3351	9.90986	16.3425	13.6274	0.113967	3.8335	0.652887	0.801369
	WBGene00000488	1.31156	0	2.18698	2.91722	1.75019	0.330329	0	0.648922	-1.29376	0.704435	0.0390289	0.105558
	WBGene00000490	3.93469	3.86516	2.73372	0.648271	3.79207	1.98197	3.30741	2.59569	0.0149011	1.80974	1	1
	WBGene00000491	3.37259	4.4598	5.74082	2.91722	2.91698	4.29427	3.11286	2.59569	-0.347907	2.06613	0.269224	0.447962
	WBGene00000492	2.06103	3.27052	2.18698	1.29654	3.50037	1.32131	2.14009	3.24461	0.194112	1.53153	0.641874	0.793444
	WBGene00000493	17.4251	22.299	18.3159	15.2344	30.0449	38.9788	31.9068	39.9087	0.932387	4.75497	1.17502e-10	2.10497e-09
	WBGene00000496	55.273	54.7068	61.7821	75.8477	39.9626	44.9247	50.9731	40.2332	-0.475977	5.74222	0.000258399	0.0015572
	WBGene00000497	65.9529	87.412	76.2708	80.0615	103.553	101.411	100.779	88.2534	0.357469	6.46412	0.000560566	0.00308194
	WBGene00000498	36.5364	36.273	34.1715	36.3032	49.0052	38.6484	37.5489	33.7439	0.148308	5.25885	0.234813	0.405781
	WBGene00000499	17.9872	14.5687	15.5822	21.393	17.5019	18.8287	18.0935	16.5475	0.034248	4.17687	0.85145	0.93731
	WBGene00000500	31.8523	28.2454	26.7905	39.5446	30.9199	26.096	28.9885	32.4461	-0.0892818	4.95809	0.508765	0.683022
	WBGene00000501	4.12206	7.43299	8.74791	4.86203	5.54226	9.2492	4.08563	7.13814	0.0211206	2.7433	0.951895	0.993222
	WBGene00000502	83.7527	87.7093	80.3714	77.4684	105.011	94.8043	86.1873	98.3117	0.214834	6.48511	0.0116279	0.0402606
	WBGene00000503	7.11992	8.62227	4.10058	5.51031	7.29244	11.2312	9.53313	12.654	0.652273	3.12322	0.0025627	0.0113225
	WBGene00000506	11.242	8.91959	11.2083	14.262	9.33432	12.8828	10.5059	8.11152	-0.151426	3.50118	0.433817	0.618311
	WBGene00000507	27.5428	25.8668	24.6035	36.3032	31.5033	37.6575	31.3232	32.7706	0.223725	4.96649	0.106612	0.22821
	WBGene00000508	53.5868	56.7881	56.0413	51.2134	52.5056	54.5042	53.5023	52.2382	-0.032362	5.76395	0.725353	0.854182
	WBGene00000509	48.9026	51.4363	60.6886	56.7237	46.0882	49.5493	41.2454	44.1267	-0.268216	5.65003	0.0120039	0.0412555
	WBGene00000510	13.303	12.7847	14.7621	9.0758	12.543	8.25822	12.2569	14.2763	-0.0857652	3.67863	0.659422	0.80527
	WBGene00000511	5.24626	3.86516	10.9349	7.45512	8.75093	5.61559	6.61483	7.13814	0.0482467	2.89226	0.954606	0.995386
	WBGene00000512	20.0482	13.6767	12.8485	18.1516	10.5011	12.5525	10.3113	11.6806	-0.554996	3.8451	0.00239707	0.0107022
	WBGene00000514	11.8041	12.4874	9.8414	15.8826	12.2513	18.8287	14.397	12.9784	0.233721	3.80321	0.21752	0.384844
	WBGene00000515	26.7934	27.0561	30.0709	23.986	26.2528	29.3992	23.3464	24.0101	-0.0828355	4.74669	0.574946	0.740294
	WBGene00000516	16.3009	13.3794	12.0284	15.2344	16.3351	11.5615	14.397	20.441	0.120362	3.95371	0.471357	0.651934
	WBGene00000517	32.9765	35.381	34.9916	42.1376	29.1698	29.0689	31.9068	31.4727	-0.23948	5.08164	0.0336333	0.0941072
	WBGene00000518	11.4293	13.3794	18.3159	17.1792	15.1683	10.2402	10.895	8.11152	-0.413343	3.75866	0.0339185	0.094721
	WBGene00000519	43.0942	45.1926	40.4591	35.6549	43.4629	37.3271	50.0003	57.754	0.196491	5.48393	0.157246	0.304505
	WBGene00000520	26.2313	25.8668	24.6035	26.5791	24.5026	26.096	27.6266	23.3612	-0.0127426	4.7125	0.900064	0.96379
	WBGene00000521	0.936831	1.78392	0.273372	0.648271	4.66716	6.9369	3.89107	4.54245	2.38096	1.75107	2.35388e-10	4.04111e-09
	WBGene00000522	37.2859	37.165	41.2792	36.9515	27.4196	21.141	25.0974	24.3346	-0.631486	4.99991	5.38123e-08	6.91647e-07
	WBGene00000523	2.81049	2.67588	1.91361	3.24136	3.20867	2.3123	3.11286	2.59569	0.105115	1.71557	0.829966	0.924171
	WBGene00000524	6.18309	10.4062	4.37396	5.83444	8.16753	4.6246	6.03117	8.43598	0.0294132	2.85241	0.951898	0.993222
	WBGene00000525	1.6863	1.78392	1.91361	0.324136	0	0	0	0	-5.5166	0.370646	5.98278e-07	6.49192e-06
	WBGene00000526	3.37259	1.78392	1.91361	0.324136	4.66716	5.28526	0.972769	5.19137	0.912988	1.75032	0.0130675	0.0441325
	WBGene00000527	60.7067	51.4363	65.6093	55.4272	45.7965	38.3181	46.4983	40.2332	-0.443542	5.68173	5.93183e-05	0.000422852
	WBGene00000528	66.1403	72.546	89.3927	60.9375	67.9655	76.3059	69.4557	65.8656	-0.0484333	6.16163	0.701674	0.837375
	WBGene00000529	5.80835	6.54103	9.56803	4.21376	7.29244	5.94592	5.0584	9.40937	0.043729	2.84109	0.805402	0.907186
	WBGene00000530	17.6124	18.7311	22.6899	24.6343	16.0434	17.8377	17.8989	18.8187	-0.225001	4.30018	0.115366	0.241887
	WBGene00000531	7.68202	5.35175	8.20117	6.15858	5.54226	4.6246	3.89107	2.92015	-0.716393	2.62292	0.0043161	0.0175255
	WBGene00000532	67.4519	76.1138	73.2638	69.365	70.2991	75.9756	74.9032	77.2217	0.0640544	6.20008	0.454954	0.637165
	WBGene00000533	42.9069	37.4623	34.4449	36.6273	42.2962	39.9698	39.2999	40.2332	0.0796357	5.31365	0.422014	0.606976
	WBGene00000534	103.239	79.087	92.3998	83.627	99.1772	98.4379	89.3002	79.1685	0.0236175	6.51246	0.813705	0.913044
	WBGene00000535	77.3823	69.2755	58.5017	59.3168	59.5063	49.5493	42.0236	38.6108	-0.487229	5.84696	0.00108609	0.00545733
	WBGene00000536	29.0418	22.0017	19.1361	23.0136	29.1698	25.4353	22.5682	17.8453	0.0127848	4.59825	0.920343	0.974039
	WBGene00000537	26.0439	23.4883	21.5964	23.3378	17.7936	21.8017	21.9846	21.4144	-0.193072	4.51313	0.161516	0.310936
	WBGene00000539	10.8672	7.13567	9.29466	10.0482	14.0015	14.8648	10.895	12.3295	0.434576	3.54121	0.0124006	0.0423333
	WBGene00000540	11.6167	8.02763	17.7692	11.0206	11.9596	12.5525	10.5059	11.3561	-0.0787439	3.62817	0.770314	0.882904
	WBGene00000541	3.93469	3.86516	8.20117	5.83444	6.12565	5.61559	7.5876	7.78706	0.358461	2.72606	0.175467	0.329137
	WBGene00000542	205.728	224.774	235.1	218.143	208.272	203.482	200.779	198.57	-0.120897	7.73017	0.0419489	0.111758
	WBGene00000543	37.6606	36.8676	34.7183	37.5997	33.5452	25.7656	34.0469	33.7439	-0.198529	5.12549	0.0800614	0.183527
	WBGene00000544	19.8608	24.9749	17.4958	20.0964	14.5849	16.5164	15.5643	16.5475	-0.379847	4.22567	0.0101886	0.0361275
	WBGene00000545	37.6606	41.0301	34.1715	45.0549	50.172	45.5853	42.8018	35.0418	0.144643	5.38787	0.283667	0.464156
	WBGene00000546	32.4144	33.2998	34.4449	40.517	24.5026	21.141	23.1519	21.09	-0.627395	4.87571	2.72076e-07	3.13137e-06
	WBGene00000547	92.3716	81.7629	87.7525	65.1513	131.264	126.186	133.464	120.051	0.637097	6.72021	1.68505e-09	2.60452e-08
	WBGene00000548	102.677	102.873	100.054	94.9717	102.094	100.75	103.308	106.748	0.0401874	6.676	0.54701	0.716532
	WBGene00000549	167.318	143.903	135.319	143.268	140.89	168.468	146.888	151.199	0.0360071	7.23135	0.673359	0.816471
	WBGene00000550	232.709	243.505	251.776	198.047	217.023	211.41	223.931	231.99	-0.0675409	7.82627	0.433861	0.618313
	WBGene00000552	498.394	489.686	476.488	520.886	544.891	513.661	554.284	525.951	0.109621	9.01148	0.0243997	0.0729412
	WBGene00000553	8.24412	9.81155	7.10768	5.83444	9.62602	9.90986	10.5059	11.3561	0.403128	3.26155	0.0381753	0.103917
	WBGene00000554	55.8351	50.247	59.3218	39.2204	53.3807	49.8796	54.475	48.9936	0.00926242	5.70649	0.938806	0.984691
	WBGene00000557	9.18095	7.43299	9.8414	2.59309	25.086	29.3992	22.3737	31.7972	1.84471	4.12708	9.227e-18	3.13088e-16
	WBGene00000558	36.9112	22.0017	16.4023	13.2896	14.0015	14.5345	15.1752	13.9518	-0.637158	4.28432	0.0157651	0.0513317
	WBGene00000562	0.749465	0.594639	2.18698	0.648271	1.16679	0.990986	1.36188	0.648922	0.0679052	0.671714	1	1
	WBGene00000564	43.2816	43.4087	53.581	48.9445	55.4226	50.21	50.0003	49.3181	0.120739	5.63521	0.259034	0.434966
	WBGene00000565	74.7591	70.4648	72.1703	73.9029	68.5489	67.7174	78.9888	69.4346	-0.0242446	6.1841	0.744397	0.865932
	WBGene00000566	69.8876	73.7353	66.1561	64.503	71.1742	68.7084	75.6814	82.0886	0.116888	6.17079	0.191523	0.350858
	WBGene00000567	245.262	257.776	258.063	267.412	262.236	262.942	250.002	245.292	-0.00905113	8.00306	0.852721	0.93785
	WBGene00000583	6.74519	5.35175	7.92779	3.24136	4.66716	4.6246	7.39304	9.40937	0.140033	2.7684	0.568314	0.734707
	WBGene00000584	9.36831	9.81155	6.83431	11.993	11.0845	13.2131	11.6732	13.3029	0.376864	3.50134	0.045972	0.119776
	WBGene00000585	58.0835	53.5175	48.1135	54.1307	52.7973	40.9607	48.4439	47.0468	-0.176314	5.67504	0.0953521	0.210038
	WBGene00000591	12.3662	15.7579	16.129	15.8826	18.377	11.8918	17.3153	17.8453	0.154298	4.01563	0.415711	0.60118
	WBGene00000592	25.8565	25.2722	28.4307	30.1446	24.7943	18.4984	25.6811	20.441	-0.265757	4.67475	0.0389074	0.105289
	WBGene00000594	58.4583	49.6524	45.9265	49.2686	58.0478	36.3361	44.3583	41.8555	-0.173703	5.60799	0.233689	0.40442
	WBGene00000596	110.733	79.3844	104.155	106.965	11.0845	1.98197	5.64206	8.11152	-3.89731	5.77406	1.17759e-54	3.94931e-52
	WBGene00000597	49.4647	44.8953	49.7537	41.4894	0.291698	0.660657	1.16732	0.324461	-6.03279	4.61792	4.0947e-139	1.47624e-135
	WBGene00000599	764.267	769.761	789.226	856.366	514.263	494.502	487.163	474.686	-0.689152	9.3318	1.10325e-35	1.50094e-33
	WBGene00000601	1090.28	930.016	942.861	1044.04	455.34	384.503	445.723	344.253	-1.29671	9.46317	1.54945e-34	1.9774e-32
	WBGene00000602	551.419	473.63	464.459	529.962	190.187	153.272	167.122	124.917	-1.66619	8.37974	4.51049e-40	7.93242e-38
	WBGene00000603	1416.68	1421.49	1442.86	1274.5	1399.27	1394.65	1455.85	1325.1	0.00506618	10.4429	0.930535	0.979578
	WBGene00000606	563.223	598.505	500.818	466.755	963.477	1027.32	957.983	905.246	0.855164	9.54739	1.30687e-21	5.81677e-20
	WBGene00000608	421.387	402.571	417.439	415.866	59.5063	41.9517	52.7241	31.7972	-3.14571	7.85609	4.22428e-93	6.7687e-90
	WBGene00000609	488.464	422.491	448.604	478.424	69.7157	63.0928	77.4324	44.4511	-2.84224	8.03875	4.15428e-86	4.9924e-83
	WBGene00000610	30.9154	31.2186	27.0638	20.7447	23.6275	24.114	24.1247	19.1432	-0.279405	4.69444	0.0623172	0.151439
	WBGene00000611	153.266	143.605	141.88	132.896	122.513	122.222	125.487	108.045	-0.258069	7.04496	0.000798724	0.00419767
	WBGene00000615	1679.93	1867.76	1732.09	1547.1	2086.51	2201.64	2090.87	1974.02	0.291016	10.8902	3.33704e-05	0.000253415
	WBGene00000616	521.44	418.032	492.89	512.458	110.262	73.0026	77.2378	65.2166	-2.57674	8.15544	9.18595e-62	4.73109e-59
	WBGene00000618	9.18095	10.4062	12.3017	7.45512	16.3351	16.1861	14.0079	16.223	0.655539	3.71933	0.00011225	0.000742552
	WBGene00000620	0.936831	1.18928	0.546744	0.648271	0.875093	2.3123	1.16732	2.27123	0.875337	0.789658	0.069933	0.165845
	WBGene00000623	8.99358	10.4062	3.82721	5.18617	21.2939	20.8107	17.8989	23.6856	1.51462	3.84335	2.59527e-14	6.68328e-13
	WBGene00000624	1.31156	1.4866	0.820117	1.62068	4.08377	4.29427	4.47474	5.19137	1.77	1.76172	7.09086e-07	7.58023e-06
	WBGene00000625	729.417	689.484	616.728	541.307	754.33	891.227	812.456	743.989	0.312367	9.49792	0.00339657	0.0143432
	WBGene00000626	1040.63	1123.57	1048.66	969.49	1119.24	1172.67	1205.84	1003.56	0.106448	10.085	0.165772	0.316833
	WBGene00000630	0.374733	1.18928	0.546744	0.648271	1.16679	1.98197	0.583661	1.6223	0.890856	0.550622	0.141581	0.282099
	WBGene00000631	20.4229	18.4338	22.9633	13.2896	16.6268	14.5345	14.5915	14.6007	-0.334535	4.13901	0.0492658	0.126259
	WBGene00000634	68.3887	65.113	47.8401	57.6961	38.7958	32.3722	44.9419	34.3929	-0.658335	5.63506	2.90014e-06	2.78633e-05
	WBGene00000636	810.546	748.948	745.213	762.691	415.961	352.791	395.722	322.839	-1.04299	9.15586	7.30512e-33	8.04176e-31
	WBGene00000637	7.68202	6.83835	6.56093	6.15858	5.25056	8.25822	3.50197	7.78706	-0.231905	2.79255	0.472489	0.65291
	WBGene00000638	98.9294	86.52	99.7809	94.3235	8.45923	8.58854	6.22572	7.4626	-3.6551	5.71006	1.28483e-169	9.2643e-166
	WBGene00000639	1372.83	1405.13	1225.25	1069.32	1795.4	1913.92	1888.92	1671.95	0.518981	10.5919	1.05392e-07	1.29681e-06
	WBGene00000641	472.538	441.817	468.287	425.266	238.609	219.999	270.43	207.006	-0.946339	8.42686	3.75416e-25	2.20975e-23
	WBGene00000644	31.1028	32.1105	23.51	21.393	16.6268	18.8287	13.6188	10.3827	-0.877222	4.43923	2.08974e-06	2.07692e-05
	WBGene00000645	16.863	16.0553	11.4816	12.3172	10.5011	12.5525	13.0351	11.3561	-0.267839	3.77866	0.135437	0.273014
	WBGene00000646	43.2816	38.0569	46.7466	27.5515	29.4615	22.132	28.0157	28.877	-0.526006	5.08331	0.00112981	0.00564356
	WBGene00000647	2171.01	1969.15	1658.55	1442.4	2314.91	2369.78	2318.11	2128.14	0.334221	10.9995	0.00647663	0.0247613
	WBGene00000649	3155.44	3424.83	3164.83	2865.04	3543.25	3926.62	3794.58	3433.12	0.220985	11.7372	0.00261403	0.0114926
	WBGene00000651	3.37259	0.891959	2.46035	2.26895	1.45849	2.3123	2.91831	1.29784	-0.177555	1.47323	0.71718	0.847746
	WBGene00000652	69.8876	64.8157	72.4436	80.7098	38.2124	41.2911	46.1092	37.6375	-0.802757	5.83555	2.27825e-14	5.8985e-13
	WBGene00000653	2320.16	2291.74	2157.18	1924.07	1769.73	1794.01	1834.25	1551.57	-0.322969	10.9339	0.000111155	0.000736322
	WBGene00000655	52.4626	57.68	43.4662	28.5239	118.138	151.621	126.849	141.789	1.55531	6.49533	1.56319e-18	5.60766e-17
	WBGene00000656	356.183	261.641	334.334	324.784	27.1279	17.8377	22.9573	17.5209	-3.88873	7.42511	5.95085e-142	2.86058e-138
	WBGene00000657	959.69	777.194	920.718	1022	130.681	80.9305	122.374	83.062	-3.13666	9.00407	5.48486e-74	4.65277e-71
	WBGene00000658	1.6863	1.18928	0	0.648271	0.875093	0.660657	0.972769	1.6223	0.0765022	0.608694	1	1
	WBGene00000663	916.596	910.393	877.251	869.98	336.911	289.698	341.053	213.495	-1.59566	9.21831	1.40769e-31	1.39043e-29
	WBGene00000664	58.2709	66.3023	48.6603	44.7307	34.1286	42.6124	46.4983	30.8238	-0.494229	5.56719	0.00179414	0.00840043
	WBGene00000665	91.4347	93.953	109.349	114.42	55.1309	62.4321	62.2572	49.6425	-0.824721	6.32944	1.11155e-13	2.75425e-12
	WBGene00000666	497.083	399.3	423.454	436.611	125.43	102.402	131.324	88.9023	-1.96614	8.11399	2.64648e-51	7.78875e-49
	WBGene00000667	800.616	652.022	588.57	823.305	245.901	205.795	219.846	178.129	-1.75236	8.86248	4.27244e-37	6.28703e-35
	WBGene00000668	1189.78	1175.01	1277.74	1263.16	382.707	284.743	369.847	200.517	-1.98515	9.58708	6.79358e-29	5.38298e-27
	WBGene00000669	539.053	520.012	512.3	556.865	207.98	213.723	245.138	161.906	-1.35724	8.53412	5.61706e-32	5.86983e-30
	WBGene00000671	33.9133	29.1373	28.9775	28.8481	7.87584	4.29427	8.75492	6.48922	-2.09503	4.28467	7.97976e-38	1.25083e-35
	WBGene00000672	1928.75	1841.9	1664.02	1506.91	1919.37	1948.28	1964.41	1768.96	0.130626	10.8286	0.13358	0.270252
	WBGene00000673	42.7195	47.5712	42.3727	41.8135	72.6327	68.0477	49.8058	82.4131	0.636426	5.80474	1.45328e-05	0.000120447
	WBGene00000674	19.6735	25.8668	17.4958	17.8275	40.546	48.8886	48.6384	55.1584	1.25629	5.11074	8.2502e-19	3.0197e-17
	WBGene00000675	10.4925	7.43299	12.3017	12.3172	3.20867	0.990986	1.36188	1.94677	-2.50574	2.77819	1.97208e-19	7.50379e-18
	WBGene00000677	71.3865	69.2755	57.6815	46.0273	89.5512	121.561	71.9849	118.104	0.706046	6.33445	0.000135808	0.000882199
	WBGene00000678	1427.54	1373.62	1182.33	1120.86	1371.27	1422.4	1387.75	1265.72	0.0933326	10.366	0.305427	0.488203
	WBGene00000679	0.749465	3.27052	2.18698	0.648271	4.66716	2.64263	2.91831	0.648922	0.760299	1.44679	0.100642	0.21869
	WBGene00000680	489.213	423.383	411.972	394.149	198.063	158.558	185.604	123.62	-1.36625	8.22629	5.4541e-22	2.48904e-20
	WBGene00000681	1361.22	1192.25	1180.69	1092.99	1025.9	963.899	1091.45	893.565	-0.280245	10.105	0.00204573	0.00940435
	WBGene00000683	869.192	868.471	741.659	635.63	991.48	1129.06	1089.11	1001.94	0.43454	9.83994	7.48025e-05	0.0005196
	WBGene00000684	58.4583	76.1138	55.4946	38.8963	176.477	213.392	172.569	187.214	1.70717	6.93414	5.00882e-25	2.91259e-23
	WBGene00000685	177.623	149.254	153.088	131.599	226.357	255.344	235.215	215.118	0.602617	7.59657	2.17627e-09	3.32457e-08
	WBGene00000687	163.196	167.391	148.988	151.047	88.0927	78.6182	86.771	71.7059	-0.949947	6.91159	6.29642e-29	5.01661e-27
	WBGene00000689	79.818	84.4388	62.0555	65.7995	52.2139	40.3001	57.1988	35.6907	-0.646546	5.92477	4.36993e-05	0.000322842
	WBGene00000691	31.8523	25.8668	28.4307	31.7653	29.4615	29.0689	30.1558	22.0633	-0.0848872	4.87174	0.5239	0.696392
	WBGene00000692	109.609	99.6021	100.328	93.3511	70.2991	74.3239	75.4868	73.6526	-0.461465	6.45769	8.47645e-09	1.20196e-07
	WBGene00000693	174.063	174.527	182.339	159.799	9.91772	4.6246	5.64206	3.56907	-4.84224	6.5006	4.13369e-269	5.9612e-265
	WBGene00000694	688.571	660.05	582.283	627.202	339.828	305.884	345.138	240.101	-1.05385	8.89113	6.4192e-19	2.37362e-17
	WBGene00000696	1270.72	1112.87	1282.12	1271.91	436.38	369.968	407.785	289.419	-1.71434	9.65525	8.62621e-43	1.85669e-40
	WBGene00000698	1380.89	1160.44	1209.67	1392.16	303.949	223.963	279.379	187.538	-2.36836	9.58611	2.00299e-55	7.22127e-53
	WBGene00000699	2646.74	2514.43	2660.73	2658.88	1705.26	1683.68	1766.16	1543.14	-0.645331	11.0689	8.45495e-34	9.99416e-32
	WBGene00000702	1.1242	4.16248	2.18698	1.62068	12.8347	20.8107	10.895	16.223	2.76597	3.14108	8.53397e-22	3.85794e-20
	WBGene00000703	1312.69	1125.65	1227.99	1345.49	239.484	165.164	221.597	158.012	-2.67332	9.50355	3.91632e-76	3.76515e-73
	WBGene00000704	471.976	483.145	454.891	434.666	395.834	422.16	414.789	353.662	-0.217137	8.74692	0.00257105	0.0113421
	WBGene00000705	13.4904	13.0821	15.3088	11.0206	18.0853	18.8287	21.0118	18.4943	0.532234	4.06704	0.000514829	0.00286213
	WBGene00000707	1320.18	1242.8	1303.44	1228.15	567.352	500.118	568.486	426.017	-1.30378	9.80694	4.22204e-40	7.5168e-38
	WBGene00000710	72.8855	58.572	66.1561	66.1237	16.0434	8.58854	11.8678	3.89353	-2.68053	5.29138	2.50125e-31	2.38878e-29
	WBGene00000711	2411.4	2350.31	2061.5	1885.5	2335.62	2382.33	2467.72	2128.14	0.0967743	11.138	0.300592	0.483098
	WBGene00000712	1252.17	1015.64	1235.64	1367.85	180.853	143.693	201.169	124.269	-2.90216	9.43358	2.47485e-72	1.98276e-69
	WBGene00000713	1064.99	923.475	1004.37	1131.56	208.856	159.218	225.877	135.625	-2.49565	9.24808	7.34301e-56	2.78667e-53
	WBGene00000714	4.49679	4.75712	6.28756	1.94481	1.75019	1.32131	5.0584	4.86691	-0.378468	2.16786	0.228633	0.39854
	WBGene00000715	42.3448	37.165	40.1857	35.6549	15.1683	17.8377	16.5371	15.5741	-1.26413	4.8271	2.78871e-23	1.43117e-21
	WBGene00000716	17.7998	14.866	20.2295	23.3378	1.45849	0.660657	0.583661	0	-4.73052	3.39206	1.17332e-53	3.76011e-51
	WBGene00000717	943.389	905.339	976.486	986.021	537.599	510.358	514.011	484.42	-0.896308	9.51766	1.00172e-68	7.22292e-66
	WBGene00000718	812.233	704.35	788.132	828.815	349.454	299.278	318.29	238.154	-1.3774	9.08592	8.50438e-32	8.57634e-30
	WBGene00000719	253.132	191.177	214.324	227.543	29.7532	23.4533	23.7356	22.7123	-3.15357	6.9618	1.16848e-133	3.37013e-130
	WBGene00000720	130.407	108.224	127.938	146.509	53.6724	75.3149	38.3271	65.8656	-1.14657	6.5496	4.68209e-10	7.66406e-09
	WBGene00000721	3.37259	5.35175	4.10058	0.972407	0.291698	0	0.583661	0.648922	-2.9979	1.33251	2.14405e-09	3.28231e-08
	WBGene00000722	45.7174	47.5712	44.0129	33.0618	115.512	132.131	89.8838	114.859	1.39756	6.28051	3.08608e-22	1.43101e-20
	WBGene00000723	64.0793	71.654	71.6235	67.0961	21.5856	26.096	28.2103	17.1964	-1.53455	5.54708	4.08036e-34	5.07266e-32
	WBGene00000725	31.1028	23.7856	31.7112	18.7999	8.16753	7.26723	10.7005	6.16476	-1.67853	4.19231	6.63695e-17	2.08977e-15
	WBGene00000726	12.9283	15.4606	13.6686	9.0758	20.1271	24.114	20.2336	22.3878	0.742968	4.14254	1.44276e-06	1.47561e-05
	WBGene00000727	685.948	644.292	670.582	620.72	336.619	315.464	351.559	273.196	-1.03598	8.93196	1.776e-33	2.03268e-31
	WBGene00000728	390.471	415.058	373.153	299.177	206.522	168.798	198.834	139.194	-1.04918	8.10393	1.64867e-13	3.98918e-12
	WBGene00000729	153.64	154.309	158.283	152.668	61.5482	41.9517	62.2572	39.5842	-1.5789	6.70196	2.51976e-29	2.07642e-27
	WBGene00000730	324.893	301.185	273.919	244.722	237.442	170.78	223.931	161.906	-0.526559	7.92829	0.000214667	0.00132182
	WBGene00000732	1549.71	1345.67	1385.72	1468.33	501.72	471.709	512.455	385.784	-1.61803	9.89769	3.63321e-58	1.49698e-55
	WBGene00000733	744.781	641.616	734.551	746.484	175.019	149.969	145.137	121.348	-2.27664	8.76011	9.69031e-92	1.39744e-88
	WBGene00000734	1229.87	1122.68	1096.5	1067.05	603.814	527.865	606.424	430.56	-1.05748	9.70882	2.69722e-20	1.0865e-18
	WBGene00000735	894.487	864.308	848.274	826.87	479.843	384.503	467.707	348.471	-1.02957	9.32293	1.00385e-21	4.52391e-20
	WBGene00000739	485.091	451.034	388.462	382.48	450.965	414.232	412.648	430.235	-0.00111372	8.74019	1	1
	WBGene00000740	1107.52	999.886	982.5	886.835	649.027	561.889	599.615	577.54	-0.73622	9.63786	1.08046e-18	3.89534e-17
	WBGene00000741	554.792	432.006	409.512	430.776	300.449	274.173	292.414	250.808	-0.709382	8.52887	2.09869e-10	3.62893e-09
	WBGene00000742	217.907	192.366	168.671	176.33	195.729	219.669	187.939	191.756	0.068995	7.60297	0.467029	0.648096
	WBGene00000743	282.174	269.074	256.97	226.895	157.808	140.39	152.141	124.269	-0.848213	7.66039	1.75658e-17	5.82338e-16
	WBGene00000745	23.7955	19.3258	15.3088	13.2896	20.1271	19.8197	21.5955	23.0367	0.208056	4.34241	0.183727	0.340206
	WBGene00000746	68.014	76.7085	70.53	72.2823	97.7187	88.5281	111.479	99.285	0.477448	6.42875	2.90239e-07	3.31922e-06
	WBGene00000747	52.0878	53.2202	48.6603	37.5997	38.5041	43.273	43.9691	30.1749	-0.295603	5.46937	0.0400359	0.107736
	WBGene00000748	1257.79	1348.64	1282.94	1204.16	1408.32	1493.09	1377.25	1290.38	0.128636	10.3808	0.0387445	0.104946
	WBGene00000749	15.5514	21.407	18.3159	9.72407	66.7988	77.9576	46.8874	82.7375	2.06643	5.39351	1.20791e-20	5.01995e-19
	WBGene00000750	1.87366	2.37856	1.64023	1.94481	1.45849	2.3123	2.14009	1.29784	-0.0796257	1.27651	0.896386	0.961638
	WBGene00000751	456.424	410.301	426.187	437.907	93.3432	65.4051	100.779	63.9188	-2.41138	8.01215	1.99504e-61	9.59016e-59
	WBGene00000752	90.6853	69.8701	85.2921	85.2477	8.45923	6.60657	5.0584	3.89353	-3.79539	5.50873	1.43209e-117	3.44204e-114
	WBGene00000753	564.909	490.875	498.358	438.556	285.572	252.701	281.519	199.219	-0.966705	8.56143	1.68392e-14	4.42328e-13
	WBGene00000754	759.021	680.862	722.796	658.968	235.108	200.509	247.667	168.72	-1.72483	8.8474	2.21769e-46	5.51402e-44
	WBGene00000755	46.2795	38.9489	36.6319	29.8205	56.5893	59.7895	48.2493	58.7274	0.534631	5.56502	4.50317e-05	0.00033099
	WBGene00000757	566.408	490.28	511.753	511.486	179.686	159.549	192.997	130.433	-1.6466	8.427	4.57466e-44	1.0308e-41
	WBGene00000759	13.1156	12.1901	13.3952	9.72407	12.8347	12.2222	9.53313	12.0051	-0.0991628	3.63148	0.703166	0.838323
	WBGene00000760	0.936831	1.4866	1.09349	0.324136	0.291698	1.32131	1.36188	1.6223	0.245701	0.671841	0.724122	0.853502
	WBGene00000761	48.7152	49.3551	54.6744	46.9997	47.8384	44.264	42.9964	56.4562	-0.0697992	5.62461	0.568795	0.735065
	WBGene00000762	27.5428	27.9481	19.1361	25.2826	23.0441	20.4804	17.8989	25.9569	-0.214514	4.57763	0.197689	0.358916
	WBGene00000763	28.2923	23.4883	25.1502	28.8481	26.5445	25.4353	23.3464	23.3612	-0.111081	4.70632	0.406771	0.593477
	WBGene00000764	11.242	9.51423	10.1148	8.42753	14.2932	10.9008	10.7005	13.3029	0.283895	3.53466	0.0907066	0.202259
	WBGene00000765	32.4144	37.165	33.8982	27.8757	42.2962	46.9067	42.8018	41.8555	0.399486	5.27077	0.000295122	0.00174854
	WBGene00000766	41.0332	38.3542	32.8047	32.4136	41.1294	36.0058	35.2142	47.3713	0.124217	5.26877	0.30452	0.487239
	WBGene00000767	69.3255	72.8433	73.5371	79.7374	70.8825	76.3059	73.3468	71.0569	-0.0115242	6.20576	0.863096	0.943219
	WBGene00000768	57.7088	55.0041	56.3147	48.6203	51.0471	64.0838	56.0315	55.4828	0.0477998	5.81012	0.609815	0.768786
	WBGene00000770	58.0835	58.572	55.4946	72.2823	57.4644	48.228	53.3077	53.536	-0.1928	5.84775	0.0700265	0.165985
	WBGene00000771	49.6521	41.0301	49.207	46.3514	49.2969	46.246	44.5528	48.0202	0.00160596	5.56551	0.949474	0.991338
	WBGene00000772	68.2013	82.9522	89.6661	84.5994	70.8825	57.4772	70.0393	89.2267	-0.174518	6.26614	0.201716	0.364757
	WBGene00000773	42.7195	31.2186	31.9845	33.386	34.4203	41.2911	39.1053	39.2598	0.126482	5.22413	0.285476	0.46634
	WBGene00000774	9.93041	11.0008	8.20117	7.45512	10.7928	7.92789	10.7005	8.76044	0.0708145	3.32046	0.785799	0.893929
	WBGene00000775	8.43148	9.21691	5.74082	11.6689	10.2094	8.25822	7.19849	9.0849	-0.0133664	3.19101	1	1
	WBGene00000776	1315.5	1208.9	1238.38	1001.26	1660.93	1805.91	1733.67	1692.71	0.532286	10.5095	1.66303e-09	2.57324e-08
	WBGene00000777	109.422	101.683	100.328	94.9717	107.928	106.696	99.0278	99.285	0.0131762	6.6867	0.818862	0.916548
	WBGene00000778	34.8501	30.3266	25.4236	19.7723	39.3792	44.9247	54.475	44.1267	0.718294	5.23001	9.88441e-06	8.53041e-05
	WBGene00000779	443.496	404.652	385.181	379.239	365.205	358.407	360.508	365.019	-0.157113	8.58295	0.0128334	0.0435412
	WBGene00000780	101.365	88.8986	83.9253	100.158	84.884	102.402	79.767	89.8757	-0.0773193	6.52101	0.489359	0.666765
	WBGene00000781	189.802	240.829	247.949	184.109	592.73	495.163	711.288	901.028	1.64641	8.79932	1.80547e-19	6.88802e-18
	WBGene00000783	6.74519	4.4598	9.02128	7.13098	7.00074	6.27624	7.78215	5.8403	-0.00172392	2.88493	1	1
	WBGene00000784	94.62	123.09	123.838	102.427	314.742	294.983	340.664	462.357	1.67097	7.85781	8.39535e-27	5.55364e-25
	WBGene00000785	381.665	412.085	420.72	330.618	764.248	741.588	757.203	822.833	0.997163	9.17768	2.40226e-31	2.30954e-29
	WBGene00000786	971.869	992.156	951.335	861.877	1013.36	1139.96	1049.23	966.569	0.141936	9.95689	0.0502956	0.127981
	WBGene00000787	74.9465	66.8969	56.8614	80.3856	78.4667	70.0297	74.5141	63.2699	0.0396391	6.15573	0.757196	0.874051
	WBGene00000788	795.37	810.791	742.206	625.258	931.682	1055.73	930.356	877.991	0.351382	9.72569	0.00037372	0.00215491
	WBGene00000789	164.882	177.5	154.455	153.64	170.643	208.107	167.9	175.209	0.146686	7.42537	0.105508	0.226486
	WBGene00000792	21.3598	27.0561	27.6106	21.0688	32.9618	32.3722	28.2103	29.2015	0.33826	4.79893	0.0103921	0.0367316
	WBGene00000793	45.3426	47.8685	48.1135	47.3238	49.0052	56.8165	50.0003	61.6476	0.198201	5.67465	0.0488981	0.12554
	WBGene00000794	36.9112	41.6248	40.4591	37.2756	40.8377	39.9698	36.3815	48.0202	0.0713491	5.3405	0.525193	0.697725
	WBGene00000795	12.1788	8.02763	13.3952	12.6413	14.5849	18.1681	15.3697	11.0317	0.350267	3.77916	0.0559015	0.138967
	WBGene00000796	65.5782	65.7077	65.6093	64.1789	62.1316	50.8706	60.3117	62.2965	-0.144469	5.97066	0.108766	0.23176
	WBGene00000797	2.81049	2.67588	2.73372	3.24136	1.16679	1.32131	2.14009	0.648922	-0.982677	1.42425	0.00880352	0.0319868
	WBGene00000798	6.93255	6.24371	5.19407	3.88963	8.16753	6.60657	7.5876	11.6806	0.552519	2.91986	0.0122051	0.0418374
	WBGene00000799	14.4272	16.0553	7.65442	7.77926	13.7098	16.1861	15.3697	15.8986	0.388322	3.80688	0.0559939	0.139102
	WBGene00000800	192.8	174.229	194.641	176.978	228.983	223.302	216.344	225.176	0.269209	7.67633	6.16099e-06	5.57038e-05
	WBGene00000801	6.18309	4.75712	5.74082	4.86203	12.8347	9.90986	5.64206	8.11152	0.693929	2.93382	0.0022037	0.00999758
	WBGene00000802	2573.48	2298.28	2160.46	2334.43	2414.67	2528	2223.55	2352.34	0.0226504	11.2053	0.745685	0.866661
	WBGene00000803	9.55568	10.1089	8.47454	5.83444	6.70905	5.94592	7.5876	6.48922	-0.346026	3.04646	0.112482	0.237462
	WBGene00000804	39.7216	33.8944	34.4449	34.3584	33.8369	49.219	40.6617	35.6907	0.152168	5.26007	0.23552	0.406612
	WBGene00000812	50.4015	63.3291	51.1206	68.0685	54.2558	50.8706	55.4478	49.3181	-0.134429	5.80107	0.230504	0.400735
	WBGene00000813	51.3384	45.4899	47.5668	46.6755	54.5475	60.7805	48.833	45.1001	0.119565	5.65962	0.266028	0.443668
	WBGene00000814	52.4626	60.9505	57.9549	56.7237	56.2976	56.1559	58.5607	69.4346	0.0789102	5.88128	0.449232	0.632346
	WBGene00000815	48.5279	52.3283	51.394	40.1928	51.9222	45.5853	51.9458	50.2914	0.0541913	5.63434	0.621861	0.778749
	WBGene00000816	54.7109	41.0301	50.3005	47.3238	39.6709	45.9157	51.5567	45.4245	-0.0843877	5.57959	0.492782	0.669279
	WBGene00000817	39.7216	37.165	44.2863	44.0824	42.0045	33.3632	34.6306	43.8022	-0.10774	5.3329	0.382986	0.569915
	WBGene00000818	34.1007	40.1382	40.1857	44.0824	39.6709	45.9157	42.0236	48.3447	0.158467	5.39472	0.178927	0.333804
	WBGene00000819	2.43576	2.37856	2.46035	2.91722	2.04188	3.96394	1.75098	1.94677	-0.119235	1.56567	0.909275	0.967846
	WBGene00000820	12.5535	10.1089	13.3952	10.0482	7.00074	9.90986	10.1168	10.3827	-0.313525	3.46989	0.103817	0.224124
	WBGene00000822	360.118	328.538	352.103	341.639	350.037	349.488	333.465	332.572	-0.0213148	8.42658	0.699333	0.835827
	WBGene00000829	1212.45	1164.6	1047.02	907.58	1382.06	1382.76	1283.86	1147.94	0.262146	10.2188	0.0138544	0.0462171
	WBGene00000830	19.6735	17.2445	20.2295	14.9102	16.9185	17.5074	15.7589	17.5209	-0.118041	4.1748	0.491354	0.668348
	WBGene00000831	83.5654	91.2772	98.6874	99.1855	84.5923	96.456	92.0239	108.37	0.0351259	6.5631	0.738198	0.861639
	WBGene00000832	51.9005	43.1114	56.0413	41.8135	70.0074	59.4592	59.728	55.8073	0.337082	5.79046	0.00421943	0.0171791
	WBGene00000833	1065.18	1050.73	1044.01	1046.63	1188.67	1160.77	1206.23	1275.78	0.199399	10.1424	4.33852e-07	4.80905e-06
	WBGene00000834	110.921	104.359	112.903	95.62	100.636	99.7592	107.394	106.423	-0.0359088	6.72047	0.665492	0.810494
	WBGene00000835	58.6456	47.2738	39.3656	55.7513	68.8406	81.5912	55.0587	53.2116	0.356246	5.85344	0.0281721	0.0820084
	WBGene00000836	109.422	107.035	113.176	105.344	108.803	111.981	101.557	109.343	-0.0189603	6.76557	0.837925	0.928874
	WBGene00000837	139.775	152.525	146.528	160.123	165.393	139.729	136.966	143.412	-0.0307787	7.21348	0.709725	0.84266
	WBGene00000838	187.366	193.258	201.475	207.123	200.105	221.651	209.729	207.655	0.0910974	7.67201	0.140312	0.280409
	WBGene00000839	54.8983	59.4639	55.7679	43.7583	52.7973	51.8616	55.8369	51.2648	-0.0148924	5.75203	0.902645	0.964511
	WBGene00000840	61.0814	53.5175	56.8614	56.7237	51.3388	44.264	48.4439	48.0202	-0.252524	5.73415	0.00750781	0.0280565
	WBGene00000841	3.93469	3.27052	3.82721	8.75166	3.79207	4.95493	2.33464	0.648922	-0.732228	2.12568	0.034164	0.0952404
	WBGene00000843	106.237	92.4664	104.975	96.2683	90.1346	108.348	92.413	112.912	0.00434725	6.65721	0.933995	0.981716
	WBGene00000845	20.2356	19.0285	21.0497	11.3447	20.1271	13.5435	19.2608	20.7655	0.0291698	4.24074	0.882057	0.953749
	WBGene00000846	35.2249	37.7596	43.1928	44.0824	30.0449	32.0419	37.7434	32.7706	-0.249239	5.21589	0.0298107	0.0856033
	WBGene00000853	1.49893	0.594639	2.18698	0.972407	6.70905	9.57953	5.0584	6.48922	2.28322	2.17151	5.26517e-13	1.20906e-11
	WBGene00000854	32.4144	39.5435	26.7905	37.2756	31.2116	40.9607	28.5994	35.3662	-0.00529743	5.09805	1	1
	WBGene00000857	13.6777	8.32495	10.3881	13.2896	14.2932	12.8828	14.0079	12.9784	0.230846	3.71147	0.186985	0.344911
	WBGene00000858	3.55996	3.56784	5.19407	4.21376	5.25056	5.94592	7.00393	8.43598	0.7028	2.55685	0.00555533	0.021764
	WBGene00000863	25.1071	30.3266	22.1431	32.7377	26.5445	25.105	22.3737	22.7123	-0.180966	4.71387	0.200473	0.362919
	WBGene00000864	0.562099	2.08124	1.36686	0.972407	2.33358	0.330329	1.36188	1.29784	0.214116	0.843916	0.873894	0.948978
	WBGene00000865	231.397	242.91	251.229	300.798	156.35	149.639	153.503	149.576	-0.749198	7.6788	3.13425e-16	9.45587e-15
	WBGene00000866	22.8587	25.5695	24.0568	30.4688	14.5849	14.5345	16.3425	15.5741	-0.72623	4.39271	2.37972e-07	2.77653e-06
	WBGene00000867	36.3491	37.4623	39.3656	45.0549	29.4615	22.132	28.4048	27.5792	-0.536813	5.07841	7.82055e-06	6.86428e-05
	WBGene00000868	77.757	76.7085	76.5442	92.0545	66.5071	69.6993	67.5101	74.626	-0.213064	6.24019	0.0194697	0.0609579
	WBGene00000869	596.012	570.557	566.154	573.72	619.274	638.856	622.183	656.06	0.134099	9.24279	0.000390278	0.00224052
	WBGene00000870	2.06103	2.08124	4.9207	0.972407	3.20867	2.97296	4.28018	7.4626	0.805603	1.99629	0.0170003	0.0546606
	WBGene00000871	55.8351	65.113	57.6815	59.641	51.6305	54.1739	51.1676	49.3181	-0.202031	5.80845	0.0252168	0.074866
	WBGene00000872	74.7591	72.546	92.3998	81.6822	75.258	91.1707	82.4908	81.4397	0.0405439	6.35573	0.702508	0.837954
	WBGene00000874	96.3063	88.0066	92.1264	82.9787	94.2183	89.1887	92.0239	86.9555	0.00644819	6.50648	0.915714	0.971137
	WBGene00000875	109.609	125.469	121.924	133.544	115.512	103.723	120.429	114.21	-0.101357	6.88914	0.211809	0.377697
	WBGene00000876	54.7109	55.5988	68.6164	67.7444	64.4652	50.21	59.9225	58.0785	-0.0740572	5.91664	0.492006	0.668792
	WBGene00000877	130.032	135.875	128.758	121.875	149.641	164.173	134.048	150.225	0.204509	7.12554	0.00920235	0.0332017
	WBGene00000878	82.4412	80.5736	74.6306	77.4684	74.3829	66.0657	69.2611	60.0253	-0.222593	6.20568	0.0116627	0.040352
	WBGene00000879	136.215	113.279	113.723	143.268	151.391	181.35	130.351	153.794	0.280178	7.13552	0.0209228	0.064527
	WBGene00000880	30.7281	29.732	33.3514	32.0894	35.2954	21.4714	25.0974	28.877	-0.186283	4.91141	0.193467	0.353164
	WBGene00000881	689.133	622.587	594.585	593.492	773.874	809.635	734.246	724.846	0.281586	9.4374	4.79706e-05	0.000348681
	WBGene00000882	45.7174	48.1658	42.6461	32.4136	111.137	100.42	99.6115	129.135	1.37157	6.2539	3.09029e-25	1.83396e-23
	WBGene00000883	1241.68	1161.63	1149.53	1150.36	1192.17	1305.79	1188.92	1251.77	0.068941	10.2357	0.169847	0.322067
	WBGene00000884	12.5535	9.81155	12.8485	12.9654	11.9596	18.8287	13.6188	18.4943	0.355504	3.83478	0.0369717	0.101267
	WBGene00000885	25.1071	21.1097	25.1502	25.9309	22.4607	19.1591	18.2881	15.8986	-0.362541	4.47479	0.0100621	0.0357755
	WBGene00000886	9.55568	5.05444	12.0284	9.0758	9.91772	4.95493	9.14403	9.0849	-0.103574	3.21103	0.65353	0.801883
	WBGene00000887	16.863	16.6499	10.3881	20.0964	21.2939	18.1681	21.79	22.3878	0.395941	4.24469	0.0191433	0.0602238
	WBGene00000888	20.4229	19.6231	11.755	12.3172	16.0434	17.1771	14.9806	22.0633	0.0988242	4.1179	0.567152	0.733694
	WBGene00000889	59.0204	50.247	49.207	49.5928	60.0897	75.6453	59.5334	55.1584	0.255151	5.85397	0.0275511	0.0805911
	WBGene00000890	23.7955	28.5427	28.9775	28.5239	22.7524	24.7746	23.3464	24.9835	-0.185486	4.70695	0.130403	0.265285
	WBGene00000891	46.2795	45.1926	42.0993	42.1376	49.8803	51.2009	53.6968	61.3231	0.290886	5.62873	0.00341321	0.0144008
	WBGene00000892	31.8523	29.1373	33.6248	25.2826	41.4211	40.9607	32.1014	36.0152	0.305317	5.09697	0.0135816	0.0455172
	WBGene00000893	56.2099	66.5996	60.4153	68.3926	77.5916	83.2428	95.1368	87.9289	0.465217	6.22644	4.08289e-06	3.81837e-05
	WBGene00000894	191.114	201.285	210.77	210.688	166.851	166.155	181.519	165.475	-0.250989	7.54947	5.7844e-05	0.000413979
	WBGene00000895	11.242	7.73031	10.1148	7.13098	7.58414	7.92789	6.22572	6.81368	-0.402318	3.12655	0.0778338	0.180052
	WBGene00000896	95.7442	97.2235	87.7525	80.0615	110.553	103.393	92.6076	104.801	0.179556	6.59946	0.0451555	0.118195
	WBGene00000897	22.1092	24.6775	24.0568	22.0412	18.6686	22.4623	25.4865	18.8187	-0.09507	4.52019	0.441575	0.625106
	WBGene00000898	93.8705	91.2772	104.428	94.3235	113.47	106.366	110.701	123.62	0.240817	6.71687	0.0023776	0.0106516
	WBGene00000899	24.9197	29.4347	32.2579	28.1998	33.5452	26.4263	24.5138	29.2015	-0.0147409	4.85314	0.917065	0.971855
	WBGene00000900	18.5493	23.7856	28.7041	24.9584	30.3366	20.15	19.2608	25.3079	-0.0106962	4.59301	0.961866	1
	WBGene00000901	60.5193	61.2479	57.9549	49.9169	58.6312	78.2879	55.2533	60.3497	0.124841	5.92257	0.298985	0.480997
	WBGene00000902	13.1156	13.6767	15.8556	13.6137	28.2947	25.4353	28.9885	32.4461	1.03847	4.44836	1.41492e-13	3.4584e-12
	WBGene00000903	16.6756	11.2981	13.3952	10.3723	11.6679	12.8828	14.7861	9.73383	-0.0878136	3.74805	0.672554	0.816157
	WBGene00000904	16.4882	15.4606	11.2083	17.1792	21.8773	21.141	18.2881	21.4144	0.437296	4.19289	0.00366754	0.0152948
	WBGene00000905	3.18523	3.27052	3.82721	2.26895	2.33358	2.3123	2.14009	2.92015	-0.404493	1.7311	0.282327	0.462597
	WBGene00000906	1.49893	0.891959	1.36686	1.29654	1.16679	2.3123	0.583661	1.6223	0.00667225	0.870664	1	1
	WBGene00000908	31.8523	37.4623	36.6319	34.6825	30.3366	26.4263	35.4088	34.0684	-0.133896	5.0853	0.228798	0.398731
	WBGene00000910	19.1114	19.9204	18.3159	24.3102	11.9596	17.5074	15.9534	18.4943	-0.347497	4.22018	0.0266073	0.0782994
	WBGene00000911	123.662	112.981	125.204	125.765	116.971	112.312	124.514	109.343	-0.0686751	6.90132	0.333604	0.518759
	WBGene00000912	191.114	145.389	174.685	195.13	169.768	163.843	187.55	183.32	-0.00346027	7.46818	0.976632	1
	WBGene00000913	65.7656	63.3291	79.2779	88.489	58.3395	54.5042	62.2572	60.3497	-0.324611	6.06647	0.0059374	0.0230356
	WBGene00000914	6.74519	8.62227	11.755	11.0206	14.5849	11.5615	9.14403	13.6274	0.365326	3.47691	0.0800928	0.183569
	WBGene00000915	3503.56	3090.64	3107.97	2892.59	3487.54	3967.58	3319.67	3494.77	0.179703	11.7136	0.029092	0.0840934
	WBGene00000917	23.0461	28.2454	20.5029	22.3654	28.003	23.7837	30.5449	21.4144	0.162293	4.66745	0.311664	0.495317
	WBGene00000920	4.87152	4.75712	5.74082	1.94481	4.08377	6.27624	5.25295	5.8403	0.255553	2.43463	0.308622	0.492382
	WBGene00000928	113.169	110.008	107.162	66.4478	374.831	379.548	309.924	429.911	1.90808	7.88328	1.00584e-30	9.12274e-29
	WBGene00000929	54.1488	63.0318	57.4082	52.1858	80.5085	83.9035	79.767	81.7641	0.52365	6.11779	9.33494e-10	1.48259e-08
	WBGene00000930	81.5043	100.197	80.3714	64.503	146.432	184.984	169.262	159.635	1.01405	6.95044	3.43511e-15	9.56327e-14
	WBGene00000931	336.322	355	332.967	327.053	332.244	325.374	335.216	348.147	-0.0111216	8.39691	0.822015	0.919007
	WBGene00000932	4.49679	3.56784	4.10058	5.83444	2.04188	0.660657	1.36188	1.6223	-1.62128	1.81415	3.28979e-06	3.13149e-05
	WBGene00000933	74.5718	72.2487	62.8756	62.234	68.5489	69.6993	67.121	61.972	-0.0315497	6.08919	0.77532	0.886532
	WBGene00000934	5.05889	3.56784	5.74082	3.56549	1.75019	0.660657	1.36188	2.92015	-1.46629	1.8788	3.11328e-05	0.000239321
	WBGene00000935	95.3694	97.8182	100.328	93.9993	90.1346	72.342	88.7165	86.3066	-0.193254	6.51259	0.0220905	0.0673362
	WBGene00000936	19.4861	17.5419	20.5029	20.4205	23.0441	25.7656	26.2648	24.0101	0.351938	4.50229	0.00772514	0.0286681
	WBGene00000937	26.9807	29.732	25.4236	31.7653	27.4196	19.8197	25.8756	23.0367	-0.221385	4.74577	0.0822469	0.187375
	WBGene00000938	134.904	123.685	148.168	137.758	128.055	134.113	141.635	143.736	0.00900698	7.09887	0.920092	0.973846
	WBGene00000939	110.359	134.983	127.938	124.792	107.928	114.624	132.88	108.694	-0.0919575	6.91737	0.326157	0.510794
	WBGene00000940	28.2923	29.732	23.2366	32.4136	29.7532	29.0689	35.2142	36.0152	0.20693	4.95372	0.127249	0.260587
	WBGene00000941	79.4433	70.7621	50.8472	50.5652	79.6335	102.072	85.02	85.0088	0.474246	6.24848	0.00215662	0.00981402
	WBGene00000942	235.145	250.046	271.732	238.24	257.277	272.521	270.624	267.356	0.103042	8.01312	0.106255	0.227653
	WBGene00000950	8.05675	8.91959	5.19407	7.45512	7.58414	6.27624	8.94947	4.86691	-0.05446	2.96918	0.757537	0.874289
	WBGene00000951	4.87152	4.16248	3.55384	1.94481	3.50037	3.30329	4.66929	4.86691	0.125228	2.16931	0.656935	0.804201
	WBGene00000952	1.6863	1.78392	1.64023	3.88963	1.16679	0.660657	3.50197	3.56907	0.137894	1.47841	0.906705	0.966623
	WBGene00000953	1.31156	1.4866	1.64023	1.94481	2.04188	1.98197	1.94554	0.324461	0.0673554	1.087	1	1
	WBGene00000955	7.30728	5.94639	7.10768	5.18617	11.0845	7.26723	6.61483	5.19137	0.206397	2.91269	0.352632	0.538967
	WBGene00000958	16.4882	20.2177	17.4958	11.0206	21.2939	17.1771	21.4009	21.7389	0.321118	4.24449	0.0486714	0.125092
	WBGene00000959	65.2035	67.7889	68.8898	68.3926	69.7157	81.2608	73.9304	75.9238	0.154109	6.16574	0.0625189	0.151833
	WBGene00000960	0.749465	1.18928	0.820117	0.972407	1.16679	0.990986	0.389107	1.6223	0.0737921	0.549465	1	1
	WBGene00000961	85.2516	88.0066	86.659	77.4684	110.262	91.501	106.226	100.907	0.279359	6.55302	0.00104732	0.00528831
	WBGene00000962	409.583	425.762	454.891	431.1	427.92	409.277	452.921	437.698	0.00853193	8.75391	0.90254	0.964471
	WBGene00000963	15.364	27.6507	19.6828	13.2896	26.5445	31.3812	28.9885	24.659	0.562769	4.57587	0.00277378	0.0120884
	WBGene00000964	26.2313	27.0561	29.7976	28.8481	33.2535	30.0599	32.4905	33.095	0.21295	4.93435	0.0703145	0.166613
	WBGene00000965	32.227	31.2186	30.3443	28.8481	32.0867	39.6394	35.0197	35.0418	0.197684	5.06891	0.071064	0.167865
	WBGene00000966	16.863	13.3794	15.8556	19.124	18.6686	17.5074	10.895	11.6806	-0.172584	3.99127	0.403951	0.590745
	WBGene00000967	108.672	120.414	101.968	110.53	104.719	107.687	103.113	118.428	-0.0274086	6.77931	0.753833	0.872112
	WBGene00000968	3.37259	3.56784	2.73372	3.56549	3.79207	9.2492	4.47474	7.4626	0.854938	2.36138	0.00141921	0.00686564
	WBGene00000969	9.74305	7.73031	13.1219	10.6965	16.6268	18.8287	19.6499	23.6856	0.928461	3.94711	5.86745e-08	7.51461e-07
	WBGene00000970	56.3972	63.0318	54.6744	56.3996	72.9244	85.2248	64.3973	65.2166	0.314832	6.02351	0.00395634	0.0162966
	WBGene00000971	15.1767	15.4606	17.7692	18.7999	11.9596	16.1861	20.8172	19.7921	0.0599934	4.13466	0.810181	0.910791
	WBGene00000972	3.55996	2.37856	2.18698	1.29654	2.62528	0.990986	2.14009	3.56907	-0.113315	1.5594	0.908397	0.9677
	WBGene00000973	38.9722	33.8944	32.5313	32.0894	43.7546	50.5403	40.8563	47.6958	0.385686	5.33876	0.000446039	0.00252051
	WBGene00000974	14.0525	13.0821	14.4887	12.3172	16.6268	28.0779	18.2881	27.2547	0.713862	4.19198	6.77264e-05	0.00047643
	WBGene00000975	32.9765	29.732	31.4378	30.4688	36.4622	29.7296	34.8251	33.7439	0.112162	5.04679	0.332604	0.518315
	WBGene00000976	88.4369	77.3031	78.1845	71.9581	80.8002	93.8133	100.001	91.8224	0.210091	6.427	0.0294853	0.0848979
	WBGene00000977	44.2184	32.4078	36.9052	34.0342	33.8369	25.7656	30.1558	32.7706	-0.282694	5.11142	0.0377356	0.103007
	WBGene00000978	2.06103	0.594639	0.820117	0.648271	1.16679	2.3123	0.972769	0.648922	0.0809056	0.785435	0.866541	0.944978
	WBGene00000979	1.31156	2.67588	1.64023	1.94481	5.25056	6.9369	7.39304	4.21799	1.72786	2.15324	3.56265e-08	4.68768e-07
	WBGene00000980	4.30942	2.67588	2.18698	4.5379	3.79207	3.63361	4.08563	4.54245	0.202793	2.09661	0.524573	0.697094
	WBGene00000981	20.7977	16.0553	18.3159	25.2826	15.46	19.1591	18.4826	20.441	-0.129845	4.30406	0.426635	0.61152
	WBGene00000982	11.9914	13.6767	12.0284	11.3447	9.04263	12.5525	8.75492	13.6274	-0.192117	3.58906	0.36607	0.552034
	WBGene00000983	2.99786	9.51423	5.19407	4.86203	11.6679	7.26723	10.5059	11.3561	0.913633	3.055	0.000457461	0.00257596
	WBGene00000984	30.9154	27.3534	25.4236	36.3032	23.0441	16.5164	20.8172	23.0367	-0.51804	4.70101	0.000355793	0.00206391
	WBGene00000985	74.3844	66.8969	68.8898	69.0409	63.2984	75.3149	60.1171	65.5411	-0.0937685	6.0964	0.362009	0.547857
	WBGene00000986	14.2398	15.1633	11.755	10.0482	10.5011	12.8828	10.895	14.6007	-0.103708	3.70526	0.685885	0.825638
	WBGene00000987	72.136	62.1398	66.4294	72.9305	75.8414	78.2879	76.0705	74.626	0.151626	6.1867	0.0653274	0.157151
	WBGene00000988	90.6853	79.979	89.9395	88.489	75.8414	87.8674	75.2923	83.7109	-0.123737	6.40034	0.168602	0.32064
	WBGene00000990	3.74733	6.54103	6.01419	5.83444	9.04263	7.92789	10.895	10.7072	0.866954	3.00955	0.00013005	0.000849776
	WBGene00000991	222.404	237.856	242.208	238.24	231.608	222.311	242.414	238.803	-0.00275072	7.87652	0.924003	0.975837
	WBGene00000992	13.303	13.3794	14.2154	9.0758	26.8362	29.3992	29.3776	32.1216	1.21368	4.41954	1.37427e-17	4.60893e-16
	WBGene00000993	24.3576	22.299	26.5171	28.8481	20.4188	23.7837	25.0974	19.1432	-0.184276	4.60932	0.159811	0.308376
	WBGene00000994	21.7345	29.1373	26.7905	26.5791	28.003	28.4083	28.4048	27.5792	0.129541	4.77965	0.361488	0.54736
	WBGene00000995	25.6692	23.7856	31.1644	30.1446	34.1286	39.3091	41.2454	48.6691	0.563747	5.11389	3.26651e-05	0.000248976
	WBGene00000996	89.9358	87.1147	90.2128	77.1443	100.636	107.357	102.53	95.067	0.230626	6.55969	0.00375597	0.0156185
	WBGene00000998	154.015	142.713	162.656	139.054	129.222	81.2608	139.3	130.433	-0.31477	7.08562	0.0355979	0.0982691
	WBGene00001000	770.825	785.221	795.513	803.208	677.905	683.12	637.942	640.81	-0.257574	9.5015	1.15479e-10	2.0713e-09
	WBGene00001001	81.1296	90.6825	84.472	75.1995	73.5078	72.6723	73.7359	76.2483	-0.162956	6.30411	0.050442	0.128248
	WBGene00001002	41.5953	39.8408	36.0851	40.517	34.712	44.264	34.8251	36.9885	-0.0817903	5.28793	0.509952	0.683747
	WBGene00001005	273.367	258.668	256.697	243.75	296.948	317.776	294.749	276.441	0.196707	8.11822	0.00210495	0.0096153
	WBGene00001006	139.963	145.687	161.836	141.647	186.395	177.056	198.639	181.049	0.340106	7.38447	3.43518e-06	3.25485e-05
	WBGene00001007	82.8159	70.7621	70.53	72.2823	77.2999	87.2068	84.4363	80.4663	0.144091	6.30152	0.0890965	0.199296
	WBGene00001008	84.5022	76.7085	71.0768	67.4202	93.3432	93.1527	96.8878	98.3117	0.339071	6.42307	7.25724e-05	0.000506077
	WBGene00001016	42.5321	46.3819	52.4875	58.9927	55.4226	47.8976	51.5567	57.4296	0.0937061	5.69726	0.46488	0.646451
	WBGene00001017	146.333	153.714	158.829	151.695	160.434	159.218	155.254	157.688	0.0525663	7.28393	0.370794	0.556829
	WBGene00001018	47.591	45.1926	47.2934	52.51	45.5048	47.8976	48.2493	50.9404	0.00231477	5.60377	1	1
	WBGene00001019	70.8244	72.2487	79.2779	70.3374	56.5893	58.1378	63.4245	67.8123	-0.248319	6.08584	0.00596263	0.0230962
	WBGene00001020	48.5279	51.139	52.4875	59.3168	60.6731	64.4141	60.8953	51.5893	0.178773	5.82139	0.0968502	0.212681
	WBGene00001021	8.05675	5.94639	5.46744	9.39993	6.12565	7.26723	8.36581	6.16476	-0.0241121	2.94672	0.949837	0.991645
	WBGene00001022	12.5535	14.5687	13.1219	12.3172	10.7928	10.9008	14.5915	9.0849	-0.165865	3.69151	0.289782	0.471026
	WBGene00001023	193.549	191.771	215.964	216.523	165.684	160.87	175.487	179.427	-0.259266	7.55429	0.000294618	0.00174627
	WBGene00001025	110.171	79.6817	88.5726	102.103	88.9678	84.5641	92.2185	87.6044	-0.109644	6.532	0.320636	0.504957
	WBGene00001026	62.2056	74.0326	61.2354	62.8823	58.9229	76.9666	61.479	81.7641	0.0949934	6.08017	0.441945	0.625355
	WBGene00001027	47.0289	42.5167	49.7537	44.7307	42.8796	48.8886	51.5567	53.8605	0.0976401	5.592	0.349248	0.535571
	WBGene00001028	55.8351	57.3827	60.1419	56.3996	58.6312	65.0747	58.1716	55.1584	0.0439267	5.87825	0.635949	0.788254
	WBGene00001029	120.851	109.711	114.27	125.44	121.055	100.09	110.701	108.37	-0.0936251	6.83829	0.253245	0.428342
	WBGene00001030	316.462	307.131	293.875	286.86	346.537	363.692	341.442	336.141	0.200791	8.34224	0.000154657	0.000987738
	WBGene00001031	448.18	454.305	380.261	366.273	470.508	565.192	487.163	488.314	0.28485	8.83921	0.00355685	0.0149239
	WBGene00001032	27.7302	25.8668	22.9633	33.7101	22.7524	25.7656	27.2375	36.0152	0.0193686	4.81594	0.928145	0.977847
	WBGene00001033	15.9261	12.4874	11.755	22.3654	18.6686	10.2402	18.2881	18.4943	0.088979	4.05317	0.730291	0.857336
	WBGene00001034	50.0268	49.6524	66.9762	52.8341	45.5048	52.5223	56.6151	47.6958	-0.108952	5.73753	0.36421	0.550034
	WBGene00001035	30.9154	31.2186	32.8047	34.3584	37.0456	25.7656	27.6266	38.9353	-0.00428845	5.03123	1	1
	WBGene00001036	5.80835	7.73031	5.46744	11.3447	4.37546	4.6246	6.03117	10.0583	-0.246852	2.86911	0.348424	0.534659
	WBGene00001037	357.87	292.86	285.127	304.688	358.496	350.148	329.574	334.195	0.142414	8.35432	0.087474	0.19652
	WBGene00001038	531.371	507.227	506.832	505.652	593.896	585.673	578.603	609.013	0.203183	9.11052	4.43724e-08	5.74927e-07
	WBGene00001039	16.1135	15.4606	9.29466	12.9654	19.8354	16.5164	18.2881	17.8453	0.413781	4.03449	0.0103701	0.0366626
	WBGene00001040	35.9743	39.2462	28.1573	43.7583	28.003	32.0419	36.5761	26.2813	-0.241472	5.10373	0.10044	0.21837
	WBGene00001041	35.787	22.8936	23.7834	31.7653	27.4196	30.7206	29.7667	25.3079	-0.022966	4.86719	0.928388	0.978032
	WBGene00001042	77.757	82.9522	73.5371	59.9651	70.0074	68.378	67.8993	67.4879	-0.109446	6.16332	0.309622	0.493213
	WBGene00001043	81.6917	81.1683	78.1845	78.4408	75.258	72.6723	80.7398	73.9771	-0.0724179	6.29353	0.334196	0.518889
	WBGene00001044	4.30942	4.16248	5.46744	7.13098	7.29244	5.94592	6.42027	5.8403	0.31623	2.65274	0.222262	0.390644
	WBGene00001045	45.53	48.7604	39.3656	33.386	85.7591	91.501	76.4596	84.6843	1.00491	5.98717	6.73013e-18	2.31084e-16
	WBGene00001046	41.7827	36.5703	42.0993	48.2962	36.4622	40.9607	40.0781	33.095	-0.155292	5.33966	0.172563	0.325299
	WBGene00001047	300.723	298.212	292.235	312.467	305.699	321.41	325.488	298.504	0.0587849	8.26396	0.264305	0.441816
	WBGene00001048	28.2923	22.299	28.7041	19.4481	30.0449	25.7656	24.1247	26.9303	0.0875162	4.71825	0.485463	0.663275
	WBGene00001049	41.97	42.2194	44.5597	60.2892	45.2131	54.8346	48.6384	56.4562	0.122669	5.62892	0.378753	0.565622
	WBGene00001050	10.8672	13.0821	12.3017	12.6413	11.0845	16.8468	12.4514	12.9784	0.125779	3.71951	0.49543	0.671107
	WBGene00001051	30.7281	38.6516	33.078	35.3308	40.546	38.3181	36.5761	28.5526	0.0771194	5.15677	0.597798	0.759078
	WBGene00001052	2.06103	3.86516	4.10058	3.88963	2.33358	2.97296	2.14009	3.89353	-0.277609	1.83501	0.421663	0.606685
	WBGene00001053	4.49679	9.51423	4.64733	5.83444	7.29244	3.96394	7.5876	5.51584	0.0730967	2.73161	0.948513	0.990837
	WBGene00001054	20.6103	25.8668	28.1573	25.2826	21.8773	24.114	21.4009	23.0367	-0.134171	4.59435	0.317417	0.501366
	WBGene00001055	17.9872	24.3802	20.2295	14.9102	15.7517	14.2041	12.4514	16.872	-0.402036	4.13391	0.0186957	0.0590345
	WBGene00001056	141.462	159.363	158.009	153.316	148.766	130.81	156.032	141.14	-0.0771599	7.22124	0.297689	0.479559
	WBGene00001057	76.8202	72.546	85.5655	69.6892	87.801	96.7863	79.1834	83.3864	0.179682	6.35548	0.0595546	0.145961
	WBGene00001058	151.579	157.282	140.787	144.889	162.184	146.336	149.806	165.475	0.0665065	7.2553	0.339759	0.524804
	WBGene00001059	22.484	28.2454	24.6035	13.6137	56.2976	68.0477	70.2339	58.403	1.5025	5.43443	1.20408e-19	4.63042e-18
	WBGene00001060	23.9829	24.6775	22.9633	26.5791	22.4607	24.114	28.5994	20.7655	-0.00555315	4.63936	0.902903	0.964638
	WBGene00001061	37.4733	34.7864	35.265	28.5239	31.2116	24.4443	31.9068	30.4993	-0.206033	5.025	0.103674	0.223881
	WBGene00001063	6.37045	8.02763	5.19407	4.86203	8.16753	5.28526	7.9767	7.78706	0.267643	2.86631	0.265719	0.443357
	WBGene00001064	26.9807	38.6516	30.3443	15.2344	134.764	153.933	104.475	172.938	2.34175	6.39399	4.21237e-24	2.34543e-22
	WBGene00001065	22.484	26.4615	18.3159	17.5033	102.969	120.57	94.3586	126.864	2.37952	6.04308	1.11143e-58	4.85697e-56
	WBGene00001066	2476.42	2484.11	2235.36	2034.92	2660.28	2738.75	2826.28	2682.32	0.2406	11.298	0.0013618	0.00663464
	WBGene00001067	1488.81	1541.31	1371.51	1219.72	1923.45	1917.56	1864.02	1682.01	0.393804	10.6677	7.22217e-06	6.41323e-05
	WBGene00001068	3.74733	7.73031	5.74082	4.21376	29.1698	30.7206	17.5098	35.0418	2.39446	4.04906	2.16436e-21	9.4297e-20
	WBGene00001069	36.5364	40.1382	22.6899	19.4481	135.931	165.164	131.324	164.502	2.31726	6.48066	6.08024e-31	5.62072e-29
	WBGene00001070	44.2184	62.1398	45.6532	28.5239	224.607	233.873	192.025	271.249	2.34847	7.10189	6.43507e-34	7.86443e-32
	WBGene00001071	32.9765	30.0293	19.6828	11.993	121.055	134.774	99.6115	136.922	2.36096	6.19381	3.90519e-23	1.97603e-21
	WBGene00001072	32.0396	47.5712	42.6461	14.262	147.307	144.684	127.433	159.959	2.0813	6.48191	4.1065e-16	1.22355e-14
	WBGene00001073	289.668	302.969	295.515	244.722	452.131	520.928	472.766	461.059	0.749508	8.57101	8.55763e-19	3.1164e-17
	WBGene00001074	2489.35	2381.83	2132.58	1918.23	2633.45	2778.39	2786.79	2647.93	0.281501	11.2713	0.00128426	0.00631875
	WBGene00001076	8.43148	3.27052	5.74082	5.83444	16.0434	19.1591	15.7589	19.7921	1.51961	3.60631	9.95881e-16	2.88386e-14
	WBGene00001077	373.421	352.918	344.176	255.419	296.948	326.365	310.702	335.493	-0.0649243	8.34526	0.585879	0.748865
	WBGene00001078	9.93041	8.62227	9.02128	6.80685	14.2932	11.8918	13.6188	12.654	0.587411	3.51831	0.00093593	0.00479469
	WBGene00001079	6.74519	8.91959	8.20117	9.39993	16.9185	19.1591	22.9573	14.6007	1.19768	3.79941	1.85571e-10	3.23045e-09
	WBGene00001080	84.3148	97.5209	83.6519	88.8132	80.2169	87.8674	94.3586	106.423	0.0606961	6.50507	0.569857	0.735713
	WBGene00001081	75.8833	79.087	89.3927	84.9235	70.5908	69.6993	85.02	65.8656	-0.163237	6.29017	0.0997927	0.217586
	WBGene00001082	54.8983	53.2202	54.1277	53.1582	70.5908	70.0297	69.4557	71.3814	0.381366	5.96735	2.68095e-06	2.60174e-05
	WBGene00001085	98.3673	94.2503	98.6874	112.475	99.4689	91.501	91.8294	90.5246	-0.109568	6.60907	0.17342	0.32657
	WBGene00001086	50.9636	63.3291	48.6603	44.7307	72.0493	61.4411	75.6814	72.6792	0.445009	5.94873	0.000195126	0.00121656
	WBGene00001087	74.0097	65.7077	68.8898	62.5582	82.2587	79.6092	78.2106	85.9821	0.252077	6.2326	0.00206347	0.00945877
	WBGene00001088	82.2538	61.5452	71.6235	75.5236	85.4674	73.0026	82.2962	80.7908	0.139962	6.27189	0.170099	0.322339
	WBGene00001089	104.363	115.36	102.241	77.7926	152.85	158.888	170.04	174.884	0.713251	7.05048	4.13917e-10	6.83745e-09
	WBGene00001090	50.0268	56.1934	53.581	51.2134	58.6312	50.5403	57.1988	54.8339	0.0782358	5.7699	0.442094	0.625355
	WBGene00001091	82.0664	76.4112	80.9182	95.2959	76.7165	88.8584	83.8527	86.6311	0.00758999	6.39687	0.951534	0.993058
	WBGene00001092	20.0482	21.407	17.2224	20.0964	14.8766	15.1951	21.79	16.5475	-0.170374	4.25735	0.222573	0.391003
	WBGene00001093	97.9926	92.7637	94.8602	96.9166	81.0919	83.5731	90.2729	88.2534	-0.153736	6.51364	0.0343204	0.0956026
	WBGene00001094	284.047	290.481	295.515	260.281	270.404	308.197	272.375	287.797	0.0075226	8.15029	0.898318	0.962741
	WBGene00001095	26.0439	33.0025	24.3301	25.6067	19.5437	21.4714	22.5682	25.3079	-0.289243	4.65812	0.0352434	0.0975518
	WBGene00001099	169.566	151.633	148.714	156.558	171.81	147.327	171.985	167.422	0.0716678	7.33404	0.356772	0.542952
	WBGene00001101	29.9786	30.3266	30.0709	26.5791	38.2124	24.114	32.8796	31.1482	0.115968	4.95738	0.403024	0.590059
	WBGene00001102	28.4797	25.2722	28.7041	45.7031	27.7113	30.0599	28.4048	23.0367	-0.217839	4.91009	0.2095	0.374746
	WBGene00001109	3.74733	5.05444	6.28756	6.15858	1.45849	1.32131	2.33464	0.324461	-1.76463	1.95762	4.76797e-08	6.16119e-07
	WBGene00001110	25.4818	24.9749	21.0497	26.9033	23.3358	20.15	24.9029	28.2281	-0.0222455	4.64004	0.88096	0.953134
	WBGene00001112	49.4647	43.1114	51.1206	53.1582	44.0463	37.3271	40.8563	52.5627	-0.175893	5.55294	0.151475	0.296394
	WBGene00001113	94.9947	103.467	99.2341	82.9787	139.14	135.765	138.911	147.63	0.557621	6.88484	3.57697e-12	7.57466e-11
	WBGene00001115	16.3009	13.6767	12.8485	9.39993	18.9603	15.5254	15.7589	17.8453	0.339824	3.96866	0.0319371	0.0902972
	WBGene00001116	18.7366	20.2177	19.1361	22.3654	21.2939	9.57953	17.3153	19.7921	-0.227582	4.25521	0.207652	0.372744
	WBGene00001117	2.62313	5.94639	3.55384	2.59309	1.75019	2.64263	2.72375	3.56907	-0.424416	1.87136	0.197157	0.358041
	WBGene00001118	3.18523	4.16248	4.64733	1.62068	4.08377	2.97296	5.4475	4.21799	0.334715	2.13911	0.285855	0.466801
	WBGene00001119	3.37259	4.75712	2.18698	4.5379	1.45849	3.30329	2.14009	2.92015	-0.598426	1.83119	0.0855687	0.193475
	WBGene00001121	1.49893	2.08124	1.64023	1.94481	1.45849	1.65164	0.389107	2.27123	-0.419265	1.04564	0.471127	0.651814
	WBGene00001122	3.18523	2.67588	1.36686	2.91722	1.16679	1.32131	1.55643	2.27123	-0.709711	1.38917	0.0803817	0.184144
	WBGene00001123	9.93041	10.7035	10.9349	13.6137	11.0845	11.2312	12.8405	9.0849	0.0167613	3.55046	1	1
	WBGene00001127	0.187366	0.29732	1.91361	1.62068	0.583395	0	1.16732	0.648922	-0.405287	0.409804	0.410831	0.596936
	WBGene00001130	93.4958	82.6549	89.1193	73.5788	102.094	96.7863	103.113	119.726	0.307386	6.5798	0.00220673	0.0100073
	WBGene00001131	177.248	192.069	171.404	160.771	224.024	208.107	253.309	237.181	0.397339	7.67005	3.79052e-06	3.56576e-05
	WBGene00001132	287.982	309.807	312.464	292.046	341.286	321.41	326.072	332.572	0.137572	8.30332	0.00656367	0.0250211
	WBGene00001134	111.296	119.225	113.176	100.158	123.096	112.972	115.565	109.019	0.0532764	6.8285	0.500494	0.675997
	WBGene00001135	5.43362	3.27052	4.10058	3.56549	3.79207	2.64263	3.11286	4.21799	-0.315367	2.12798	0.365261	0.551101
	WBGene00001136	1.31156	2.08124	1.36686	1.29654	2.91698	1.65164	1.55643	1.29784	0.298659	1.13309	0.576851	0.741144
	WBGene00001137	1310.25	1334.97	1395.84	1361.69	1269.76	1206.03	1300.98	1311.47	-0.0855594	10.3575	0.0426509	0.11321
	WBGene00001145	48.1531	45.7872	46.7466	45.0549	59.2146	56.8165	52.335	53.2116	0.244238	5.68335	0.0072316	0.0271935
	WBGene00001148	57.7088	72.546	63.149	55.1031	93.6349	91.1707	104.281	108.37	0.681907	6.34268	1.19122e-10	2.13134e-09
	WBGene00001149	363.865	358.568	361.398	342.936	376.29	373.932	403.504	351.391	0.0789828	8.52036	0.17111	0.323617
	WBGene00001150	9.93041	13.6767	9.56803	14.5861	8.75093	8.25822	9.72769	7.13814	-0.439378	3.41999	0.0171564	0.0550663
	WBGene00001151	18.3619	19.6231	21.5964	21.393	24.7943	23.7837	22.9573	25.6324	0.267721	4.50174	0.0441412	0.116302
	WBGene00001152	14.6146	10.4062	7.10768	8.75166	9.33432	8.58854	7.39304	10.0583	-0.270192	3.35092	0.26602	0.443668
	WBGene00001153	106.611	85.6281	104.702	111.179	107.345	114.624	111.285	98.3117	0.0805455	6.72191	0.412246	0.59791
	WBGene00001154	55.0857	62.1398	62.6022	54.7789	58.9229	70.36	52.5295	56.1317	0.013394	5.89199	0.89124	0.959362
	WBGene00001155	812.42	878.58	862.216	748.753	961.727	1014.44	854.285	908.166	0.178329	9.78201	0.0224541	0.0681134
	WBGene00001156	30.5407	25.5695	25.1502	25.2826	46.6716	56.1559	40.0781	51.2648	0.838743	5.24088	9.23073e-11	1.67864e-09
	WBGene00001157	8.99358	13.6767	10.6615	8.10339	12.8347	17.8377	13.0351	10.0583	0.379227	3.6239	0.0588273	0.14454
	WBGene00001158	2.62313	1.18928	0.546744	0.972407	2.62528	1.32131	1.16732	2.27123	0.258304	1.10768	0.482276	0.660422
	WBGene00001159	9.36831	11.0008	10.3881	12.6413	17.7936	16.8468	20.039	16.872	0.761879	3.89311	5.05749e-06	4.63073e-05
	WBGene00001160	132.843	119.82	137.78	117.985	123.68	139.399	118.872	138.545	0.0251584	7.01212	0.741854	0.864158
	WBGene00001161	21.1724	19.9204	19.9562	22.0412	24.7943	19.1591	21.4009	22.0633	0.0739857	4.4493	0.604731	0.765118
	WBGene00001162	15.9261	16.3526	14.7621	12.3172	15.7517	17.1771	17.3153	15.5741	0.141507	4.02293	0.36413	0.54999
	WBGene00001163	13.303	19.6231	17.4958	17.1792	13.1264	15.1951	18.6772	15.8986	-0.0599722	4.07201	0.627121	0.781517
	WBGene00001164	4.49679	2.67588	1.91361	3.24136	2.04188	3.30329	3.89107	3.56907	0.0187134	1.91461	1	1
	WBGene00001165	4.68416	4.75712	6.01419	3.24136	5.54226	3.30329	4.66929	5.8403	0.0348838	2.40871	0.936615	0.983316
	WBGene00001166	158.137	159.661	158.556	146.833	187.853	168.137	176.655	169.369	0.171474	7.37701	0.0076388	0.0284334
	WBGene00001167	4461.38	4508.56	4533.88	4093.51	4789.09	4856.82	4595.94	4602.8	0.0985435	12.1535	0.0381884	0.103917
	WBGene00001168	9148.72	8700.17	8700.62	8737.4	9634.19	9904.9	9282.94	9363.29	0.11363	13.165	0.00111274	0.00557284
	WBGene00001169	1417.43	1414.35	1432.74	1395.08	1517.41	1663.53	1437.36	1490.9	0.10949	10.523	0.0421234	0.112119
	WBGene00001171	9.18095	9.21691	11.4816	7.13098	10.2094	8.25822	8.56036	10.0583	-0.0155821	3.29242	1	1
	WBGene00001172	124.224	117.739	119.737	102.103	130.097	144.354	118.678	123.295	0.146508	6.94271	0.103053	0.22284
	WBGene00001173	308.592	316.645	340.075	293.343	351.496	330.659	333.465	351.391	0.118051	8.3606	0.0529645	0.133298
	WBGene00001174	2.81049	3.27052	4.10058	5.18617	0.875093	3.30329	3.89107	3.89353	-0.277834	1.971	0.298574	0.480658
	WBGene00001175	1.31156	0.29732	1.64023	4.21376	3.50037	1.98197	2.14009	0.648922	0.257007	1.29862	0.708405	0.841662
	WBGene00001177	146.146	161.147	146.254	153.64	132.431	128.168	129.573	135.625	-0.20509	7.15091	0.00115287	0.00574482
	WBGene00001178	54.5236	37.4623	45.9265	52.1858	37.9207	42.2821	43.58	45.749	-0.171888	5.51286	0.185004	0.342087
	WBGene00001179	33.1638	31.8132	39.9123	33.386	32.3784	30.3902	29.3776	31.1482	-0.169124	5.05355	0.156857	0.304159
	WBGene00001182	17.4251	21.7043	15.3088	17.1792	30.9199	34.0238	33.4632	36.9885	0.919932	4.71306	2.56212e-12	5.49825e-11
	WBGene00001184	21.1724	23.4883	28.7041	15.8826	30.6283	31.3812	29.1831	36.0152	0.499291	4.77909	0.000992924	0.00504325
	WBGene00001185	2.43576	1.78392	2.46035	1.94481	2.62528	0.330329	1.94554	2.27123	-0.254627	1.35205	0.612992	0.771308
	WBGene00001186	4.30942	5.05444	5.19407	2.91722	7.87584	9.57953	9.92224	7.78706	1.00998	2.83429	1.14344e-05	9.74559e-05
	WBGene00001187	74.5718	72.8433	63.6957	65.7995	72.0493	73.0026	76.0705	77.8706	0.105203	6.18187	0.209237	0.374415
	WBGene00001188	12.3662	7.43299	9.02128	4.21376	11.9596	9.2492	8.94947	7.13814	0.121702	3.25603	0.581109	0.744771
	WBGene00001189	107.361	113.279	108.802	98.2131	136.806	147.327	127.433	133.029	0.342519	6.92941	6.59099e-06	5.94054e-05
	WBGene00001190	8.05675	5.35175	7.10768	6.15858	4.66716	4.95493	6.03117	9.0849	-0.151277	2.81168	0.644292	0.795423
	WBGene00001193	8.80621	13.6767	9.29466	11.0206	13.4181	13.5435	11.6732	4.86691	0.0499966	3.49515	0.906432	0.966566
	WBGene00001194	97.2431	107.035	104.975	106.965	96.8436	99.0986	111.479	84.6843	-0.0748318	6.66814	0.396636	0.584067
	WBGene00001196	255.942	291.373	287.314	269.357	310.95	320.088	324.321	322.514	0.214265	8.21982	0.000230353	0.00141298
	WBGene00001202	2.99786	2.67588	1.91361	4.21376	4.37546	1.32131	3.11286	2.92015	0.0371025	1.80096	1	1
	WBGene00001204	2.06103	2.67588	1.36686	1.62068	4.37546	1.32131	2.91831	2.59569	0.549658	1.54593	0.132885	0.269148
	WBGene00001207	5.43362	5.94639	7.65442	6.48271	10.2094	12.5525	6.22572	7.78706	0.496954	3.01718	0.0238703	0.0717303
	WBGene00001208	55.4604	64.8157	56.3147	61.9099	74.9663	61.7715	60.8953	55.4828	0.0914824	5.95112	0.431738	0.61621
	WBGene00001209	409.395	434.384	404.864	387.666	420.045	449.247	408.563	430.235	0.0596963	8.70903	0.275901	0.45508
	WBGene00001210	0.562099	0.594639	2.18698	0.324136	3.50037	1.98197	2.5292	2.59569	1.51638	1.19735	0.00056403	0.00309626
	WBGene00001214	80.3801	88.304	86.659	70.9857	72.341	68.0477	87.3546	87.9289	-0.0442608	6.33914	0.690767	0.829714
	WBGene00001215	152.704	173.337	164.57	153.316	186.686	202.822	185.41	198.895	0.264198	7.47191	0.000112437	0.000743445
	WBGene00001224	42.5321	42.5167	44.5597	46.3514	37.0456	47.237	42.4127	48.9936	-0.00567708	5.47112	0.983481	1
	WBGene00001225	269.433	250.046	272.005	208.419	276.238	320.749	295.527	301.424	0.252866	8.10235	0.00861796	0.0314393
	WBGene00001226	361.617	382.353	336.248	320.894	402.543	399.367	369.263	405.252	0.167563	8.54157	0.0178089	0.0567186
	WBGene00001227	189.427	197.123	189.994	170.495	229.566	231.23	222.18	208.304	0.25298	7.68166	0.00017723	0.00112
	WBGene00001228	164.32	184.338	181.246	148.454	188.728	206.786	170.04	194.028	0.159522	7.4922	0.0880502	0.197327
	WBGene00001229	149.331	154.904	149.535	128.358	155.475	173.753	160.507	150.225	0.133782	7.26046	0.0994841	0.217077
	WBGene00001230	130.782	131.415	111.262	116.365	133.014	151.291	131.129	134.327	0.160563	7.02701	0.0559927	0.139102
	WBGene00001231	118.79	103.467	114.27	91.4063	129.222	131.471	129.573	124.269	0.258533	6.8886	0.00353846	0.0148622
	WBGene00001232	167.88	174.824	176.325	163.364	191.645	213.392	189.106	197.921	0.211388	7.52885	0.000827162	0.00431277
	WBGene00001233	100.99	113.576	104.702	89.1373	112.887	138.077	109.145	119.077	0.225354	6.79785	0.0290653	0.0840655
	WBGene00001234	101.178	89.4932	86.659	78.4408	93.6349	114.624	94.164	92.7958	0.14192	6.56172	0.170946	0.323392
	WBGene00001235	30.5407	25.5695	23.2366	19.4481	28.5864	33.0329	26.2648	28.2281	0.200158	4.77968	0.138258	0.277459
	WBGene00001236	32.9765	27.6507	26.7905	28.5239	36.4622	42.6124	37.7434	48.9936	0.493915	5.1548	7.02441e-05	0.000491266
	WBGene00001239	326.954	332.701	316.018	349.418	312.116	359.398	297.278	319.27	-0.0426225	8.35299	0.571608	0.737313
	WBGene00001240	149.331	139.146	131.492	122.847	128.055	162.852	141.246	161.906	0.123827	7.15601	0.21552	0.382054
	WBGene00001241	95.9315	90.3852	89.6661	87.1925	111.137	108.348	118.872	114.859	0.318083	6.68178	6.95268e-06	6.193e-05
	WBGene00001242	16.6756	16.0553	14.2154	9.39993	22.7524	24.7746	26.0702	17.8453	0.685117	4.26251	4.94417e-05	0.000358651
	WBGene00001243	138.464	145.984	101.968	136.785	88.3844	84.2338	108.366	119.726	-0.383295	6.86052	0.00772796	0.0286712
	WBGene00001244	230.461	204.259	160.469	163.689	215.273	193.573	228.406	229.069	0.188889	7.67274	0.134544	0.271707
	WBGene00001245	23.6081	23.7856	21.323	24.3102	16.9185	16.8468	15.5643	15.8986	-0.516789	4.34602	0.00020706	0.0012821
	WBGene00001246	29.2291	27.9481	27.3372	48.6203	20.7105	21.4714	24.5138	16.5475	-0.656251	4.78359	0.000635414	0.00342554
	WBGene00001247	33.5386	34.1918	31.7112	28.8481	27.4196	23.7837	29.5722	25.3079	-0.264081	4.90886	0.0249705	0.07437
	WBGene00001248	14.6146	16.6499	16.9491	16.5309	16.3351	20.8107	20.6227	18.8187	0.261207	4.182	0.0916937	0.203841
	WBGene00001249	17.4251	12.7847	11.755	14.262	8.45923	11.2312	11.4787	9.40937	-0.479924	3.68319	0.00822015	0.0302251
	WBGene00001250	16.6756	16.0553	16.4023	20.4205	21.8773	17.5074	25.6811	23.3612	0.374817	4.34607	0.0168988	0.0543846
	WBGene00001251	13.8651	15.7579	21.323	9.72407	15.1683	15.1951	13.8133	20.441	0.0735974	4.009	0.706398	0.840301
	WBGene00001252	1.1242	0.594639	0.546744	0.972407	2.04188	0.330329	0.194554	0.324461	-0.287507	0.372947	0.833743	0.926374
	WBGene00001253	2.06103	3.86516	2.18698	3.24136	6.41735	5.94592	3.89107	5.19137	0.923332	2.16117	0.00208008	0.00951676
	WBGene00001258	182.307	181.068	178.785	157.854	194.271	179.699	203.503	208.628	0.166095	7.54238	0.0288773	0.0836559
	WBGene00001259	186.804	205.745	199.288	157.53	212.064	198.197	199.418	182.671	0.079955	7.59496	0.402895	0.590059
	WBGene00001262	213.41	205.151	211.59	192.537	217.898	223.632	205.254	229.718	0.0843617	7.73383	0.162506	0.312176
	WBGene00001263	1697.73	1801.16	1684.52	1499.78	1785.19	1691.61	1828.81	1703.1	0.0686866	10.7416	0.307781	0.491203
	WBGene00001281	34.6628	34.4891	36.0851	35.3308	36.4622	33.6935	31.1286	30.8238	-0.0934987	5.11192	0.411266	0.597328
	WBGene00001284	56.772	55.8961	58.2283	57.0479	59.798	47.237	54.2805	61.972	-0.0304766	5.83119	0.779013	0.889606
	WBGene00001303	302.034	304.753	276.926	290.101	330.785	354.443	317.706	305.318	0.154675	8.27946	0.0182929	0.0579656
	WBGene00001309	33.1638	31.8132	23.7834	27.8757	30.3366	28.7386	33.8523	31.1482	0.0877301	4.94486	0.504701	0.680024
	WBGene00001320	132.281	161.147	133.406	134.192	120.179	135.104	148.834	122.646	-0.0851056	7.094	0.387335	0.574371
	WBGene00001324	34.1007	40.4355	33.3514	38.8963	40.546	26.7566	30.7395	37.9619	-0.107053	5.15964	0.44251	0.625754
	WBGene00001325	17.0503	15.7579	18.5893	17.8275	20.1271	15.1951	19.4554	17.8453	0.0839954	4.19579	0.620434	0.777753
	WBGene00001328	363.678	404.355	421.267	337.425	510.471	450.899	536.774	506.483	0.393812	8.78794	1.39747e-05	0.000116423
	WBGene00001329	177.436	189.69	204.482	179.571	193.396	228.587	224.71	213.82	0.197725	7.65775	0.0130382	0.0440542
	WBGene00001330	115.792	116.549	121.377	113.123	133.306	126.846	127.822	132.38	0.154794	6.95283	0.0131971	0.044487
	WBGene00001331	132.281	140.335	132.039	131.923	157.517	145.014	152.919	153.146	0.184271	7.16632	0.00267053	0.011695
	WBGene00001332	18.924	17.8392	19.4094	21.0688	21.2939	24.4443	17.1207	24.9835	0.160839	4.38664	0.2356	0.406647
	WBGene00001333	387.848	407.031	424	419.107	415.961	394.082	432.493	402.332	0.0104445	8.68268	0.880133	0.952668
	WBGene00001334	106.986	108.522	117.55	108.261	104.136	93.1527	96.6932	108.045	-0.135873	6.72685	0.0786073	0.18123
	WBGene00001335	12.9283	14.866	14.4887	9.0758	9.62602	15.1951	17.1207	12.0051	0.0849263	3.79327	0.698392	0.835186
	WBGene00001336	238.705	249.749	219.518	207.771	296.656	304.233	260.118	272.872	0.304876	8.00323	0.000258798	0.00155839
	WBGene00001337	317.586	336.566	337.341	297.232	334.869	363.361	323.543	317.972	0.0544705	8.36204	0.426305	0.611168
	WBGene00001338	24.3576	26.4615	27.0638	23.0136	29.1698	25.105	21.9846	24.659	-0.0117147	4.68165	0.975827	1
	WBGene00001340	103.988	77.6004	78.4578	93.0269	97.427	97.1166	103.503	114.535	0.218893	6.59029	0.0504251	0.128228
	WBGene00001345	41.7827	33.2998	44.5597	44.0824	32.9618	30.0599	36.3815	31.7972	-0.309279	5.23207	0.0101662	0.0360836
	WBGene00001352	64.8287	72.546	71.0768	78.765	69.7157	62.4321	79.9616	68.7857	-0.0148629	6.16188	0.827233	0.922053
	WBGene00001358	9.36831	9.21691	7.10768	11.993	4.37546	10.9008	7.39304	8.76044	-0.271544	3.18309	0.249744	0.424411
	WBGene00001365	20.6103	21.407	24.8769	26.255	28.8781	24.4443	33.2687	27.9036	0.328986	4.72937	0.0223061	0.0677784
	WBGene00001366	18.924	23.4883	20.2295	15.5585	22.4607	22.7927	20.4281	20.7655	0.137031	4.39647	0.32563	0.51037
	WBGene00001368	43.469	39.2462	44.5597	38.8963	56.5893	66.0657	56.4206	63.5943	0.530327	5.68566	7.77521e-08	9.79269e-07
	WBGene00001371	44.7805	49.6524	53.8543	49.9169	44.6297	53.5132	47.8602	47.0468	-0.0331512	5.624	0.734027	0.859241
	WBGene00001372	30.5407	27.0561	18.5893	36.3032	24.5026	28.0779	30.934	26.6058	-0.022408	4.8295	0.902167	0.964378
	WBGene00001373	1.87366	2.08124	3.00709	2.59309	0.875093	0.660657	1.75098	1.29784	-0.914821	1.21569	0.0202793	0.063082
	WBGene00001374	13.303	12.4874	12.8485	14.9102	6.12565	7.92789	10.7005	10.3827	-0.575788	3.54994	0.00119429	0.00592258
	WBGene00001377	1.6863	4.16248	1.36686	2.26895	1.45849	1.32131	2.91831	3.24461	0.0206632	1.49725	1	1
	WBGene00001385	1085.41	1050.43	986.874	905.635	1037.86	1116.84	983.275	1038.27	0.0507271	10.003	0.486208	0.663978
	WBGene00001386	2531.51	2358.64	2361.12	2406.38	2349.92	2537.58	2325.89	2284.53	-0.024596	11.2258	0.622882	0.779264
	WBGene00001387	4.12206	2.67588	2.46035	6.48271	2.04188	1.65164	1.75098	2.27123	-1.01341	1.78776	0.00266011	0.0116529
	WBGene00001389	3.55996	5.94639	0.820117	1.94481	5.83395	10.9008	5.25295	8.11152	1.24123	2.49617	9.21292e-05	0.000621129
	WBGene00001390	82.4412	88.8986	75.4507	82.9787	74.9663	88.8584	81.7126	69.4346	-0.0636128	6.34244	0.510095	0.683809
	WBGene00001391	2.81049	5.94639	2.46035	3.24136	7.58414	7.59756	9.92224	9.0849	1.29802	2.7179	2.9957e-07	3.4178e-06
	WBGene00001392	92.5589	100.494	97.5939	102.427	105.595	98.7683	94.164	91.498	-0.0074212	6.61916	0.913604	0.97054
	WBGene00001393	424.572	440.033	424.547	453.142	422.962	420.178	425.489	440.942	-0.0255578	8.7547	0.536662	0.707488
	WBGene00001394	510.198	474.522	495.077	518.293	600.314	588.976	581.521	672.932	0.289227	9.11785	7.29014e-06	6.46563e-05
	WBGene00001395	184.556	187.609	212.41	209.067	214.398	212.071	214.009	235.559	0.144072	7.70773	0.0508264	0.129157
	WBGene00001396	170.503	166.796	162.93	135.165	239.192	221.32	210.313	264.76	0.55339	7.61983	6.17044e-08	7.87468e-07
	WBGene00001397	38.9722	43.4087	28.9775	26.255	45.7965	35.3452	52.9186	61.3231	0.502425	5.403	0.00734098	0.027533
	WBGene00001398	608.191	590.477	599.779	599.975	555.684	563.541	597.475	605.444	-0.0462309	9.20623	0.286295	0.467335
	WBGene00001399	15.364	18.1365	15.8556	11.3447	30.9199	57.1469	37.1598	69.4346	1.66893	4.98842	4.66637e-12	9.78107e-11
	WBGene00001401	34.288	30.9212	32.2579	30.7929	28.2947	32.3722	34.6306	31.1482	-0.0197155	5.02332	0.870869	0.947353
	WBGene00001402	43.0942	38.6516	33.6248	41.1652	48.4218	38.6484	39.1053	43.8022	0.108768	5.36925	0.332825	0.518491
	WBGene00001403	42.7195	41.6248	44.0129	37.2756	19.8354	18.4984	23.541	20.1166	-0.998436	4.99093	5.01861e-17	1.60118e-15
	WBGene00001404	178.747	165.012	164.57	147.482	218.773	256.005	208.951	253.728	0.509159	7.63971	8.89677e-08	1.10651e-06
	WBGene00001405	85.0643	117.441	103.881	97.2407	114.929	93.8133	104.475	108.37	0.0684043	6.6935	0.562582	0.729753
	WBGene00001406	26.0439	19.9204	32.8047	30.7929	23.3358	25.7656	31.5177	24.0101	-0.0502406	4.77887	0.731603	0.858179
	WBGene00001410	37.4733	35.9757	43.4662	41.1652	27.7113	22.7927	32.4905	23.3612	-0.543605	5.07997	1.92795e-05	0.000155672
	WBGene00001411	79.4433	79.087	82.285	84.5994	87.801	72.342	80.5452	73.6526	-0.0429542	6.33184	0.597298	0.758576
	WBGene00001412	59.5825	49.3551	57.4082	50.241	61.5482	59.7895	61.479	48.3447	0.0910816	5.82603	0.40664	0.593401
	WBGene00001413	11.0546	12.1901	14.4887	12.3172	7.87584	9.57953	8.17126	7.13814	-0.599307	3.44199	0.00121731	0.0060243
	WBGene00001414	48.1531	44.8953	58.2283	46.0273	49.2969	46.5763	44.7474	51.5893	-0.0452216	5.61991	0.710482	0.843003
	WBGene00001423	522.19	483.145	465.553	449.576	583.979	586.664	552.533	526.276	0.226037	9.02743	0.000709979	0.00378227
	WBGene00001424	16.6756	12.1901	14.7621	14.9102	11.9596	9.57953	9.53313	8.76044	-0.57253	3.69581	0.00128897	0.00633762
	WBGene00001425	17.6124	20.8124	15.8556	20.4205	19.5437	12.8828	18.4826	16.223	-0.124629	4.19412	0.370331	0.556364
	WBGene00001426	145.958	154.012	147.621	152.668	161.892	141.381	157.005	163.853	0.0597747	7.26255	0.396999	0.584315
	WBGene00001427	375.857	371.352	359.211	373.728	392.042	452.55	396.306	404.603	0.150803	8.61139	0.0127437	0.0433029
	WBGene00001428	152.891	152.228	146.254	128.682	225.482	232.551	215.176	195.974	0.579956	7.50481	3.81233e-12	8.06123e-11
	WBGene00001429	23.7955	23.1909	26.2437	17.8275	31.5033	33.3632	31.1286	21.4144	0.362733	4.73878	0.0187504	0.0591682
	WBGene00001430	31.2902	44.598	26.2437	23.3378	99.1772	115.615	88.3274	107.721	1.7065	6.06463	5.37183e-23	2.67128e-21
	WBGene00001431	358.057	304.158	290.048	305.012	353.538	391.109	348.835	332.897	0.179206	8.39264	0.0373945	0.102269
	WBGene00001432	2.81049	2.9732	3.55384	1.94481	8.75093	9.2492	6.61483	10.0583	1.5564	2.61088	6.93298e-10	1.12338e-08
	WBGene00001433	20.0482	23.1909	20.7763	28.5239	27.7113	20.8107	29.3776	24.659	0.182091	4.63859	0.274427	0.453531
	WBGene00001438	6.55782	6.24371	4.10058	5.51031	9.04263	5.94592	7.19849	4.54245	0.256517	2.7558	0.308862	0.492547
	WBGene00001439	32.227	30.6239	36.6319	26.5791	45.2131	43.6034	37.5489	36.0152	0.352914	5.19116	0.00419164	0.0170853
	WBGene00001440	2.62313	0.29732	1.91361	0.972407	2.33358	1.32131	1.36188	1.29784	-0.0362797	1.08367	1	1
	WBGene00001441	80.0054	85.3308	93.2199	83.627	58.9229	49.219	71.4012	66.19	-0.466293	6.21436	4.59054e-05	0.000336554
	WBGene00001443	90.3105	99.8994	81.4649	97.889	90.718	74.9846	89.6893	100.907	-0.0494167	6.51131	0.641061	0.792655
	WBGene00001444	26.2313	30.3266	28.1573	25.9309	42.8796	37.6575	41.8291	45.4245	0.605379	5.13844	7.32638e-08	9.25975e-07
	WBGene00001445	3.37259	4.16248	6.01419	5.83444	9.04263	4.95493	6.42027	4.54245	0.425737	2.59051	0.133645	0.270346
	WBGene00001446	10.4925	11.0008	12.8485	9.72407	9.62602	12.8828	10.7005	12.3295	0.0329511	3.54545	0.842616	0.931496
	WBGene00001447	5.43362	7.13567	5.74082	4.86203	7.29244	2.97296	5.64206	5.19137	-0.103374	2.60974	0.663607	0.808881
	WBGene00001448	13.303	14.2713	11.755	11.3447	13.1264	9.57953	9.72769	13.3029	-0.172963	3.65093	0.372087	0.558459
	WBGene00001449	19.1114	20.5151	18.3159	19.4481	18.9603	21.8017	14.7861	14.6007	-0.158964	4.23747	0.336156	0.520971
	WBGene00001450	7.86938	4.4598	4.64733	6.80685	4.95886	5.28526	6.03117	6.16476	-0.11355	2.68121	0.723911	0.853459
	WBGene00001451	6.93255	9.81155	8.47454	5.51031	9.04263	9.2492	13.4242	11.0317	0.511679	3.29281	0.0167727	0.0540633
	WBGene00001452	24.1702	22.5963	31.9845	25.9309	38.5041	29.7296	31.7123	31.7972	0.334729	4.90741	0.0140545	0.0467866
	WBGene00001453	23.4208	18.4338	14.7621	23.6619	23.3358	17.5074	20.8172	24.9835	0.101283	4.42182	0.546701	0.716348
	WBGene00001454	20.985	13.3794	13.1219	16.8551	16.6268	21.141	20.8172	16.223	0.200804	4.18095	0.221644	0.389976
	WBGene00001455	21.9219	16.6499	16.129	14.262	17.7936	22.132	16.3425	19.1432	0.081171	4.22023	0.538703	0.709508
	WBGene00001456	13.1156	12.4874	15.8556	13.6137	13.7098	10.2402	11.2841	12.654	-0.202488	3.74324	0.251249	0.426091
	WBGene00001457	35.5996	39.8408	30.3443	20.4205	33.5452	35.6755	30.3504	34.3929	0.0710084	5.04912	0.65036	0.799757
	WBGene00001458	13.303	6.24371	7.92779	9.72407	8.75093	11.2312	6.03117	10.0583	-0.119098	3.27964	0.746735	0.867199
	WBGene00001459	18.1745	16.3526	11.4816	12.6413	11.0845	11.8918	11.0896	12.9784	-0.353052	3.79439	0.0605662	0.147913
	WBGene00001460	14.8019	13.3794	12.8485	12.6413	11.6679	13.2131	13.2297	13.3029	-0.0749428	3.78028	0.712936	0.845358
	WBGene00001461	18.924	14.2713	16.4023	10.6965	27.4196	25.7656	22.5682	16.872	0.591964	4.3052	0.000847491	0.00439832
	WBGene00001462	11.4293	10.1089	9.02128	4.5379	8.75093	12.8828	7.39304	9.73383	0.0734688	3.29045	0.672576	0.816157
	WBGene00001463	3.74733	2.08124	3.82721	2.91722	4.08377	0.990986	3.89107	1.94677	-0.147661	1.8492	0.6124	0.770831
	WBGene00001464	5.43362	4.75712	6.01419	6.15858	9.04263	7.92789	4.66929	3.56907	0.147716	2.67673	0.543806	0.713838
	WBGene00001465	7.49465	8.62227	6.83431	11.0206	8.16753	9.90986	7.9767	9.40937	0.071465	3.18111	0.819233	0.916754
	WBGene00001466	3.18523	3.56784	2.46035	4.86203	4.37546	5.94592	4.47474	3.24461	0.383921	2.16645	0.218799	0.386584
	WBGene00001468	6.37045	7.13567	6.01419	2.91722	6.41735	4.29427	5.64206	3.56907	-0.171539	2.57362	0.558122	0.72589
	WBGene00001470	8.80621	9.51423	12.3017	11.6689	21.0022	17.8377	18.0935	14.2763	0.777909	3.87038	6.86014e-06	6.1257e-05
	WBGene00001475	9.55568	9.21691	9.29466	6.15858	9.04263	6.60657	7.9767	5.19137	-0.246441	3.09756	0.261673	0.43833
	WBGene00001476	34.8501	38.3542	38.5455	40.517	28.2947	21.141	27.043	28.877	-0.515564	5.03335	1.48295e-05	0.000122624
	WBGene00001478	14.0525	13.974	17.2224	9.39993	29.1698	32.0419	35.0197	28.5526	1.18448	4.52471	3.12417e-15	8.74828e-14
	WBGene00001479	147.645	143.605	124.111	112.475	134.181	151.951	179.379	165.475	0.256624	7.18681	0.031392	0.0891851
	WBGene00001480	29.2291	30.6239	25.1502	29.1722	31.2116	30.0599	27.2375	26.9303	0.010271	4.86734	0.931362	0.980091
	WBGene00001481	10.8672	9.51423	9.02128	11.6689	13.4181	7.26723	6.61483	5.51584	-0.33213	3.28766	0.146813	0.289828
	WBGene00001482	12.9283	11.5955	11.2083	13.9378	9.91772	13.2131	12.8405	8.43598	-0.142078	3.62945	0.395562	0.583082
	WBGene00001483	8.43148	7.73031	5.74082	9.0758	4.95886	7.26723	5.64206	4.21799	-0.489502	2.84678	0.034254	0.0954545
	WBGene00001484	12.7409	11.5955	11.4816	12.3172	12.543	10.9008	9.92224	14.6007	-0.03699	3.64116	0.962036	1
	WBGene00001485	41.5953	40.1382	31.9845	38.8963	32.0867	30.3902	37.1598	40.2332	-0.125439	5.21815	0.322016	0.506577
	WBGene00001486	10.1178	8.62227	7.65442	12.9654	11.0845	8.91887	11.8678	8.43598	0.0711781	3.4007	0.798877	0.902728
	WBGene00001487	28.2923	23.7856	22.4165	28.1998	17.5019	18.8287	23.541	22.0633	-0.316251	4.57288	0.0221053	0.0673669
	WBGene00001488	392.907	373.731	400.49	419.107	319.409	262.942	328.018	316.674	-0.368065	8.46108	7.76383e-06	6.82696e-05
	WBGene00001489	53.3994	56.1934	53.581	53.1582	47.5467	49.219	50.9731	54.8339	-0.0940795	5.72497	0.311186	0.494885
	WBGene00001490	13.303	13.3794	13.6686	12.3172	14.5849	15.5254	19.0663	23.0367	0.453812	4.01189	0.00583925	0.0227466
	WBGene00001491	114.293	118.036	148.714	183.785	91.3014	106.696	104.864	123.295	-0.404206	6.95458	0.0104386	0.0368508
	WBGene00001492	23.4208	22.5963	21.5964	15.2344	30.6283	35.0148	29.7667	29.5259	0.566185	4.72749	2.15477e-05	0.000172537
	WBGene00001493	125.161	105.251	118.37	112.799	95.3851	85.8854	93.9695	94.0937	-0.325246	6.7095	5.63428e-05	0.000405247
	WBGene00001494	14.2398	17.5419	15.5822	12.9654	7.87584	14.2041	19.0663	10.0583	-0.202951	3.87948	0.323532	0.50813
	WBGene00001495	10.1178	8.32495	13.3952	11.6689	7.87584	7.59756	7.9767	5.8403	-0.546273	3.27532	0.00502975	0.0200094
	WBGene00001496	56.3972	56.1934	60.6886	64.503	56.5893	45.9157	57.977	49.6425	-0.162059	5.82347	0.10043	0.21837
	WBGene00001497	165.07	160.255	160.469	133.868	174.727	171.771	174.126	175.209	0.16253	7.36697	0.0316281	0.0897144
	WBGene00001498	175.75	169.175	176.872	159.151	187.853	191.921	174.515	176.831	0.0963643	7.46776	0.123885	0.255355
	WBGene00001499	31.2902	29.732	28.7041	42.1376	24.5026	27.4173	36.187	31.4727	-0.121335	5.00143	0.410771	0.596936
	WBGene00001500	6.18309	4.16248	6.01419	6.80685	3.79207	5.28526	6.42027	9.40937	0.0917506	2.70877	0.735162	0.859685
	WBGene00001501	166.569	161.147	170.858	158.502	226.649	223.963	191.246	203.113	0.357865	7.55514	1.57537e-06	1.59989e-05
	WBGene00001502	606.692	570.557	601.145	549.41	558.893	550.658	541.443	581.434	-0.0631517	9.15641	0.22425	0.393277
	WBGene00001503	306.156	308.915	339.255	327.377	343.328	358.076	364.205	371.183	0.166641	8.41043	0.00264338	0.0116008
	WBGene00001505	25.6692	22.5963	24.6035	23.986	24.7943	24.114	24.3192	20.441	-0.0493658	4.61174	0.720858	0.850695
	WBGene00001506	12.7409	11.2981	6.56093	13.6137	10.5011	13.5435	15.1752	13.6274	0.264211	3.67075	0.19275	0.352423
	WBGene00001507	2.62313	2.37856	3.28047	3.24136	1.75019	1.32131	1.36188	0	-1.27794	1.35303	0.00116336	0.00579109
	WBGene00001508	21.5471	30.3266	22.9633	23.3378	14.8766	16.1861	25.6811	19.1432	-0.337631	4.48907	0.0458125	0.11949
	WBGene00001509	65.0161	63.9237	56.8614	59.9651	69.424	65.4051	62.2572	68.7857	0.102682	6.00998	0.220354	0.388746
	WBGene00001510	104.925	105.548	95.1335	108.585	91.0097	89.8494	101.752	108.694	-0.0793635	6.66192	0.360675	0.546642
	WBGene00001511	52.8373	67.1943	65.6093	74.2271	57.4644	50.21	53.1132	45.4245	-0.319427	5.8738	0.00742161	0.0277992
	WBGene00001512	1.6863	1.78392	1.91361	1.29654	2.62528	2.97296	1.75098	0.324461	0.178229	1.21681	0.789432	0.896692
	WBGene00001513	34.6628	39.2462	47.02	40.8411	43.7546	38.3181	42.2182	44.4511	0.0720851	5.38305	0.58785	0.750539
	WBGene00001514	54.1488	55.0041	53.581	52.51	41.4211	43.9337	52.335	50.2914	-0.186153	5.67495	0.058381	0.143597
	WBGene00001515	10.4925	13.6767	14.7621	11.3447	10.2094	6.27624	7.9767	9.40937	-0.554491	3.4613	0.00358174	0.0150065
	WBGene00001516	72.8855	72.2487	69.9833	86.8684	81.6753	88.1977	85.6036	90.5246	0.200109	6.34608	0.0281099	0.0818794
	WBGene00001517	6.74519	7.13567	8.47454	6.15858	5.83395	6.60657	7.19849	5.51584	-0.15714	2.86646	0.465502	0.646538
	WBGene00001518	5.05889	8.91959	5.46744	8.10339	8.16753	7.26723	10.7005	8.11152	0.396507	3.04236	0.123348	0.254441
	WBGene00001519	4.12206	8.02763	7.10768	3.56549	4.95886	4.95493	7.00393	4.21799	-0.0367659	2.6018	0.832903	0.926011
	WBGene00001520	246.387	221.503	245.488	231.757	269.237	287.386	278.99	269.627	0.222818	8.00477	8.58067e-05	0.000584515
	WBGene00001522	14.2398	13.6767	12.5751	12.9654	15.1683	20.4804	15.7589	15.8986	0.310384	3.95995	0.0451426	0.118195
	WBGene00001523	18.5493	21.7043	20.5029	15.5585	15.1683	18.1681	17.8989	22.0633	-0.0672185	4.26366	0.701619	0.837375
	WBGene00001526	119.914	125.766	130.945	132.247	107.928	108.017	125.098	126.215	-0.116111	6.93754	0.144598	0.286436
	WBGene00001527	111.108	93.6557	123.564	119.93	126.305	119.579	121.207	124.593	0.133178	6.88235	0.154505	0.300555
	WBGene00001529	0.749465	2.67588	1.91361	1.94481	0.583395	0.330329	0.583661	0	-1.96627	0.674371	0.000648747	0.00348829
	WBGene00001534	1.31156	0.594639	0.273372	0.324136	1.75019	0	1.36188	0.973383	0.593178	0.510142	0.430394	0.615054
	WBGene00001536	1.87366	1.18928	1.91361	0.972407	1.16679	0.660657	1.16732	1.6223	-0.411143	0.918403	0.5298	0.701574
	WBGene00001537	5.99572	7.13567	7.65442	5.18617	7.29244	8.91887	9.14403	6.16476	0.303862	2.95588	0.183464	0.339894
	WBGene00001538	102.677	117.441	112.903	117.013	88.0927	95.465	104.475	95.3915	-0.219552	6.71052	0.00630442	0.0241862
	WBGene00001541	2.81049	3.56784	0.820117	3.56549	2.62528	1.98197	3.11286	2.92015	0.0334142	1.68626	1	1
	WBGene00001543	2.81049	2.37856	1.91361	2.91722	1.75019	1.32131	2.72375	1.94677	-0.304062	1.49337	0.402601	0.589792
	WBGene00001544	1.1242	2.9732	3.00709	1.29654	2.04188	1.32131	2.91831	1.29784	0.0125079	1.35344	1	1
	WBGene00001546	1.87366	5.05444	3.00709	4.5379	4.66716	5.61559	3.50197	4.54245	0.386683	2.15189	0.260114	0.436175
	WBGene00001547	5.80835	4.75712	3.82721	4.5379	11.3762	9.90986	5.4475	8.11152	0.801176	2.82895	0.00050108	0.00279539
	WBGene00001548	0.374733	1.4866	1.09349	1.29654	0.291698	0.330329	0.972769	0.324461	-0.804464	0.373257	0.137984	0.277079
	WBGene00001552	2.06103	0	1.64023	0.972407	0.875093	0.660657	0.389107	2.27123	-0.415765	0.730021	0.733291	0.85911
	WBGene00001554	2.62313	2.08124	1.91361	0.972407	0.583395	0.990986	1.94554	0.324461	-0.86253	1.05857	0.0538765	0.135052
	WBGene00001555	1.6863	1.4866	0.546744	0.972407	3.50037	1.32131	1.94554	0.973383	0.671062	1.08558	0.112304	0.237259
	WBGene00001557	1.6863	0.29732	2.73372	1.62068	4.08377	0.660657	0.583661	0.973383	-0.0965778	1.06609	1	1
	WBGene00001558	414.642	442.412	424.547	362.384	488.302	517.295	497.863	469.819	0.262656	8.82236	0.000346671	0.00202321
	WBGene00001559	76.4454	85.6281	85.8389	77.1443	91.8848	68.7084	87.1601	80.4663	0.0215024	6.3625	0.873071	0.948441
	WBGene00001560	204.979	224.774	234.827	246.343	153.433	138.077	199.612	150.874	-0.498207	7.60681	3.14538e-05	0.000241274
	WBGene00001561	269.62	278.291	276.926	293.991	279.446	339.578	278.017	277.414	0.0693182	8.1647	0.400984	0.58838
	WBGene00001562	77.9444	85.9254	87.2057	85.8959	88.0927	83.9035	85.9927	85.0088	0.033768	6.41688	0.705314	0.839887
	WBGene00001563	77.5696	73.438	79.0046	89.4614	73.5078	68.378	84.4363	70.408	-0.0935988	6.27986	0.31811	0.50213
	WBGene00001564	2310.6	2247.44	2771.17	2462.46	1830.11	2021.94	1927.44	2208.61	-0.293809	11.1183	0.00103226	0.0052205
	WBGene00001565	70.6371	79.087	79.8247	84.2753	69.1323	70.36	88.1328	81.1152	-0.0102769	6.29257	0.880006	0.952668
	WBGene00001566	47.591	40.7328	52.2141	42.1376	45.7965	45.5853	44.7474	45.1001	-0.0203299	5.52673	0.900941	0.963989
	WBGene00001568	77.1949	86.52	88.0259	92.0545	79.6335	87.5371	85.7982	80.7908	-0.032439	6.41123	0.659629	0.805394
	WBGene00001569	4.12206	3.56784	6.83431	4.5379	1.16679	1.98197	3.69652	5.51584	-0.595804	2.16338	0.0512309	0.130002
	WBGene00001570	44.2184	41.3274	36.6319	43.11	77.0082	79.6092	84.8254	77.5462	0.948453	5.93115	4.51172e-25	2.63415e-23
	WBGene00001571	29.9786	25.5695	25.1502	39.5446	25.086	18.4984	27.2375	26.2813	-0.292062	4.79555	0.0714287	0.168505
	WBGene00001572	37.4733	35.0837	41.8259	33.0618	37.3373	25.7656	27.8212	28.2281	-0.312443	5.08569	0.0205277	0.0636761
	WBGene00001574	90.6853	103.467	102.788	96.2683	86.0508	71.0207	88.5219	86.9555	-0.232572	6.5129	0.0104156	0.036783
	WBGene00001575	0.187366	0.891959	0	0.324136	2.04188	2.64263	1.16732	1.94677	2.3951	0.676188	8.43673e-05	0.000577163
	WBGene00001577	8.80621	5.05444	4.10058	4.21376	4.08377	3.63361	2.91831	4.54245	-0.656193	2.41923	0.0313673	0.0891324
	WBGene00001578	48.9026	43.706	33.078	30.1446	45.7965	39.9698	49.0275	47.0468	0.213719	5.42875	0.153843	0.299644
	WBGene00001579	50.0268	38.0569	50.0271	44.7307	61.2565	59.4592	65.7592	55.4828	0.401672	5.74968	0.000205442	0.00127427
	WBGene00001580	40.6585	48.1658	43.7396	54.1307	44.9214	42.6124	46.1092	53.8605	0.0167111	5.55726	0.928615	0.978191
	WBGene00001581	680.514	747.759	882.992	669.664	719.618	600.537	785.997	796.551	-0.0378619	9.52382	0.752003	0.870845
	WBGene00001582	110.733	121.009	117.277	143.916	107.928	113.303	112.258	114.859	-0.130824	6.88257	0.148695	0.292343
	WBGene00001583	10.6799	12.1901	7.10768	13.9378	12.2513	14.5345	14.0079	15.8986	0.379017	3.69913	0.0389354	0.105345
	WBGene00001584	60.3319	59.7613	50.3005	63.5306	42.8796	46.9067	57.977	50.9404	-0.224328	5.77625	0.0504062	0.128202
	WBGene00001585	13.8651	12.4874	12.0284	12.3172	7.58414	10.9008	9.92224	7.13814	-0.509285	3.51555	0.00463422	0.0186156
	WBGene00001587	1.87366	2.37856	1.09349	0.324136	0.875093	0.660657	0.389107	2.27123	-0.616449	0.815445	0.414383	0.600042
	WBGene00001588	1.1242	4.16248	3.28047	2.59309	2.62528	1.98197	0.972769	2.27123	-0.490809	1.46987	0.199254	0.361077
	WBGene00001589	52.8373	46.9765	46.7466	49.9169	52.7973	53.8436	54.2805	55.1584	0.129789	5.70444	0.148612	0.29222
	WBGene00001590	14.6146	13.974	11.2083	21.0688	17.5019	17.5074	13.8133	10.0583	-0.0378297	3.9438	0.843356	0.932171
	WBGene00001591	18.924	19.9204	15.3088	12.9654	14.5849	15.8558	17.5098	13.3029	-0.131305	4.06882	0.450782	0.633537
	WBGene00001592	5.43362	5.05444	6.83431	2.26895	8.45923	4.6246	5.83661	5.19137	0.268773	2.60048	0.289027	0.470117
	WBGene00001594	6.55782	4.75712	6.56093	9.72407	7.29244	5.94592	8.56036	5.19137	0.0292391	2.89129	1	1
	WBGene00001595	367.8	419.518	419.08	448.28	327.576	318.106	354.866	358.854	-0.280529	8.55923	0.000350836	0.00204008
	WBGene00001596	198.608	210.502	231.546	239.212	186.395	142.372	180.351	178.453	-0.351709	7.61834	0.00062417	0.00337375
	WBGene00001597	68.9508	83.8442	73.8105	88.1649	63.5901	56.4862	57.977	68.7857	-0.345878	6.13985	0.0013419	0.00654875
	WBGene00001598	635.921	675.808	589.117	509.865	586.896	607.144	616.152	618.422	0.00998684	9.24222	0.909323	0.967846
	WBGene00001599	84.8769	77.0058	81.7383	77.1443	69.7157	67.7174	78.9888	68.1368	-0.167722	6.25693	0.0468925	0.121516
	WBGene00001600	39.5343	41.6248	39.0922	46.6755	32.3784	35.0148	35.6033	35.3662	-0.259232	5.27257	0.0131352	0.0443268
	WBGene00001601	177.811	178.095	180.426	131.275	158.1	157.567	161.674	174.56	-0.0375435	7.372	0.74418	0.865806
	WBGene00001602	14.4272	12.1901	14.7621	11.6689	16.0434	25.7656	15.5643	10.0583	0.328867	3.95899	0.122825	0.253617
	WBGene00001603	134.716	130.523	126.298	154.289	93.6349	100.42	100.584	84.6843	-0.519305	6.86147	1.57951e-08	2.16934e-07
	WBGene00001604	359.556	357.378	396.39	341.963	474.592	520.598	473.933	545.419	0.467324	8.7615	2.9735e-10	5.00945e-09
	WBGene00001605	15.9261	18.4338	16.129	19.4481	13.7098	15.8558	15.1752	15.5741	-0.198765	4.06517	0.181528	0.337434
	WBGene00001606	15.9261	14.2713	13.3952	10.6965	13.4181	7.92789	10.3113	10.0583	-0.396281	3.66797	0.0332564	0.0933181
	WBGene00001607	35.5996	33.0025	32.2579	41.4894	26.8362	28.0779	23.7356	22.0633	-0.500187	4.94923	8.06467e-05	0.00055434
	WBGene00001608	2.43576	3.86516	1.64023	1.29654	0.583395	1.98197	2.33464	1.6223	-0.448535	1.3515	0.251663	0.426269
	WBGene00001609	71.0118	86.2227	77.091	81.6822	73.2161	62.7624	63.4245	68.1368	-0.234927	6.19638	0.0116541	0.0403321
	WBGene00001612	2.62313	2.08124	1.36686	1.62068	5.25056	3.63361	3.11286	2.59569	0.843039	1.73097	0.0139397	0.0464368
	WBGene00001613	2.62313	2.9732	3.82721	3.56549	2.33358	3.96394	4.08563	3.89353	0.179567	1.9708	0.631685	0.785169
	WBGene00001615	4.68416	8.32495	7.38105	8.75166	7.00074	6.60657	5.25295	6.48922	-0.168446	2.83866	0.43497	0.619281
	WBGene00001616	6.93255	3.27052	8.20117	4.21376	6.70905	3.30329	3.69652	2.27123	-0.52822	2.45669	0.0896054	0.200155
	WBGene00001617	9.18095	10.1089	9.8414	9.72407	11.0845	10.9008	7.39304	11.3561	0.0336602	3.36693	0.791068	0.89756
	WBGene00001619	0.187366	0	1.09349	0.972407	1.16679	0.660657	0.583661	0	0.227077	0.132793	1	1
	WBGene00001620	81.1296	84.1415	76.8176	75.5236	103.553	117.267	90.8566	106.423	0.386904	6.5266	3.48077e-05	0.000263635
	WBGene00001621	7.86938	7.43299	10.3881	7.45512	6.70905	8.91887	8.75492	9.0849	0.0144348	3.14786	1	1
	WBGene00001622	17.4251	13.6767	18.3159	11.6689	17.7936	15.5254	21.9846	17.5209	0.253165	4.13244	0.128964	0.26283
	WBGene00001623	20.4229	20.5151	23.7834	11.6689	8.75093	10.5705	9.14403	10.7072	-0.986081	3.92227	7.07395e-07	7.56776e-06
	WBGene00001624	2.2484	6.54103	4.64733	3.24136	8.16753	4.95493	6.22572	6.16476	0.678103	2.51121	0.0152162	0.0499161
	WBGene00001625	0.936831	0.29732	3.28047	0.972407	3.79207	1.32131	1.55643	1.6223	0.577424	1.15544	0.219223	0.387144
	WBGene00001626	0.936831	0.29732	0	3.24136	1.16679	5.28526	1.55643	2.59569	1.23597	1.18099	0.00993952	0.0354533
	WBGene00001627	17.9872	22.299	22.4165	28.8481	12.8347	10.5705	9.53313	8.11152	-1.13604	4.08439	2.40536e-10	4.12457e-09
	WBGene00001628	107.548	108.522	106.615	121.875	130.097	119.579	116.927	122.971	0.140999	6.87198	0.0613191	0.149372
	WBGene00001629	104.363	103.17	115.363	101.13	93.0515	72.342	90.8566	83.062	-0.315661	6.58761	0.000824396	0.00430124
	WBGene00001630	161.697	161.742	163.477	142.296	167.434	151.291	169.456	158.986	0.0411255	7.32421	0.577352	0.741228
	WBGene00001631	54.3362	61.2479	59.5951	46.9997	87.5093	90.1797	89.6893	87.9289	0.675732	6.18211	1.20898e-13	2.9803e-12
	WBGene00001632	148.207	138.254	128.485	124.468	155.183	176.395	157.199	159.635	0.258028	7.21919	0.00110993	0.00556354
	WBGene00001633	382.977	355.892	322.579	269.357	518.347	572.129	481.326	515.244	0.646611	8.74018	8.59975e-09	1.21585e-07
	WBGene00001635	80.9422	88.304	75.7241	84.5994	73.5078	88.1977	72.9576	85.3332	-0.0480932	6.34912	0.641658	0.793258
	WBGene00001636	8.24412	7.73031	10.1148	6.48271	18.6686	21.4714	18.6772	21.09	1.26763	3.85211	1.76942e-14	4.63101e-13
	WBGene00001637	10.8672	13.3794	7.65442	9.39993	15.46	15.8558	16.7316	12.3295	0.557801	3.73197	0.00196264	0.00910071
	WBGene00001638	25.6692	32.7052	33.6248	32.4136	22.169	30.3902	21.4009	25.3079	-0.329122	4.81885	0.0216905	0.0663976
	WBGene00001639	3.93469	1.18928	3.00709	3.24136	6.70905	5.28526	5.25295	9.40937	1.12938	2.38439	1.9165e-05	0.000154921
	WBGene00001640	1.49893	1.18928	0	0.324136	0.583395	0	1.16732	0.648922	-0.291496	0.368423	0.667148	0.811688
	WBGene00001644	9.36831	15.1633	10.6615	6.48271	10.7928	15.1951	9.72769	12.0051	0.175251	3.5299	0.403142	0.590059
	WBGene00001645	57.1467	58.572	53.3076	70.9857	57.4644	58.1378	50.7785	59.3763	-0.0890224	5.87066	0.426678	0.611521
	WBGene00001646	7.68202	8.02763	7.10768	6.48271	10.2094	11.8918	7.78215	11.6806	0.452447	3.20795	0.0203292	0.0632099
	WBGene00001647	19.2987	15.4606	18.3159	23.6619	13.1264	11.5615	10.3113	9.0849	-0.797618	3.96889	2.38347e-06	2.33562e-05
	WBGene00001648	193.737	198.312	207.763	207.771	194.854	200.179	207.005	191.756	-0.0185627	7.649	0.702579	0.837969
	WBGene00001649	103.426	98.7101	108.255	97.5648	89.8429	98.1076	96.3041	87.9289	-0.132549	6.61717	0.0791819	0.18206
	WBGene00001650	158.137	150.146	142.7	138.082	155.767	166.155	172.764	154.768	0.13949	7.28096	0.0515051	0.130537
	WBGene00001651	91.2474	100.197	114.816	88.8132	106.761	100.09	101.752	103.503	0.0619031	6.66363	0.518414	0.691721
	WBGene00001653	26.2313	28.2454	37.1786	34.0342	31.795	28.7386	33.2687	32.1216	0.0219826	4.99588	0.942321	0.987517
	WBGene00001660	44.7805	50.5444	34.4449	43.7583	36.1705	35.3452	45.7201	41.531	-0.117945	5.40036	0.368606	0.554871
	WBGene00001661	36.9112	30.9212	36.0851	35.6549	36.7539	43.6034	28.0157	29.2015	-0.0376653	5.131	0.843915	0.932574
	WBGene00001662	79.0686	85.6281	82.285	91.4063	82.8421	85.8854	86.771	96.0404	0.0596524	6.43641	0.498708	0.67428
	WBGene00001663	0.749465	3.27052	0.546744	0.324136	0.583395	1.65164	1.16732	0.973383	-0.0977408	0.732613	0.867006	0.945128
	WBGene00001664	0.936831	1.4866	2.46035	0.324136	1.16679	0.330329	1.75098	1.6223	-0.00571286	0.867504	1	1
	WBGene00001665	2.62313	1.4866	2.46035	1.62068	0.583395	0.660657	1.75098	3.89353	-0.315817	1.29471	0.518866	0.691805
	WBGene00001667	1.87366	1.4866	0.273372	0.648271	1.45849	1.32131	0.972769	1.94677	0.227582	0.841248	0.519067	0.691946
	WBGene00001669	6.93255	5.64907	8.47454	5.51031	9.04263	7.59756	5.83661	5.51584	0.0394071	2.87624	0.846344	0.933673
	WBGene00001674	11.242	10.1089	10.3881	11.6689	8.75093	9.57953	6.03117	9.73383	-0.398278	3.33972	0.059985	0.146867
	WBGene00001677	2.43576	2.37856	1.36686	1.29654	1.75019	1.65164	1.36188	0.324461	-0.57088	1.10711	0.253513	0.428548
	WBGene00001678	35.4122	33.8944	44.5597	46.3514	44.0463	47.8976	41.4399	34.0684	0.0708381	5.36966	0.637217	0.78912
	WBGene00001679	250.883	272.642	271.459	232.729	309.491	266.906	307.979	288.446	0.192142	8.10691	0.0154412	0.0504939
	WBGene00001680	20.6103	16.3526	22.9633	17.8275	18.6686	19.4894	23.1519	18.8187	0.0494683	4.35436	0.785252	0.893703
	WBGene00001681	4.12206	2.9732	1.36686	4.5379	2.33358	3.63361	2.14009	1.94677	-0.417206	1.77283	0.300195	0.482622
	WBGene00001682	59.5825	63.9237	57.1348	46.0273	65.9237	61.7715	56.4206	47.6958	0.0280886	5.85656	0.819728	0.91707
	WBGene00001683	77.0075	60.6532	74.6306	72.6064	58.0478	54.1739	60.1171	50.9404	-0.349595	6.0078	0.000611543	0.00332168
	WBGene00001684	407.896	390.678	370.693	316.032	534.682	574.111	585.801	660.602	0.663315	8.90841	2.62536e-11	5.08193e-10
	WBGene00001685	546.173	492.956	506.012	442.121	573.769	571.799	594.945	650.869	0.265205	9.0979	0.000939249	0.00480316
	WBGene00001686	51.9005	48.7604	47.2934	51.8617	42.2962	40.9607	37.5489	39.5842	-0.326601	5.51036	0.000982745	0.0050043
	WBGene00001687	2.99786	3.27052	1.09349	2.59309	2.91698	1.32131	2.33464	3.89353	0.0394621	1.62607	1	1
	WBGene00001688	20.985	18.1365	20.5029	21.7171	16.9185	19.1591	20.8172	14.6007	-0.167375	4.30625	0.240456	0.412713
	WBGene00001689	49.4647	48.4631	52.7608	51.8617	42.5879	39.9698	55.8369	47.6958	-0.10533	5.62452	0.333457	0.518759
	WBGene00001690	39.5343	54.1122	50.8472	33.386	101.511	106.035	105.254	114.859	1.26573	6.24582	4.4095e-21	1.88692e-19
	WBGene00001691	19.2987	24.9749	22.9633	11.993	45.5048	47.8976	55.8369	51.5893	1.33863	5.1512	2.76723e-16	8.38365e-15
	WBGene00001692	7.68202	8.02763	5.46744	7.45512	7.00074	9.90986	3.69652	9.73383	0.0103966	2.94262	0.866989	0.945128
	WBGene00001694	338.571	327.944	294.695	265.467	265.445	266.245	255.449	223.229	-0.281248	8.13184	0.00421632	0.0171713
	WBGene00001695	174.813	185.23	196.828	178.599	48.1301	28.0779	52.5295	39.9087	-2.10971	6.83402	2.10001e-43	4.58852e-41
	WBGene00001699	2.62313	1.78392	1.36686	3.24136	4.66716	5.28526	1.16732	6.16476	0.816518	1.85182	0.0126288	0.0429833
	WBGene00001700	2.2484	2.9732	3.00709	1.94481	6.41735	6.27624	5.83661	5.51584	1.23619	2.24976	1.46062e-05	0.000120916
	WBGene00001701	3.74733	5.64907	6.01419	3.24136	8.16753	6.9369	9.33858	7.78706	0.828031	2.78754	0.00064608	0.00347524
	WBGene00001702	1.49893	0.891959	2.46035	0.324136	3.20867	3.30329	2.14009	3.24461	1.06287	1.3931	0.00413405	0.0168744
	WBGene00001703	276.927	247.965	272.825	231.433	112.887	97.7773	118.289	75.9238	-1.34142	7.49627	5.20294e-24	2.88583e-22
	WBGene00001704	0.936831	1.78392	1.64023	0.648271	2.62528	0.660657	1.55643	3.24461	0.670151	1.08962	0.153915	0.299704
	WBGene00001705	1.87366	1.18928	0.273372	1.29654	0.875093	2.97296	0.583661	1.94677	0.225661	0.896272	0.531593	0.703182
	WBGene00001707	36.3491	35.0837	39.3656	34.3584	56.5893	72.342	70.623	71.3814	0.897608	5.71178	2.37516e-16	7.27223e-15
	WBGene00001708	27.1681	20.2177	25.9704	20.4205	31.795	23.4533	32.1014	27.5792	0.288371	4.74875	0.043714	0.115416
	WBGene00001709	9.36831	13.3794	10.6615	13.2896	11.3762	10.2402	15.9534	9.73383	0.088673	3.62701	0.792193	0.898554
	WBGene00001710	2.2484	2.9732	4.9207	2.91722	1.45849	0	2.33464	0.324461	-1.36597	1.45974	0.000142771	0.000922448
	WBGene00001711	2.06103	3.27052	3.55384	0.648271	4.66716	3.63361	2.14009	3.24461	0.451709	1.74965	0.176153	0.33008
	WBGene00001713	176.312	126.658	163.477	192.212	30.9199	21.8017	26.8484	19.1432	-2.72737	6.5824	6.86041e-59	3.09168e-56
	WBGene00001714	126.472	135.875	137.506	94.3235	288.781	343.542	300.586	346.2	1.36871	7.79248	4.29252e-28	3.24097e-26
	WBGene00001716	159.074	187.311	163.477	128.034	420.92	501.109	461.481	492.207	1.55454	8.29573	1.85207e-41	3.60929e-39
	WBGene00001717	0.936831	0.891959	2.18698	1.94481	1.45849	0.660657	1.75098	1.94677	0.0664696	0.994917	1	1
	WBGene00001719	17.4251	19.0285	13.942	11.0206	42.5879	51.8616	47.082	53.8605	1.64497	5.01715	4.56407e-30	3.989e-28
	WBGene00001721	0.374733	1.4866	2.73372	1.29654	4.37546	1.98197	1.36188	0.973383	0.618946	1.18002	0.186862	0.344838
	WBGene00001723	1.1242	3.27052	2.46035	1.62068	7.29244	4.95493	4.47474	2.92015	1.26887	1.98681	0.000109761	0.000728285
	WBGene00001724	53.9615	52.0309	55.4946	36.9515	174.435	194.233	158.756	189.81	1.84227	6.83769	9.75141e-49	2.70433e-46
	WBGene00001725	2006.13	1899.28	1746.03	1459.26	1406.86	1366.24	1541.64	1227.11	-0.359599	10.6282	0.00142272	0.00688028
	WBGene00001727	2.2484	2.37856	0.820117	2.26895	5.83395	4.6246	5.4475	2.92015	1.29766	1.9559	5.92997e-05	0.000422852
	WBGene00001730	23.6081	19.0285	21.0497	27.5515	3.50037	2.3123	1.36188	1.94677	-3.36007	3.72474	2.90354e-47	7.34595e-45
	WBGene00001731	8.43148	7.73031	7.65442	11.993	3.79207	5.94592	7.19849	3.56907	-0.727013	2.93489	0.0010681	0.00538004
	WBGene00001736	36.7238	34.4891	30.0709	27.2274	17.5019	15.1951	13.4242	5.51584	-1.31042	4.55011	1.75106e-09	2.69787e-08
	WBGene00001740	13.303	17.5419	10.6615	11.0206	13.1264	9.90986	13.8133	13.3029	-0.0521126	3.74904	0.765316	0.879396
	WBGene00001743	26.7934	26.1641	28.4307	30.1446	23.6275	25.4353	22.5682	23.3612	-0.232892	4.71616	0.0645227	0.155677
	WBGene00001744	204.979	205.745	216.237	183.461	245.901	259.969	240.079	238.803	0.277689	7.8129	3.52117e-05	0.000266276
	WBGene00001745	87.6874	79.979	84.7454	74.2271	77.2999	72.342	91.6348	88.9023	0.0163634	6.37349	0.883411	0.954211
	WBGene00001746	162.259	174.824	173.318	153.964	162.767	154.594	164.592	159.959	-0.0472597	7.35653	0.460012	0.642253
	WBGene00001747	266.997	275.615	296.335	272.922	262.82	294.653	275.294	269.303	-0.0125089	8.11486	0.839544	0.929597
	WBGene00001748	267.559	255.695	251.502	258.66	296.073	309.848	273.932	284.877	0.167787	8.10424	0.00291095	0.0125798
	WBGene00001749	419.138	348.459	371.513	374.053	298.99	356.755	305.06	299.153	-0.266797	8.44025	0.00221873	0.0100495
	WBGene00001751	1.6863	0.594639	0.546744	0.972407	2.04188	2.64263	1.94554	1.29784	0.914529	1.01639	0.0350328	0.0970807
	WBGene00001752	18.5493	24.0829	22.4165	19.7723	25.9611	35.0148	24.3192	18.1698	0.288183	4.57812	0.106257	0.227653
	WBGene00001753	72.3234	67.1943	60.1419	56.0755	62.4233	63.0928	51.3622	45.749	-0.209274	5.91841	0.11142	0.236187
	WBGene00001754	40.4711	37.4623	38.5455	31.7653	44.9214	49.8796	44.5528	47.6958	0.315614	5.40697	0.00224433	0.0101523
	WBGene00001755	140.337	111.495	122.197	105.02	110.845	106.696	99.6115	90.849	-0.23793	6.80433	0.0324222	0.0914634
	WBGene00001757	5.80835	6.24371	3.28047	3.56549	2.33358	4.6246	4.08563	2.27123	-0.505127	2.2213	0.0854722	0.193348
	WBGene00001758	160.386	156.687	127.118	105.02	180.853	211.08	143.386	122.322	0.256912	7.24204	0.155767	0.302533
	WBGene00001759	0.187366	1.18928	1.09349	0.648271	1.45849	0.990986	1.75098	0.324461	0.74859	0.579104	0.351653	0.538057
	WBGene00001761	46.2795	35.9757	31.4378	34.0342	42.0045	35.6755	49.2221	42.1799	0.191086	5.34121	0.179187	0.334117
	WBGene00001763	3.55996	1.4866	1.64023	1.29654	0.875093	2.3123	1.75098	2.59569	-0.242083	1.34966	0.703079	0.838323
	WBGene00001764	1.31156	1.18928	0.546744	1.29654	1.16679	0.660657	0.972769	0.973383	-0.199601	0.641109	0.857504	0.940509
	WBGene00001767	0.374733	0.29732	0.273372	0	0.291698	1.65164	1.36188	1.29784	2.02794	0.296306	0.00281922	0.0122458
	WBGene00001768	24.7323	22.8936	27.0638	21.0688	20.4188	30.0599	17.3153	17.8453	-0.18467	4.5307	0.315799	0.49982
	WBGene00001769	1.6863	2.9732	1.36686	2.26895	2.91698	1.98197	1.55643	1.29784	-0.0733273	1.31843	0.898478	0.962841
	WBGene00001770	4.49679	1.4866	4.64733	5.18617	4.08377	2.3123	4.28018	3.89353	-0.100118	2.13884	0.79011	0.896968
	WBGene00001771	2.06103	2.37856	0.820117	1.29654	0.875093	2.97296	1.55643	0.324461	-0.227478	1.06313	0.771592	0.883456
	WBGene00001772	5.05889	6.83835	6.56093	2.91722	7.29244	4.6246	5.25295	5.51584	0.0745958	2.59573	0.828066	0.922696
	WBGene00001774	43.0942	35.6784	28.7041	32.7377	49.0052	47.237	48.2493	59.0519	0.520024	5.4433	8.51689e-05	0.000580719
	WBGene00001775	36.5364	45.4899	34.9916	41.4894	64.1735	52.8526	63.0354	55.4828	0.587024	5.63597	3.97197e-07	4.43685e-06
	WBGene00001776	14.4272	17.2445	12.3017	18.1516	14.2932	9.90986	14.7861	21.7389	-0.024146	3.98062	0.922279	0.974967
	WBGene00001777	1.87366	3.56784	1.64023	3.56549	0.875093	1.65164	1.75098	0.973383	-0.882878	1.31737	0.0290527	0.084046
	WBGene00001781	3.18523	0.891959	1.36686	0.324136	1.75019	0.990986	1.36188	4.86691	0.368703	1.27441	0.255718	0.430993
	WBGene00001783	2.43576	6.24371	3.82721	2.91722	4.37546	3.63361	3.50197	2.27123	-0.0970968	2.04498	0.716372	0.847182
	WBGene00001784	77.1949	68.0862	66.4294	57.372	69.1323	104.054	79.1834	78.1951	0.287895	6.23809	0.0344457	0.0959145
	WBGene00001786	5.62099	2.67588	5.46744	4.21376	4.66716	2.64263	4.47474	2.92015	-0.285286	2.25047	0.348468	0.534659
	WBGene00001787	11.6167	10.1089	15.3088	13.2896	16.6268	13.2131	17.7044	12.9784	0.29709	3.85519	0.103036	0.222838
	WBGene00001788	3.37259	2.08124	5.74082	2.91722	2.04188	3.30329	2.72375	2.92015	-0.380426	1.88128	0.274414	0.453531
	WBGene00001790	35.5996	30.3266	34.4449	28.8481	43.4629	37.9878	39.2999	33.4195	0.246173	5.17362	0.0369678	0.101267
	WBGene00001791	7.68202	12.4874	7.38105	7.13098	12.543	7.92789	7.9767	9.40937	0.12741	3.24783	0.570957	0.736539
	WBGene00001793	162.821	153.714	161.016	151.371	190.479	208.437	187.55	211.224	0.335648	7.48132	3.88788e-07	4.34966e-06
	WBGene00001794	340.07	343.702	356.477	339.37	438.13	453.541	426.267	447.107	0.353199	8.61995	5.01362e-17	1.60118e-15
	WBGene00001795	60.5193	57.9773	56.3147	68.3926	46.3799	30.7206	37.938	34.3929	-0.694034	5.63653	3.13694e-08	4.15789e-07
	WBGene00001796	1.1242	1.18928	4.37396	2.26895	2.33358	1.32131	1.55643	2.92015	-0.115016	1.37684	0.903082	0.964692
	WBGene00001803	2.06103	1.18928	3.28047	2.59309	3.50037	3.63361	3.11286	3.24461	0.552721	1.73288	0.109018	0.232188
	WBGene00001805	1.49893	0.891959	0.273372	0	1.75019	1.32131	1.55643	1.94677	1.04799	0.785646	0.026672	0.0783694
	WBGene00001808	13.303	13.974	12.3017	12.3172	14.8766	19.1591	16.3425	11.3561	0.252677	3.88342	0.144725	0.286648
	WBGene00001811	6.93255	5.94639	5.74082	7.45512	7.00074	6.27624	6.22572	5.51584	-0.0600665	2.79368	0.837352	0.928524
	WBGene00001812	61.8309	67.1943	57.6815	64.1789	61.5482	57.4772	57.7825	52.5627	-0.123768	5.92068	0.170834	0.323349
	WBGene00001813	74.197	66.5996	62.8756	55.1031	68.8406	58.4682	66.1483	69.4346	0.0140789	6.04382	0.874868	0.949677
	WBGene00001814	118.79	119.82	105.522	97.2407	165.101	166.486	157.978	168.72	0.569194	7.10721	1.19934e-12	2.64459e-11
	WBGene00001815	80.1928	84.1415	68.8898	85.2477	78.4667	78.9485	70.0393	66.8389	-0.114518	6.26782	0.251294	0.426091
	WBGene00001816	39.1595	33.0025	36.6319	27.2274	45.2131	49.5493	48.6384	42.8288	0.438224	5.35636	0.000184962	0.00115971
	WBGene00001817	16.1135	13.3794	20.7763	20.4205	14.8766	16.1861	16.9262	18.4943	-0.0790675	4.13969	0.611169	0.770168
	WBGene00001819	177.061	191.771	158.283	159.475	240.359	259.638	222.959	251.457	0.501343	7.69954	4.61963e-09	6.77718e-08
	WBGene00001820	1.31156	1.78392	1.91361	0.648271	3.20867	2.3123	1.55643	1.94677	0.60632	1.21882	0.143582	0.284901
	WBGene00001821	2.99786	0.594639	3.28047	2.59309	3.20867	0.660657	0.583661	0.648922	-0.97408	1.25586	0.0371193	0.101613
	WBGene00001823	13.4904	18.7311	16.4023	6.80685	14.0015	17.1771	14.9806	13.6274	0.0999762	3.90365	0.629843	0.783616
	WBGene00001824	2.81049	3.27052	4.9207	2.91722	6.41735	6.27624	7.39304	7.78706	1.0207	2.51548	9.09815e-05	0.000613966
	WBGene00001827	95.5568	90.9798	90.2128	88.1649	99.4689	87.2068	95.7204	87.9289	0.0217631	6.53268	0.789382	0.896692
	WBGene00001829	125.723	133.199	132.859	142.296	107.928	107.026	111.479	101.556	-0.309748	6.91665	6.31337e-06	5.70101e-05
	WBGene00001830	183.994	202.475	226.626	210.04	141.765	150.63	163.62	148.928	-0.438396	7.48463	1.63606e-07	1.94827e-06
	WBGene00001831	27.1681	21.7043	26.5171	28.8481	28.003	27.0869	29.1831	30.1749	0.133642	4.80158	0.278287	0.457728
	WBGene00001832	93.4958	97.2235	101.968	107.613	83.4255	78.9485	81.3235	87.6044	-0.268239	6.52212	0.000559663	0.00307814
	WBGene00001833	65.7656	62.4371	65.6093	67.4202	63.5901	60.4501	61.2844	56.1317	-0.11058	5.98703	0.193373	0.353037
	WBGene00001834	83.5654	79.087	82.8318	92.0545	74.9663	82.2518	87.9383	81.7641	-0.0385203	6.38611	0.625491	0.780406
	WBGene00001835	15.364	15.1633	17.7692	18.1516	17.2102	14.2041	15.1752	16.872	-0.0593312	4.06238	0.715844	0.847066
	WBGene00001836	33.9133	33.5971	30.3443	33.7101	32.9618	31.0509	33.4632	36.6641	0.0258646	5.07674	0.830137	0.924219
	WBGene00001837	55.6478	54.1122	60.6886	58.3444	56.881	51.2009	65.9537	69.1102	0.0946355	5.89701	0.407348	0.594091
	WBGene00001838	23.2334	20.8124	17.2224	22.0412	18.377	25.4353	21.79	23.0367	0.0741102	4.46085	0.584239	0.747712
	WBGene00001839	21.9219	27.6507	26.2437	23.6619	17.7936	20.8107	16.3425	18.8187	-0.436979	4.46316	0.00170684	0.00804388
	WBGene00001840	427.008	365.406	406.778	401.28	446.881	479.967	425.878	456.841	0.173899	8.73711	0.00894496	0.0324119
	WBGene00001843	86.5632	78.7897	92.9466	75.5236	92.1765	83.2428	91.8294	87.6044	0.0862625	6.43913	0.326857	0.511459
	WBGene00001844	24.9197	28.5427	30.0709	28.8481	30.9199	35.3452	27.043	31.4727	0.145817	4.9028	0.232655	0.402969
	WBGene00001851	205.166	211.097	223.345	210.688	213.523	210.419	212.453	209.926	-0.00417096	7.73191	0.921363	0.974475
	WBGene00001852	3.55996	1.18928	2.18698	1.29654	0.291698	0.330329	0.778215	0.648922	-1.98255	0.963224	0.000246072	0.00149541
	WBGene00001853	43.0942	42.2194	39.639	35.9791	54.2558	58.4682	56.226	63.9188	0.518656	5.63427	1.59539e-07	1.90614e-06
	WBGene00001854	6.55782	17.2445	13.1219	8.75166	12.2513	14.8648	7.9767	9.40937	-0.0358179	3.51927	0.921904	0.974762
	WBGene00001855	113.731	102.278	96.5004	114.42	96.2602	115.285	99.0278	110.641	-0.0256419	6.73424	0.816332	0.914852
	WBGene00001856	130.22	125.172	100.874	129.978	125.138	125.195	112.647	144.71	0.0578518	6.96109	0.590697	0.753157
	WBGene00001858	3.74733	2.9732	0.546744	2.26895	4.66716	1.98197	1.94554	2.59569	0.12546	1.65552	0.666815	0.811489
	WBGene00001859	1.6863	1.18928	1.91361	1.62068	1.75019	4.6246	2.14009	1.6223	0.593899	1.35572	0.135947	0.273927
	WBGene00001860	103.239	110.306	123.838	110.854	126.888	116.276	123.931	101.556	0.0704282	6.84773	0.4821	0.660243
	WBGene00001862	71.0118	68.3835	74.0839	61.9099	63.0067	73.6633	69.6502	69.1102	-0.00594295	6.11796	0.987098	1
	WBGene00001863	195.048	209.61	211.317	212.309	216.148	195.224	236.188	203.761	0.0466022	7.71831	0.572977	0.738439
	WBGene00001864	8.24412	9.21691	9.8414	10.3723	5.54226	7.92789	8.17126	7.4626	-0.338099	3.14856	0.0884951	0.198074
	WBGene00001865	36.7238	41.6248	44.833	37.9239	32.0867	33.3632	36.5761	41.2065	-0.164098	5.26837	0.159478	0.307958
	WBGene00001867	12.1788	16.0553	14.7621	19.124	15.46	8.91887	13.2297	14.9252	-0.208243	3.88194	0.235645	0.406647
	WBGene00001869	35.5996	35.0837	37.452	37.9239	27.7113	26.7566	35.7979	31.7972	-0.23713	5.09636	0.0367641	0.100802
	WBGene00001872	15.364	13.974	21.5964	15.2344	15.46	15.5254	16.7316	16.5475	-0.0366277	4.07559	0.848835	0.935002
	WBGene00001874	55.4604	62.4371	54.6744	70.9857	67.6739	50.21	53.6968	55.8073	-0.0924526	5.88828	0.444209	0.627653
	WBGene00001876	0.749465	1.18928	1.09349	0.648271	0.583395	0	0.583661	1.29784	-0.540518	0.373075	0.527894	0.700246
	WBGene00001877	3.18523	3.86516	6.28756	5.51031	9.33432	5.61559	7.9767	6.48922	0.706895	2.70488	0.00575626	0.0224718
	WBGene00001879	4.68416	6.54103	4.37396	5.83444	6.41735	4.29427	6.22572	6.16476	0.152249	2.60404	0.659155	0.80527
	WBGene00001880	1.1242	3.27052	0.546744	2.26895	3.20867	3.96394	3.69652	3.24461	1.0525	1.64501	0.00598051	0.023153
	WBGene00001881	3.93469	1.4866	1.64023	0.972407	3.20867	2.97296	2.91831	2.92015	0.412414	1.6516	0.182491	0.338722
	WBGene00001885	5.43362	4.16248	4.9207	4.5379	4.95886	3.63361	3.69652	7.13814	-0.0360055	2.41036	1	1
	WBGene00001891	1.49893	1.18928	1.64023	1.62068	2.91698	3.63361	5.64206	4.86691	1.54398	1.78533	1.43683e-05	0.000119152
	WBGene00001892	3.74733	1.78392	3.82721	3.24136	3.50037	3.96394	3.50197	6.16476	0.366389	2.07699	0.202719	0.366106
	WBGene00001898	8.24412	11.5955	8.47454	7.13098	15.46	14.2041	13.0351	11.6806	0.619844	3.54656	0.000847579	0.00439832
	WBGene00001899	2.43576	4.16248	3.00709	5.18617	4.37546	3.63361	5.64206	4.21799	0.387184	2.19719	0.261255	0.437782
	WBGene00001909	84.6896	75.5192	67.7963	77.1443	101.511	107.687	100.195	94.7426	0.398106	6.47869	4.64744e-06	4.30725e-05
	WBGene00001910	4.49679	5.64907	4.9207	4.5379	6.12565	4.6246	2.91831	5.8403	-0.0589696	2.40639	0.937271	0.983768
	WBGene00001911	88.4369	78.7897	69.4365	83.627	120.179	114.954	98.8333	101.556	0.436547	6.56771	2.10149e-05	0.000168458
	WBGene00001912	4.30942	2.67588	2.73372	1.94481	2.91698	2.64263	3.50197	4.54245	0.139211	1.91574	0.621767	0.778748
	WBGene00001914	2.06103	3.27052	3.28047	4.5379	4.08377	4.95493	4.86384	6.16476	0.666535	2.19088	0.0296285	0.085233
	WBGene00001915	30.3533	32.4078	27.0638	33.7101	36.7539	49.5493	40.0781	50.2914	0.510212	5.23842	8.86808e-05	0.000601819
	WBGene00001919	0.936831	1.4866	0.546744	0.648271	0.875093	1.32131	2.72375	2.59569	1.09128	0.968047	0.0308078	0.0879723
	WBGene00001921	0.749465	1.78392	2.46035	2.59309	1.75019	0.990986	1.75098	3.56907	0.167228	1.26185	0.897043	0.961732
	WBGene00001922	0.936831	2.37856	2.73372	2.59309	2.62528	3.30329	4.28018	3.89353	0.825414	1.73361	0.0338294	0.0945635
	WBGene00001932	1.87366	2.9732	1.36686	2.26895	1.16679	1.32131	3.50197	1.6223	0.01393	1.38739	0.900658	0.963989
	WBGene00001933	4.68416	9.21691	9.02128	6.48271	13.1264	5.94592	10.1168	12.9784	0.552043	3.22439	0.0282175	0.0821074
	WBGene00001934	9.74305	10.1089	11.2083	11.6689	14.0015	12.8828	11.6732	12.0051	0.247037	3.59616	0.167853	0.319468
	WBGene00001935	4.68416	3.27052	2.46035	1.94481	3.79207	1.98197	3.30741	1.94677	-0.198467	1.8483	0.611078	0.770168
	WBGene00001936	1.6863	2.37856	1.64023	2.91722	2.33358	2.97296	3.11286	1.29784	0.271263	1.49666	0.63592	0.788254
	WBGene00001938	0.562099	1.18928	0.546744	0.648271	1.45849	0.990986	0.972769	2.27123	0.906566	0.644244	0.155635	0.302383
	WBGene00001942	5.80835	2.08124	2.73372	3.88963	2.04188	1.65164	6.61483	6.48922	0.206885	2.22478	0.59003	0.752802
	WBGene00001944	20.7977	14.866	22.4165	27.8757	26.8362	25.7656	23.541	22.7123	0.205383	4.55581	0.205146	0.369395
	WBGene00001945	68.2013	57.0854	60.1419	57.0479	89.2595	81.9215	75.0977	94.0937	0.47367	6.19478	2.86424e-06	2.75736e-05
	WBGene00001946	146.333	154.012	152.815	140.675	155.475	176.395	153.308	176.182	0.150259	7.29676	0.0430576	0.113965
	WBGene00001948	3.74733	3.27052	4.64733	2.59309	3.20867	6.60657	5.4475	3.24461	0.36985	2.22439	0.231543	0.401815
	WBGene00001949	1.1242	1.18928	2.18698	1.29654	4.37546	2.97296	3.50197	4.86691	1.42655	1.66021	9.61222e-05	0.000644734
	WBGene00001951	0.374733	0.891959	1.09349	2.26895	0.875093	1.32131	0.583661	0.648922	-0.333622	0.550383	0.577025	0.741144
	WBGene00001952	0.374733	0.594639	1.09349	1.62068	0.875093	1.32131	2.33464	0.973383	0.798128	0.759043	0.237455	0.408878
	WBGene00001953	1.87366	0.891959	1.36686	0.972407	2.33358	2.3123	1.94554	1.29784	0.53203	1.12996	0.203067	0.366603
	WBGene00001955	89.9358	90.3852	91.0329	116.365	63.2984	78.2879	74.5141	73.9771	-0.413846	6.41195	0.000210975	0.00130243
	WBGene00001963	0.187366	0.29732	1.91361	0.972407	2.04188	0.990986	0.583661	0.324461	0.282838	0.482494	0.84724	0.933673
	WBGene00001971	268.308	261.939	268.998	283.619	289.947	291.68	278.99	289.744	0.0863095	8.12708	0.0694859	0.164937
	WBGene00001972	79.6307	76.7085	83.6519	80.3856	84.884	86.5461	75.4868	80.1418	0.0222257	6.34609	0.754011	0.872121
	WBGene00001973	91.9968	100.197	104.702	86.8684	86.6342	104.054	90.8566	95.067	-0.0306261	6.57731	0.759642	0.875624
	WBGene00001974	49.6521	62.1398	54.1277	69.0409	64.4652	69.6993	60.5062	68.7857	0.171532	5.96428	0.145509	0.287725
	WBGene00001975	19.4861	19.3258	22.6899	19.124	17.7936	17.8377	15.9534	22.0633	-0.149611	4.30176	0.353653	0.539686
	WBGene00001976	20.6103	16.0553	16.9491	14.262	28.2947	26.4263	30.7395	28.877	0.729806	4.55125	5.28182e-08	6.79474e-07
	WBGene00001977	153.64	143.605	133.406	153.64	148.766	153.272	152.336	148.603	0.0442206	7.2189	0.510836	0.684517
	WBGene00001978	53.9615	63.3291	63.9691	54.4548	71.1742	67.387	71.7903	72.3548	0.269069	6.02793	0.00359946	0.0150632
	WBGene00001979	46.6542	47.2738	45.6532	37.5997	53.6724	55.8255	54.475	62.9454	0.344135	5.67226	0.00073116	0.00387934
	WBGene00001980	163.383	184.041	172.771	135.165	251.152	236.515	264.593	284.877	0.661329	7.72799	2.82172e-10	4.78168e-09
	WBGene00001983	89.1863	86.52	91.8531	88.8132	75.8414	74.9846	77.0433	85.0088	-0.190628	6.39594	0.0136288	0.045633
	WBGene00001984	21.1724	19.0285	15.5822	13.9378	22.4607	28.7386	21.9846	24.659	0.4507	4.42274	0.00223453	0.0101175
	WBGene00001985	8.24412	9.81155	9.29466	15.5585	7.29244	5.28526	5.25295	6.48922	-0.791979	3.13414	0.000310187	0.00182804
	WBGene00001986	10.3051	7.43299	6.28756	11.0206	9.33432	8.25822	6.22572	6.48922	-0.241513	3.1203	0.333944	0.5188
	WBGene00001987	1.6863	2.37856	1.64023	1.29654	2.33358	2.3123	1.75098	1.29784	0.124197	1.23767	0.894451	0.961483
	WBGene00001989	1.49893	1.78392	1.09349	2.59309	2.91698	2.64263	3.30741	1.29784	0.640782	1.4263	0.141478	0.282037
	WBGene00001990	5.05889	3.27052	1.64023	4.5379	3.50037	3.30329	4.66929	3.89353	0.0749675	2.12598	0.857878	0.940509
	WBGene00001991	1.6863	5.94639	1.91361	2.59309	2.33358	2.64263	1.55643	9.40937	0.377437	1.92	0.431787	0.61621
	WBGene00001993	288.544	273.831	279.113	256.067	337.786	382.521	337.356	338.413	0.343241	8.28605	3.29674e-07	3.72881e-06
	WBGene00001994	148.394	128.739	150.901	159.475	162.184	163.513	161.869	168.071	0.157533	7.28403	0.0375841	0.102749
	WBGene00001995	5.24626	3.86516	3.82721	3.56549	5.83395	6.27624	4.47474	4.54245	0.28457	2.39039	0.226375	0.395848
	WBGene00001996	42.3448	38.3542	42.3727	38.248	41.1294	44.264	36.7707	41.2065	-0.00159387	5.35993	0.94433	0.988203
	WBGene00001997	10.4925	8.91959	14.2154	10.3723	14.0015	13.2131	11.2841	13.3029	0.216487	3.63493	0.222255	0.390644
	WBGene00001998	22.1092	16.3526	16.4023	18.4757	19.5437	19.1591	19.6499	21.4144	0.0955159	4.30529	0.475206	0.655032
	WBGene00001999	328.64	287.508	297.702	300.798	344.495	373.932	348.057	351.067	0.218685	8.36438	0.000264588	0.00158918
	WBGene00002000	285.359	288.995	265.991	227.867	336.619	351.139	326.656	340.684	0.34004	8.24512	4.16237e-05	0.000309321
	WBGene00002001	79.818	85.6281	85.8389	70.0133	74.9663	94.8043	87.9383	85.6577	0.0935237	6.38584	0.352191	0.53848
	WBGene00002002	33.9133	39.2462	37.9987	43.4342	37.9207	37.6575	40.6617	34.7173	-0.0103904	5.27294	0.870845	0.947353
	WBGene00002003	24.545	20.8124	23.51	35.3308	22.7524	22.7927	27.2375	26.6058	-0.0511001	4.69721	0.71464	0.846683
	WBGene00002004	42.5321	41.0301	38.8189	37.9239	34.4203	36.0058	37.938	38.9353	-0.127003	5.28873	0.236127	0.407125
	WBGene00002005	3673.32	3355.85	3411.41	3234.87	3807.24	4173.04	3672.98	3864	0.181804	11.8335	0.00316817	0.0135252
	WBGene00002007	2126.98	1920.39	1844.44	1889.06	1985.59	1900.38	1936.78	1938.65	-0.00420052	10.9244	0.944347	0.988203
	WBGene00002008	887.554	788.492	802.347	725.74	806.544	878.013	797.476	814.072	0.039102	9.66744	0.585935	0.748865
	WBGene00002010	869.379	797.411	793.6	672.906	802.46	900.476	819.266	922.118	0.135136	9.68437	0.13695	0.275446
	WBGene00002011	82.4412	81.7629	86.9324	104.372	95.0934	101.741	85.7982	77.2217	0.0201758	6.48763	0.876735	0.951332
	WBGene00002012	2.62313	4.16248	1.36686	6.80685	6.70905	7.26723	6.03117	6.81368	0.903537	2.47899	0.00111845	0.00559264
	WBGene00002013	0.374733	0.891959	0.273372	1.29654	1.75019	3.63361	1.94554	1.29784	1.65501	0.923165	0.00180139	0.00842889
	WBGene00002016	350.937	253.911	211.043	198.047	295.49	407.295	273.737	332.248	0.365427	8.18442	0.0483826	0.124551
	WBGene00002017	265.873	227.45	196.828	192.212	143.224	215.044	157.783	203.437	-0.298213	7.65042	0.053011	0.133369
	WBGene00002018	386.724	261.939	195.735	188.647	319.409	469.727	305.644	354.311	0.485976	8.28033	0.0282537	0.082163
	WBGene00002020	2.81049	2.9732	1.36686	1.29654	0.875093	1.98197	1.94554	2.92015	-0.198267	1.37068	0.707436	0.841148
	WBGene00002021	42.5321	38.0569	42.3727	47.3238	53.9641	64.0838	56.0315	58.403	0.445742	5.66365	1.08398e-05	9.30478e-05
	WBGene00002023	139.213	130.226	139.146	107.937	129.222	138.077	119.067	131.407	-0.00451649	7.02088	1	1
	WBGene00002024	33.5386	32.1105	26.5171	36.9515	20.1271	20.8107	20.2336	25.9569	-0.575099	4.78403	3.1975e-05	0.000244528
	WBGene00002025	850.83	829.225	783.485	713.747	830.463	931.857	812.456	839.056	0.102164	9.68723	0.176076	0.329979
	WBGene00002026	662.902	443.898	397.483	328.349	479.551	678.495	479.964	533.414	0.243241	8.96974	0.220909	0.389098
	WBGene00002027	176.874	202.177	190.267	184.757	168.893	154.263	174.515	178.453	-0.152831	7.48638	0.0327619	0.0922411
	WBGene00002028	25.2944	28.5427	30.6177	23.3378	25.6694	26.4263	25.8756	24.659	-0.0678711	4.74627	0.589598	0.752442
	WBGene00002029	4.30942	5.94639	1.36686	3.88963	7.58414	5.28526	9.14403	6.48922	0.913737	2.6139	0.000730559	0.00387901
	WBGene00002030	1.49893	0.594639	1.09349	0.324136	1.75019	1.32131	2.33464	1.6223	0.899338	0.941646	0.0576422	0.142175
	WBGene00002031	2.99786	5.64907	3.55384	2.59309	2.04188	5.28526	5.25295	4.86691	0.276581	2.18573	0.440652	0.62429
	WBGene00002032	45.1553	44.3006	40.7325	49.2686	57.1727	45.255	52.9186	49.967	0.202266	5.6041	0.0615638	0.149892
	WBGene00002033	34.8501	35.9757	37.7254	38.8963	34.712	34.6845	36.7707	30.8238	-0.0890099	5.17476	0.369416	0.555569
	WBGene00002034	59.5825	65.4103	69.7099	59.3168	60.3814	64.0838	68.2884	67.1634	0.039585	6.0175	0.702683	0.838024
	WBGene00002035	75.696	76.4112	68.3431	80.0615	66.7988	61.7715	72.7631	68.4612	-0.145937	6.1685	0.0894104	0.199781
	WBGene00002036	224.277	195.339	232.093	205.178	230.733	199.849	232.686	200.192	0.0120416	7.75396	0.8993	0.963293
	WBGene00002037	97.9926	93.3584	93.2199	77.7926	105.595	99.0986	114.398	114.535	0.255487	6.64683	0.00572915	0.0223781
	WBGene00002038	159.074	153.714	165.117	147.158	184.061	185.975	192.608	184.618	0.25672	7.42723	1.37563e-05	0.00011487
	WBGene00002039	59.7698	81.7629	74.3572	56.7237	73.5078	77.9576	89.6893	80.7908	0.246255	6.22629	0.0579533	0.142667
	WBGene00002040	44.9679	44.8953	41.2792	34.6825	45.5048	35.3452	44.9419	44.1267	0.0331579	5.41645	0.784012	0.893138
	WBGene00002041	87.1253	93.953	84.472	72.6064	74.9663	74.3239	86.5764	78.1951	-0.103567	6.36279	0.291624	0.473061
	WBGene00002042	8.80621	6.83835	5.74082	8.10339	6.41735	8.91887	6.61483	3.89353	-0.2073	2.90985	0.412557	0.598179
	WBGene00002043	70.6371	62.4371	66.4294	64.8271	74.9663	71.6813	64.0082	63.9188	0.0437644	6.08541	0.59402	0.755678
	WBGene00002044	73.0728	68.3835	70.2567	70.3374	68.8406	73.0026	75.4868	77.2217	0.0602016	6.18297	0.450276	0.633012
	WBGene00002045	838.089	798.006	788.952	872.249	874.51	931.196	818.488	842.625	0.0715187	9.72434	0.234501	0.405388
	WBGene00002046	36.1617	40.7328	37.9987	35.9791	34.1286	36.9968	28.0157	32.1216	-0.214741	5.15586	0.0748369	0.174462
	WBGene00002047	47.4037	46.6792	44.5597	46.0273	37.629	40.9607	44.9419	40.8821	-0.159877	5.46938	0.101247	0.21966
	WBGene00002048	103.426	126.956	125.478	101.454	112.012	113.963	126.071	113.886	0.0322951	6.85773	0.7706	0.883037
	WBGene00002050	149.706	141.822	162.11	147.482	110.262	112.312	124.709	115.833	-0.371675	7.06369	3.33734e-07	3.76882e-06
	WBGene00002051	1.6863	1.78392	0.820117	1.29654	0.583395	0.330329	0	0.973383	-1.71708	0.546893	0.013721	0.0458672
	WBGene00002052	109.609	122.198	112.356	100.158	82.8421	78.9485	76.6542	71.3814	-0.520154	6.56894	2.3407e-09	3.57197e-08
	WBGene00002053	378.667	442.412	428.921	345.529	368.414	398.707	364.594	369.885	-0.088076	8.59852	0.325783	0.510554
	WBGene00002054	449.679	426.059	420.173	470.969	298.115	294.653	312.453	287.797	-0.563993	8.53426	1.14206e-22	5.39986e-21
	WBGene00002055	53.212	45.4899	53.0342	42.7859	56.0059	47.8976	50.0003	53.2116	0.0778724	5.66815	0.435358	0.619711
	WBGene00002056	341.194	332.701	347.729	385.397	274.487	264.263	270.624	289.095	-0.356077	8.29324	4.63724e-08	5.99764e-07
	WBGene00002057	58.0835	55.3015	61.5087	55.1031	57.7561	47.237	48.833	52.2382	-0.163876	5.78346	0.0984718	0.215259
	WBGene00002058	46.4668	42.814	47.02	57.6961	32.6701	34.0238	37.7434	34.3929	-0.46804	5.39869	4.57802e-05	0.000335977
	WBGene00002059	268.496	258.668	239.747	238.564	280.321	317.115	288.718	297.855	0.231597	8.09893	0.000502342	0.00280134
	WBGene00002060	57.5214	44.598	40.4591	39.8687	55.1309	69.369	62.2572	60.9986	0.425963	5.76683	0.00106893	0.00538233
	WBGene00002061	133.967	127.847	140.513	134.192	151.099	139.729	133.075	131.082	0.0466614	7.09734	0.508143	0.682684
	WBGene00002062	9.36831	10.7035	8.74791	8.10339	14.5849	11.8918	10.7005	14.2763	0.452142	3.51919	0.012537	0.0427111
	WBGene00002063	12.1788	11.2981	11.755	12.9654	12.2513	15.1951	13.0351	14.6007	0.180754	3.74111	0.285031	0.465771
	WBGene00002064	444.995	408.517	364.405	357.846	447.756	483.601	425.684	427.315	0.176783	8.71631	0.0431212	0.11408
	WBGene00002065	415.578	425.762	399.944	358.17	509.887	548.676	491.443	475.335	0.338864	8.82513	7.37158e-06	6.51782e-05
	WBGene00002066	569.968	589.882	594.858	523.479	559.184	568.826	570.042	617.774	0.0225506	9.16686	0.708493	0.841662
	WBGene00002067	106.611	83.8442	83.1052	99.8338	55.7142	66.3961	71.4012	80.4663	-0.4494	6.35245	0.000542813	0.0029969
	WBGene00002068	74.7591	78.4924	73.8105	83.3029	67.6739	63.0928	63.4245	61.972	-0.270953	6.15634	0.000922682	0.00473523
	WBGene00002069	21.7345	19.6231	29.2508	20.0964	23.6275	30.7206	31.1286	30.4993	0.354141	4.72132	0.017862	0.0568627
	WBGene00002070	246.012	254.208	258.61	256.715	258.444	252.701	272.959	270.6	0.0592618	8.01854	0.259618	0.435445
	WBGene00002071	93.121	92.7637	93.7667	91.7304	109.678	111.321	100.195	117.13	0.230439	6.66606	0.00154181	0.00736588
	WBGene00002072	35.9743	33.2998	33.3514	46.3514	28.5864	29.3992	26.6539	29.8504	-0.37882	5.05958	0.00350582	0.0147398
	WBGene00002073	101.178	97.2235	114.816	102.751	117.554	114.624	118.872	98.9606	0.117608	6.76629	0.192999	0.352691
	WBGene00002074	281.049	286.616	292.782	293.343	306.866	270.209	301.169	310.509	0.0453632	8.19644	0.462182	0.644347
	WBGene00002075	110.546	124.28	122.471	107.613	132.139	129.489	134.437	127.513	0.17556	6.95504	0.0164105	0.0530381
	WBGene00002076	115.98	114.765	115.363	99.1855	97.1353	106.366	109.145	102.205	-0.103745	6.75801	0.199784	0.361855
	WBGene00002077	428.132	467.684	406.504	361.411	411.877	422.49	426.267	407.198	0.00305965	8.70425	0.970106	1
	WBGene00002078	282.548	278.589	309.184	256.067	306.866	316.455	298.251	302.722	0.117841	8.20139	0.0792086	0.182069
	WBGene00002079	129.657	120.712	127.391	120.903	160.434	151.621	163.231	153.47	0.333884	7.1449	8.42295e-08	1.05349e-06
	WBGene00002080	78.1317	83.5468	92.1264	105.02	88.0927	78.2879	82.8799	87.28	-0.085194	6.4471	0.400034	0.587349
	WBGene00002081	74.0097	74.9246	77.6377	67.7444	77.8833	81.9215	76.8487	83.3864	0.113006	6.27183	0.147357	0.290544
	WBGene00002083	634.422	685.917	681.244	649.244	660.987	690.717	661.288	682.341	0.0242026	9.3852	0.575926	0.741144
	WBGene00002084	4.68416	4.16248	5.19407	2.59309	3.50037	2.64263	4.66929	4.86691	-0.0876445	2.22239	0.79544	0.900819
	WBGene00002086	1.6863	0.891959	1.36686	0.324136	0.875093	1.32131	1.36188	1.94677	0.224486	0.840203	0.62372	0.779772
	WBGene00002087	4.30942	2.08124	4.10058	2.26895	2.91698	1.65164	2.72375	1.6223	-0.529075	1.75352	0.134395	0.271483
	WBGene00002088	0.749465	1.4866	1.64023	1.62068	0.875093	1.98197	2.14009	0.324461	0.131089	0.919854	1	1
	WBGene00002089	2.62313	3.56784	1.36686	1.29654	2.04188	6.60657	2.14009	3.89353	0.607442	1.75016	0.0720122	0.169411
	WBGene00002090	3.74733	2.37856	3.28047	2.91722	2.04188	5.28526	3.89107	5.19137	0.34545	2.04113	0.230381	0.40057
	WBGene00002095	1.87366	2.37856	0.273372	1.29654	0.875093	0.990986	0.778215	0	-1.09022	0.700131	0.053978	0.135259
	WBGene00002100	10.3051	7.73031	12.0284	5.51031	7.58414	11.8918	9.72769	7.13814	0.0027585	3.27083	0.960153	0.999233
	WBGene00002101	2.99786	2.67588	4.37396	2.91722	2.04188	5.61559	3.69652	1.94677	0.0416179	1.93255	1	1
	WBGene00002107	1.1242	0.29732	0.820117	0.648271	0.291698	0.330329	1.16732	1.94677	0.286411	0.477762	0.693776	0.831641
	WBGene00002109	2.99786	3.86516	1.36686	1.29654	2.33358	2.3123	1.36188	1.6223	-0.405559	1.42652	0.39759	0.585007
	WBGene00002110	12.9283	10.1089	13.3952	7.77926	18.9603	21.4714	17.3153	17.5209	0.722535	3.94904	8.78697e-06	7.65198e-05
	WBGene00002111	1.87366	3.27052	1.91361	1.62068	2.04188	3.63361	2.14009	1.6223	0.114759	1.46414	0.90514	0.965827
	WBGene00002113	0.562099	2.67588	1.09349	0.972407	1.45849	1.98197	0.583661	2.59569	0.280787	0.926284	0.651735	0.800537
[truncated: 13,002 more rows]

## Sheet: iii - VennDiagram - Fig.2c
	Supplementary Table 3. Part iii, RNA-seq data and gene lists of Venn diagrams, part III: gene lists for the Venn diagram of figure 2c
[truncated: 13,844 more rows]

[truncated: 1 more sheets: iv - VennDiagram - Fig.5a]
